# Supplementary material for: Machine learning-driven discovery of celastrol as an anti-inflammatory therapy suppressing NETs in severe influenza
Source: Genes Dis. 2025 Dec 9;13(4):101971. doi: 10.1016/j.gendis.2025.101971 (PMC13015225; doi:10.1016/j.gendis.2025.101971)
Supplement: Multimedia component 3 [file mmc3.xlsx]

## Sheet: DEG_BN59
	logFC	AveExpr	t	P.Value	adj.P.Val	B	gene
CCDC148-AS1	-9.07363	-5.00094	-13.0322	2.75822e-05	0.0018978	3.33545	CCDC148-AS1
MCM8-AS1	-3.20721	0.19527	-8.84139	0.000206247	0.00601777	1.11196	MCM8-AS1
ZNF704	-2.64932	8.36861	-9.9492	0.000112581	0.00437885	1.78994	ZNF704
ACO1	-2.32689	7.46042	-17.3102	6.14594e-06	0.000865748	4.91336	ACO1
DANCR	-2.18565	7.68119	-16.9321	6.91141e-06	0.00091063	4.79358	DANCR
ANKRD55	-1.85001	5.43738	-6.8005	0.000768188	0.0126688	-0.375584	ANKRD55
IGFBPL1	-1.83809	5.56566	-18.4147	4.4221e-06	0.000782241	5.2454	IGFBPL1
MCF2L2	-1.80257	1.06766	-5.49548	0.00213833	0.0222454	-1.53949	MCF2L2
REPS2	-1.72595	6.35459	-9.94562	0.00011279	0.00437885	1.78787	REPS2
LOC101928000	-1.64616	4.59881	-15.1304	1.25507e-05	0.00125194	4.17464	LOC101928000
COL6A6	-1.64331	4.71182	-7.50479	0.000471607	0.00973471	0.178027	COL6A6
C11orf87	-1.63409	2.32395	-5.3052	0.00252048	0.0242823	-1.72633	C11orf87
WWOX	-1.61721	8.3456	-19.2019	3.53792e-06	0.000728483	5.46698	WWOX
POLRMT	-1.56989	6.77239	-9.03073	0.000185109	0.00572801	1.23347	POLRMT
ZNF491	-1.55695	1.78321	-10.8639	7.14054e-05	0.00326977	2.29546	ZNF491
ITGAE	-1.52822	8.47204	-19.808	2.99744e-06	0.000684865	5.62974	ITGAE
CD36	-1.48009	8.66303	-5.32748	0.00247186	0.0240408	-1.7042	CD36
MRLN	-1.46729	7.71388	-9.45065	0.000146671	0.00496394	1.49444	MRLN
FAM3B	-1.4634	7.98869	-10.6939	7.7498e-05	0.0034597	2.20486	FAM3B
STAR	-1.45393	4.91245	-20.0212	2.83101e-06	0.000684865	5.68543	STAR
DYNC2H1	-1.44972	8.27825	-8.56402	0.000242561	0.00670678	0.92943	DYNC2H1
MTURN	-1.44257	7.27171	-15.6924	1.03463e-05	0.00110392	4.37678	MTURN
CXCL14	-1.43861	9.37797	-8.35652	0.000274689	0.00727273	0.789209	CXCL14
LOC100128288	-1.42576	3.4478	-4.38769	0.00593711	0.0399449	-2.69711	LOC100128288
SATB2-AS1	-1.40966	6.0847	-5.58818	0.00197672	0.0211771	-1.45016	SATB2-AS1
HELLS	-1.40029	7.67869	-13.2527	2.52533e-05	0.00180302	3.43056	HELLS
BFSP1	-1.39049	5.87316	-7.97555	0.000347658	0.00829164	0.523166	BFSP1
LINC00313	-1.38207	3.1136	-4.95447	0.00345218	0.0292706	-2.0834	LINC00313
HMCN1	-1.36984	4.06342	-5.07441	0.00309477	0.0275726	-1.9594	HMCN1
LRRC19	-1.36868	2.25316	-4.08108	0.00811214	0.0477645	-3.0489	LRRC19
FMO5	-1.3492	7.37275	-8.86477	0.000203489	0.00597512	1.1271	FMO5
SNHG19	-1.34175	7.38372	-13.3295	2.44975e-05	0.00176845	3.46327	SNHG19
TNNC2	-1.3399	5.33369	-12.3605	3.64109e-05	0.00221958	3.03443	TNNC2
RGS9BP	-1.32587	2.28026	-6.64451	0.000860681	0.0135422	-0.50476	RGS9BP
MUM1L1	-1.3255	5.29758	-7.7644	0.000397829	0.00889253	0.370685	MUM1L1
SLC51B	-1.32171	6.29483	-6.8762	0.000727509	0.0123705	-0.313784	SLC51B
CASC7	-1.31971	6.46067	-7.63334	0.000433238	0.00934038	0.274155	CASC7
MYLK3	-1.29654	6.11413	-10.5819	8.18478e-05	0.00357728	2.14436	MYLK3
C2orf82	-1.26386	4.00461	-4.70964	0.00434008	0.0331372	-2.34279	C2orf82
GATSL2	-1.24939	7.66766	-7.41817	0.000499705	0.00996102	0.112437	GATSL2
CEP78	-1.24376	8.51664	-18.7679	3.99641e-06	0.000747081	5.3463	CEP78
LOC100506730	-1.23193	6.67682	-7.29399	0.000543483	0.010475	0.0172147	LOC100506730
TNFRSF10D	-1.2182	6.6366	-15.6598	1.0461e-05	0.00110392	4.36528	TNFRSF10D
LOC102724094	-1.19731	7.36053	-4.01377	0.00870369	0.049785	-3.12803	LOC102724094
C17orf89	-1.19656	9.3528	-16.102	9.02537e-06	0.00106012	4.51874	C17orf89
SCN4B	-1.19328	3.99611	-5.01092	0.00327833	0.0285134	-2.02478	SCN4B
CMTM4	-1.18851	9.83603	-12.6903	3.17142e-05	0.00202815	3.18442	CMTM4
LOC101927752	-1.17534	7.0668	-13.5694	2.23011e-05	0.00170368	3.56416	LOC101927752
BDNF	-1.15756	5.04595	-14.9456	1.33936e-05	0.00129273	4.10626	BDNF
DNAH11	-1.14443	6.26516	-7.29213	0.000544174	0.010475	0.0157736	DNAH11
FAM173B	-1.13698	8.0256	-13.3469	2.43297e-05	0.00176734	3.47066	FAM173B
NUDT3	-1.12487	9.08031	-10.6656	7.85683e-05	0.00348509	2.18967	NUDT3
ERP27	-1.10405	7.09095	-5.5261	0.0020833	0.0219649	-1.50986	ERP27
PKI55	-1.09653	4.46131	-5.39305	0.00233498	0.0232917	-1.63947	PKI55
PDE4DIP	-1.09427	6.27855	-6.42256	0.00101565	0.0148176	-0.692949	PDE4DIP
PPP1R16B	-1.09171	5.31039	-9.62757	0.00013334	0.00476823	1.60102	PPP1R16B
LOC439911	-1.08457	8.67994	-6.83384	0.000749954	0.012508	-0.348295	LOC439911
PAPSS2	-1.08425	7.35552	-8.01771	0.00033855	0.00816537	0.553175	PAPSS2
RAPGEF4	-1.07018	2.88683	-9.31893	0.00015762	0.00518306	1.4138	RAPGEF4
SLC7A11-AS1	-1.06952	5.79922	-22.2295	1.6186e-06	0.000566538	6.2191	SLC7A11-AS1
DOK5	-1.06494	6.58608	-8.61915	0.000234781	0.00660556	0.966149	DOK5
CFAP54	-1.06395	5.68339	-5.7087	0.00178731	0.0199795	-1.33564	CFAP54
KLHL36	-1.06308	8.99558	-15.4014	1.1425e-05	0.00116759	4.27319	KLHL36
F5	-1.06015	7.10261	-4.88549	0.00367921	0.0301747	-2.15562	F5
RUNDC3B	-1.05995	5.11309	-11.5176	5.26757e-05	0.00277545	2.63068	RUNDC3B
LOC81787	-1.05866	3.36312	-7.25424	0.000558433	0.0106543	-0.013564	LOC81787
FLJ26850	-1.05534	6.30225	-5.26722	0.0026059	0.0248705	-1.76419	FLJ26850
LCK	-1.04976	5.33241	-5.93031	0.00149129	0.0182563	-1.12974	LCK
PRADC1	-1.04682	7.71986	-22.6723	1.45651e-06	0.00056466	6.31738	PRADC1
LINC01315	-1.04106	5.95547	-6.52816	0.000938184	0.0141939	-0.602757	LINC01315
FAM172A	-1.03863	9.44605	-14.3606	1.65404e-05	0.00146284	3.88308	FAM172A
DAPL1	-1.03769	10.0767	-10.4222	8.85575e-05	0.00379106	2.05696	DAPL1
LOC729296	-1.03745	3.36621	-4.15317	0.00752881	0.0458279	-2.96492	LOC729296
LOC105371352	-1.03365	4.16545	-7.52926	0.000464005	0.00966025	0.196438	LOC105371352
PCAT6	-1.02883	4.47414	-8.73286	0.00021964	0.00631594	1.04119	PCAT6
TPO	-1.02764	3.70817	-6.07776	0.00132583	0.0171585	-0.995996	TPO
ZMAT3	-1.02644	10.4562	-17.1149	6.52793e-06	0.000882516	4.85191	ZMAT3
HOXD10	-1.02461	5.25333	-4.72814	0.00426449	0.0328195	-2.3229	HOXD10
C14orf132	-1.02427	6.57256	-6.44093	0.00100166	0.0147366	-0.677175	C14orf132
LOC100130987	-1.02067	7.68395	-8.74137	0.000218554	0.00630208	1.04677	LOC100130987
PF4V1	-1.01848	5.23746	-6.20681	0.00119832	0.0162119	-0.881004	PF4V1
LOC100129550	-1.01812	7.61335	-13.1917	2.5873e-05	0.00181617	3.40445	LOC100129550
SPATA33	-1.0169	7.42823	-7.59769	0.000443499	0.0094444	0.247644	SPATA33
LOC100506844	-1.01218	9.3193	-5.663	0.00185655	0.0204898	-1.37886	LOC100506844
CBX5	-1.00589	8.99316	-10.8717	7.11378e-05	0.00326977	2.29961	CBX5
GPATCH11	-1.00253	6.95814	-13.7041	2.11706e-05	0.00165848	3.61992	GPATCH11
PWAR6	-1.00069	4.18527	-4.38353	0.00596178	0.0400675	-2.70179	PWAR6
RNASE3	1.00252	4.54572	9.25288	0.00016347	0.00530844	1.37296	RNASE3
ADAMTS9-AS2	1.00268	4.58679	7.42363	0.000497877	0.00996102	0.116591	ADAMTS9-AS2
CXCL3	1.00341	8.76448	4.47348	0.00545382	0.0379004	-2.6012	CXCL3
BMP2	1.00868	7.24588	4.95261	0.0034581	0.0292859	-2.08534	BMP2
HELB	1.00902	5.21182	7.46918	0.000482926	0.00983208	0.151148	HELB
HIST1H2AB	1.01007	8.39851	7.9314	0.000357503	0.00834779	0.491594	HIST1H2AB
OR3A2	1.01102	4.04216	7.30516	0.000539368	0.0104408	0.0258332	OR3A2
LINC01214	1.01281	3.76618	4.07315	0.00817942	0.0479987	-3.05819	LINC01214
TRIM25	1.01324	10.4252	16.0279	9.24888e-06	0.00106012	4.49337	TRIM25
HIST1H2AC	1.01381	11.5574	11.4648	5.39537e-05	0.00280505	2.60435	HIST1H2AC
RICTOR	1.01538	10.0308	12.0507	4.1587e-05	0.00241506	2.88954	RICTOR
BCL2L13	1.01754	9.57454	17.7105	5.44222e-06	0.000816255	5.0367	BCL2L13
PATL2	1.01972	6.57054	8.88445	0.000201202	0.00595831	1.13981	PATL2
SCO2	1.02191	9.39262	11.0318	6.5933e-05	0.00315993	2.38353	SCO2
ZDHHC14	1.02298	5.62143	6.64878	0.00085798	0.0135202	-0.501188	ZDHHC14
NAPA	1.02527	8.19128	7.15195	0.000599172	0.0110839	-0.0934507	NAPA
NANOS2	1.02649	2.76555	4.81756	0.00391975	0.0313339	-2.2274	NANOS2
GLRX	1.02681	11.1724	13.4048	2.37812e-05	0.00176438	3.49517	GLRX
SLC28A1	1.02705	3.53267	9.77489	0.000123317	0.00460716	1.68832	SLC28A1
EVC	1.02923	5.16914	6.3654	0.00106068	0.0150891	-0.742268	EVC
DDC	1.02945	4.93571	7.58236	0.000447998	0.00946466	0.236212	DDC
ITPRIP	1.0295	8.54044	5.60137	0.00195488	0.0210667	-1.43754	ITPRIP
HIST1H4A	1.03513	4.43524	10.2975	9.42463e-05	0.00393757	1.98781	HIST1H4A
RABGAP1L	1.0357	10.9416	17.7914	5.31182e-06	0.000816255	5.06121	RABGAP1L
TESPA1	1.03664	5.79948	6.4806	0.000972185	0.0144971	-0.643225	TESPA1
HS3ST1	1.03979	10.0327	7.15906	0.000596229	0.0110589	-0.0878652	HS3ST1
PDCD1LG2	1.03991	3.69603	5.86296	0.00157478	0.0187507	-1.19169	PDCD1LG2
GOT1L1	1.0403	5.27881	5.83047	0.00161698	0.0189813	-1.22176	GOT1L1
CHL1	1.04108	6.79689	5.97375	0.00144017	0.017894	-1.09007	CHL1
TGM1	1.04137	8.22966	9.54988	0.000139011	0.00488648	1.55446	TGM1
BMP8A	1.04576	7.16825	17.671	5.5072e-06	0.000816365	5.0247	BMP8A
SLC27A3	1.04955	6.88813	9.38973	0.00015162	0.00506565	1.45728	SLC27A3
PVT1	1.04971	4.52402	4.20649	0.00712798	0.0444923	-2.9033	PVT1
TTC39B	1.05569	7.80708	8.1891	0.000304293	0.00768957	0.673696	TTC39B
NCOA7	1.05815	12.5519	10.6199	8.03391e-05	0.00352613	2.16498	NCOA7
GTPBP1	1.05842	8.88952	11.5373	5.22091e-05	0.00276257	2.64046	GTPBP1
PARP8	1.05956	9.32534	12.6347	3.24547e-05	0.00205754	3.1594	PARP8
TFF1	1.06087	7.06866	6.19986	0.00120481	0.0162786	-0.887149	TFF1
PRR32	1.06158	4.41303	4.99966	0.00331218	0.0286643	-2.03643	PRR32
CFLAR	1.06159	10.139	16.0765	9.10129e-06	0.00106012	4.51005	CFLAR
LSAMP	1.06268	5.13472	12.7239	3.1278e-05	0.00201261	3.19943	LSAMP
PARP3	1.0633	6.37529	14.3172	1.6807e-05	0.00146403	3.8661	PARP3
IGLL5	1.06459	4.17591	6.77437	0.00078284	0.0127605	-0.397048	IGLL5
NFE2L3	1.06574	8.47915	12.9211	2.88506e-05	0.00191554	3.28687	NFE2L3
IRAK2	1.06683	8.95119	4.68569	0.00444023	0.0336068	-2.36862	IRAK2
NOCT	1.07259	5.43745	8.02389	0.000337239	0.00815633	0.557563	NOCT
PIK3CG	1.07518	3.19784	4.20121	0.00716655	0.0445893	-2.90938	PIK3CG
GBP2	1.07566	9.28106	13.1293	2.65269e-05	0.00184344	3.37754	GBP2
CD48	1.07764	4.64532	4.65432	0.00457549	0.0342005	-2.40259	CD48
ACSL5	1.07768	7.4446	11.3245	5.75311e-05	0.00289791	2.53375	ACSL5
OGFR	1.07891	7.61503	15.9359	9.53546e-06	0.00108041	4.4617	OGFR
LINC01007	1.07895	4.31198	7.66167	0.000425281	0.00924533	0.295146	LINC01007
HIST2H2BE	1.08386	10.6213	12.5926	3.30278e-05	0.00207398	3.14041	HIST2H2BE
KERA	1.08497	4.86664	9.09441	0.000178579	0.00562389	1.27379	KERA
GPT2	1.08582	7.5221	7.47084	0.000482392	0.00983079	0.152404	GPT2
GBP3	1.08676	11.5002	20.8918	2.25541e-06	0.000602831	5.90494	GBP3
TNFAIP3	1.08705	9.59698	7.9513	0.000353027	0.0083411	0.505842	TNFAIP3
SCIN	1.08718	9.60165	17.9	5.14258e-06	0.000816255	5.09387	SCIN
LOC101928787	1.08799	5.30632	12.7888	3.04529e-05	0.00198369	3.22839	LOC101928787
TNIP3	1.09174	5.67991	6.1344	0.00126801	0.0168143	-0.94529	TNIP3
PLEK2	1.09248	8.6774	4.98212	0.00336573	0.0288404	-2.05463	PLEK2
LOC105377134	1.09267	4.3314	12.6335	3.24698e-05	0.00205754	3.15889	LOC105377134
SLC25A41	1.0929	3.96941	6.90913	0.000710605	0.0122529	-0.287083	SLC25A41
GLIPR1	1.09548	5.73113	5.77757	0.00168855	0.0193742	-1.27101	GLIPR1
SLC26A4	1.09608	7.95792	4.71666	0.00431121	0.0330199	-2.33524	SLC26A4
TRIM31	1.09649	5.0551	6.46828	0.000981232	0.0146015	-0.653755	TRIM31
LOC283737	1.09686	2.74064	5.17472	0.00282835	0.0260909	-1.85721	LOC283737
DUSP5	1.09695	9.48836	4.39069	0.00591944	0.0398986	-2.69374	DUSP5
EDNRA	1.09706	6.01378	4.66438	0.00453161	0.0339884	-2.39168	EDNRA
SLFN12	1.09865	7.32876	17.6262	5.58217e-06	0.000819557	5.01101	SLFN12
LINC01569	1.10155	6.60978	12.2924	3.74796e-05	0.00224962	3.00294	LINC01569
ACSL1	1.10203	11.0989	15.3302	1.17086e-05	0.00119074	4.24751	ACSL1
BAK1	1.10208	7.9904	8.84439	0.000205891	0.00601777	1.11391	BAK1
IGFBP4	1.10608	6.5039	10.9987	6.69721e-05	0.00318049	2.36627	IGFBP4
PCBP1-AS1	1.10788	6.18353	5.21731	0.0027233	0.0254869	-1.81423	PCBP1-AS1
SOX9	1.1079	8.59424	6.34263	0.00107927	0.0152139	-0.76202	SOX9
STS	1.10964	9.87656	9.85815	0.000118045	0.00449309	1.73708	STS
CARD16	1.11005	9.03058	15.8027	9.96935e-06	0.00110392	4.41543	CARD16
RGR	1.11066	6.63659	10.9175	6.95999e-05	0.00325253	2.32376	RGR
RNF114	1.1109	11.089	19.1753	3.56414e-06	0.000728483	5.4597	RNF114
ZNF595	1.11109	5.14668	12.5385	3.37822e-05	0.00208989	3.11589	ZNF595
PTGDR	1.11166	4.96399	6.02382	0.00138376	0.0176444	-1.04463	PTGDR
SLC16A1	1.11457	9.35394	6.38483	0.00104512	0.015025	-0.725465	SLC16A1
ZNF683	1.11543	3.41277	5.65113	0.00187503	0.0205854	-1.39012	ZNF683
LOC101927768	1.12127	3.84442	4.60925	0.00477817	0.0350264	-2.45164	LOC101927768
PTPRH	1.12437	6.78278	5.90826	0.00151804	0.0183894	-1.14996	PTPRH
IL32	1.12475	4.15248	5.33455	0.00245668	0.0239945	-1.6972	IL32
LIF	1.12953	6.33225	14.6524	1.4873e-05	0.00138925	3.99568	LIF
KIAA0040	1.13507	6.06145	7.39836	0.000506404	0.0100166	0.0973409	KIAA0040
ARHGDIG	1.1362	4.92681	6.65675	0.000852969	0.013482	-0.494532	ARHGDIG
EMP1	1.13636	10.3217	5.77479	0.00169242	0.0193866	-1.27362	EMP1
NT5E	1.13657	7.36077	4.53074	0.00515637	0.0366394	-2.5378	NT5E
UNC93B1	1.13868	8.95675	15.4174	1.13621e-05	0.00116688	4.27896	UNC93B1
IL15	1.13881	7.88603	9.66072	0.000131004	0.0047303	1.62078	IL15
GRIA1	1.13934	3.75877	5.86548	0.00157156	0.0187436	-1.18936	GRIA1
MCUB	1.14006	8.92977	13.7054	2.11598e-05	0.00165848	3.62046	MCUB
HSD3B2	1.14023	3.0394	5.75681	0.00171765	0.0195047	-1.29044	HSD3B2
RAPGEF4-AS1	1.1492	3.81676	4.80775	0.00395594	0.0315025	-2.23782	RAPGEF4-AS1
SYNPO2	1.14974	6.37471	7.69188	0.000416985	0.0091653	0.317452	SYNPO2
HES4	1.15051	8.37766	13.4383	2.34711e-05	0.00175256	3.50928	HES4
TMEM268	1.15133	7.40288	12.1523	3.9798e-05	0.00234381	2.93752	TMEM268
TRIM40	1.15183	4.26157	6.32147	0.00109687	0.015395	-0.78042	TRIM40
GCA	1.15392	8.91935	18.9821	3.76192e-06	0.00073733	5.40629	GCA
CPNE5	1.15514	5.48311	5.99342	0.00141769	0.0177941	-1.07218	CPNE5
MXD1	1.15536	9.8335	11.1081	6.36105e-05	0.00310791	2.42309	MXD1
LOC401176	1.15762	3.0781	4.64526	0.00461542	0.0343731	-2.41243	LOC401176
ADAMTSL3	1.16046	6.98851	12.9603	2.8396e-05	0.00191554	3.30404	ADAMTSL3
LINC00208	1.16066	6.43054	9.55421	0.000138687	0.00488648	1.55706	LINC00208
SOCS2	1.16183	8.7433	11.8363	4.56791e-05	0.00255313	2.78693	SOCS2
TNFRSF10A	1.16784	8.33202	6.90805	0.000711149	0.0122529	-0.287952	TNFRSF10A
GRK1	1.17004	3.3107	5.09556	0.00303626	0.0272337	-1.93773	GRK1
OPTN	1.17033	10.8316	9.47126	0.00014504	0.00494988	1.50695	OPTN
ACVRL1	1.17069	4.03104	4.24758	0.00683572	0.0433296	-2.85612	ACVRL1
CYP26B1	1.17076	3.12	6.44118	0.00100146	0.0147366	-0.676956	CYP26B1
SH2D1B	1.1717	4.70172	5.87901	0.0015544	0.0186242	-1.17687	SH2D1B
MT2A	1.17256	12.5186	11.7986	4.64472e-05	0.00258912	2.76868	MT2A
MOV10	1.17877	7.36102	12.8014	3.02967e-05	0.00198369	3.23396	MOV10
RELT	1.17911	5.1937	4.68717	0.00443399	0.0335779	-2.36703	RELT
OIT3	1.18012	3.51374	7.41318	0.000501383	0.00996102	0.108637	OIT3
GNB4	1.18061	9.60238	21.0811	2.14932e-06	0.000597453	5.95103	GNB4
POTEM	1.18072	4.05389	5.26692	0.00260658	0.0248705	-1.76448	POTEM
GCH1	1.18137	10.2334	8.58013	0.000240257	0.00669656	0.940181	GCH1
QPCTL	1.18653	4.51575	4.37496	0.00601295	0.0402304	-2.71144	QPCTL
CYP1A2	1.18823	7.47031	11.0867	6.42513e-05	0.00310791	2.41204	CYP1A2
C16orf82	1.18908	5.50032	8.63392	0.000232747	0.00656604	0.975949	C16orf82
HHIPL1	1.19388	6.07139	13.7704	2.06387e-05	0.00164537	3.64715	HHIPL1
SLC12A3	1.19435	5.40997	13.0161	2.77616e-05	0.00190386	3.32845	SLC12A3
MIOX	1.19483	4.14036	6.86493	0.000733403	0.0124107	-0.322948	MIOX
C2CD4A	1.19545	4.77649	6.84654	0.00074314	0.0124848	-0.337929	C2CD4A
LPAR6	1.19698	9.2895	11.4317	5.4773e-05	0.00283123	2.58779	LPAR6
HBEGF	1.20007	8.75265	4.8022	0.0039766	0.0316382	-2.24372	HBEGF
CD69	1.20121	2.74534	11.6584	4.94398e-05	0.00269773	2.70026	CD69
SP140L	1.20401	8.36601	16.4017	8.18401e-06	0.00100959	4.61991	SP140L
ADAR	1.20427	11.1514	18.7529	4.01348e-06	0.000747081	5.34206	ADAR
HLA-E	1.20584	12.0248	14.5899	1.52128e-05	0.00139104	3.97177	HLA-E
TPCN1	1.21456	8.08851	14.1146	1.81195e-05	0.00152937	3.78612	TPCN1
OR8G2	1.2186	2.94857	4.26665	0.00670469	0.0428344	-2.83429	OR8G2
PHF11	1.21915	10.1431	18.4105	4.42749e-06	0.000782241	5.24419	PHF11
LRRC31	1.21929	5.21769	4.55657	0.00502827	0.0360244	-2.50936	LRRC31
SMCHD1	1.21955	9.11626	14.854	1.38362e-05	0.00132103	4.07199	SMCHD1
CA3	1.22017	4.28398	5.01658	0.00326148	0.0284066	-2.01893	CA3
LGMN	1.22306	9.99002	20.6449	2.40334e-06	0.000616262	5.84393	LGMN
CPLX1	1.22385	2.76815	5.59597	0.00196379	0.0211145	-1.4427	CPLX1
CST1	1.2252	2.30191	5.92423	0.00149861	0.018309	-1.13531	CST1
S100Z	1.22686	4.39658	4.84876	0.00380709	0.0308234	-2.19435	S100Z
IL22RA1	1.22687	5.86474	7.74258	0.00040348	0.00898692	0.354721	IL22RA1
MYD88	1.22692	11.2012	20.9317	2.23255e-06	0.000602831	5.9147	MYD88
SLC16A4	1.22749	9.5071	17.732	5.40715e-06	0.000816255	5.04324	SLC16A4
LINC00265	1.23055	4.5211	8.87092	0.000202772	0.00597512	1.13107	LINC00265
CCRL2	1.23132	5.5672	8.03266	0.000335388	0.00812099	0.563781	CCRL2
GATA2	1.23203	5.96132	7.36901	0.000516524	0.0101113	0.0749081	GATA2
SPI1	1.23209	3.21887	5.06575	0.00311909	0.027686	-1.96828	SPI1
DLL4	1.23429	6.21768	13.5202	2.27324e-05	0.00172336	3.54362	DLL4
LYPD5	1.2368	4.39361	4.55802	0.00502116	0.0360234	-2.50776	LYPD5
IL36G	1.23824	7.24725	4.63767	0.00464921	0.0345178	-2.42068	IL36G
LOC101928201	1.23922	3.01409	4.90813	0.00360285	0.0298894	-2.13184	LOC101928201
GTPBP2	1.24057	8.34366	5.7195	0.0017714	0.0198511	-1.32547	GTPBP2
TMEM229B	1.24201	6.48692	7.3111	0.000537192	0.010418	0.030418	TMEM229B
IFI16	1.24491	11.9693	14.9912	1.31797e-05	0.00128397	4.12321	IFI16
BTLA	1.24552	4.43983	6.92918	0.000700536	0.0122113	-0.270876	BTLA
ISLR	1.24717	4.07402	7.0594	0.00063905	0.0115581	-0.166579	ISLR
MT1F	1.24735	10.9324	11.1571	6.21695e-05	0.00306409	2.44836	MT1F
ASPHD2	1.24933	7.06778	8.55607	0.000243708	0.00672958	0.924114	ASPHD2
CFHR2	1.25024	8.87985	15.4762	1.11353e-05	0.00114925	4.30005	CFHR2
MICAL1	1.25052	4.72237	4.28354	0.00659111	0.0423979	-2.81503	MICAL1
FBXO6	1.25421	10.1872	23.5424	1.1906e-06	0.000519174	6.50285	FBXO6
ADAM19	1.25689	6.30906	4.33172	0.00627883	0.0412704	-2.76027	ADAM19
LILRB5	1.25788	2.98964	8.10234	0.000321098	0.00790606	0.612981	LILRB5
SMLR1	1.2594	4.30678	14.4968	1.5736e-05	0.00141407	3.93596	SMLR1
DSCAML1	1.26095	4.38889	5.81108	0.00164281	0.0191123	-1.23978	DSCAML1
NRG2	1.27019	5.46009	10.9567	6.83161e-05	0.00321492	2.34433	NRG2
ADAM28	1.27126	9.28815	10.4596	8.69274e-05	0.00373662	2.07758	ADAM28
HK2	1.27282	10.1341	7.72105	0.000409153	0.00907449	0.338918	HK2
MDK	1.27613	9.95323	9.67074	0.000130307	0.0047303	1.62674	MDK
LINC01364	1.27824	2.33573	4.24484	0.00685473	0.0434237	-2.85925	LINC01364
PLAT	1.28018	7.47046	4.23308	0.00693727	0.0436679	-2.87274	PLAT
ANKDD1A	1.28097	5.90813	9.71606	0.00012721	0.00469392	1.65362	ANKDD1A
KLC3	1.28101	5.95837	12.5704	3.33348e-05	0.00207483	3.13036	KLC3
FAM107A	1.28357	3.92746	9.60764	0.000134769	0.00481105	1.58911	FAM107A
LOC100507336	1.28434	3.98817	8.72658	0.000220446	0.00633038	1.03707	LOC100507336
CNP	1.28566	10.5387	19.0333	3.70824e-06	0.00073733	5.42052	CNP
GNG2	1.28604	7.06519	14.0744	1.83947e-05	0.001543	3.77006	GNG2
CYP4Z2P	1.28708	1.99114	4.56373	0.00499342	0.0359596	-2.50149	CYP4Z2P
STARD4	1.2874	9.30972	7.45195	0.000488522	0.00992661	0.138092	STARD4
MT4	1.28749	6.65247	6.78669	0.000775886	0.0127267	-0.386912	MT4
CXCL8	1.28761	11.7455	5.26582	0.00260911	0.0248832	-1.76558	CXCL8
TRAFD1	1.29099	8.6477	19.3448	3.40074e-06	0.000728483	5.50596	TRAFD1
SYN1	1.29451	5.54392	9.07225	0.00018082	0.00566691	1.25979	SYN1
SERPINE1	1.29705	6.36697	4.75387	0.00416181	0.032339	-2.29529	SERPINE1
CADPS	1.29776	4.4829	5.44005	0.00224226	0.0227941	-1.59343	CADPS
NAGS	1.29962	4.16797	7.58784	0.000446384	0.00946466	0.240299	NAGS
LOC100506271	1.30014	4.56314	11.4015	5.55334e-05	0.00285163	2.57263	LOC100506271
MT1X	1.30045	11.5756	10.869	7.1231e-05	0.00326977	2.29816	MT1X
BLZF1	1.30219	9.42651	14.6216	1.5039e-05	0.00139104	3.98394	BLZF1
FOSL1	1.3033	5.27918	8.00155	0.000342008	0.00820504	0.54169	FOSL1
SLAMF7	1.30546	6.92375	21.4983	1.93558e-06	0.000576471	6.0507	SLAMF7
SPON1	1.308	4.82952	8.23401	0.000295999	0.00756616	0.704896	SPON1
IL1RN	1.30813	11.1925	8.1058	0.000320408	0.00790606	0.615411	IL1RN
FHL5	1.3154	3.99808	4.3536	0.00614265	0.0407192	-2.73553	FHL5
BTC	1.31547	9.67594	21.0847	2.14736e-06	0.000597453	5.9519	BTC
DLG2	1.3161	2.76125	4.8091	0.00395093	0.0314867	-2.23638	DLG2
EREG	1.31791	9.98561	8.97419	0.000191144	0.00581746	1.19744	EREG
PCGF5	1.32019	10.2231	14.971	1.32741e-05	0.00128716	4.1157	PCGF5
LOC101927507	1.32087	6.55692	18.1692	4.7498e-06	0.000804586	5.17379	LOC101927507
BTN3A2	1.32523	9.70454	14.2059	1.75137e-05	0.00149031	3.82231	BTN3A2
LOC100506530	1.3285	3.34866	7.05451	0.00064124	0.0115714	-0.170464	LOC100506530
PLAUR	1.32885	8.48959	9.41042	0.000149917	0.00503295	1.46993	PLAUR
PMEL	1.33415	6.54432	11.5003	5.30918e-05	0.00278105	2.62204	PMEL
ADRB2	1.33499	8.52834	7.58823	0.00044627	0.00946466	0.240588	ADRB2
TMEM114	1.33763	2.73388	10.952	6.84682e-05	0.00321492	2.34187	TMEM114
HIST1H4H	1.33856	7.77014	10.193	9.93513e-05	0.00407732	1.92915	HIST1H4H
ADAM8	1.35131	6.99868	6.30735	0.00110881	0.0154936	-0.792728	ADAM8
LOC102724156	1.35661	3.54942	4.05667	0.00832125	0.0484856	-3.07752	LOC102724156
EHD4	1.35739	9.92114	17.5418	5.72651e-06	0.000831644	4.98515	EHD4
OR1J2	1.3581	5.04068	10.229	9.75564e-05	0.00403543	1.94943	OR1J2
MT1G	1.36017	10.5923	9.36972	0.000153288	0.00509688	1.44502	MT1G
TNFSF13	1.36048	9.08549	17.1942	6.36962e-06	0.000873644	4.87695	TNFSF13
RASD1	1.36355	3.89225	5.60269	0.00195271	0.0210606	-1.43627	RASD1
MUC17	1.3638	4.82552	12.2897	3.75229e-05	0.00224962	3.00168	MUC17
CSF1	1.36536	7.54603	7.78903	0.000391559	0.00879904	0.388665	CSF1
POM121L2	1.36984	6.79313	12.8901	2.92181e-05	0.00193377	3.27319	POM121L2
C4BPB	1.37583	3.47192	8.42454	0.000263636	0.00708539	0.835528	C4BPB
JADE2	1.37986	9.03395	13.4777	2.31123e-05	0.00173993	3.52582	JADE2
SHISA5	1.38054	10.0749	18.0078	4.98087e-06	0.000816255	5.12605	SHISA5
SH2D4B	1.38109	2.98624	5.70029	0.00179982	0.0200655	-1.34357	SH2D4B
PLSCR1	1.38247	12.2792	16.6157	7.63972e-06	0.000977135	4.6908	PLSCR1
CASP1	1.38379	10.3598	18.1237	4.81362e-06	0.000804586	5.16039	CASP1
KCNG2	1.3873	4.80315	7.47746	0.000480266	0.00981465	0.157408	KCNG2
GZMK	1.39001	2.52396	11.7489	4.74818e-05	0.00262299	2.74455	GZMK
RAB4B	1.3922	7.75458	18.8762	3.87574e-06	0.000741297	5.37675	RAB4B
LOC101928152	1.40285	4.19876	6.9488	0.00069084	0.0121234	-0.255051	LOC101928152
GFRA2	1.40317	4.77571	6.65714	0.000852722	0.013482	-0.494203	GFRA2
ERV3-2	1.40435	4.55559	7.85008	0.000376509	0.00860932	0.43301	ERV3-2
HLA-J	1.40614	11.2276	17.2643	6.23324e-06	0.000871775	4.899	HLA-J
XRN1	1.41287	9.95071	19.9298	2.90101e-06	0.000684865	5.66164	XRN1
GJC1	1.41288	4.12318	5.52513	0.00208503	0.0219649	-1.5108	GJC1
CH25H	1.41319	5.86737	12.7156	3.13847e-05	0.00201326	3.19574	CH25H
SP100	1.41433	10.5138	12.2812	3.76591e-05	0.00224962	2.99773	SP100
LILRA4	1.41599	3.50085	4.18791	0.00726479	0.0449378	-2.92472	LILRA4
MUC13	1.41612	10.2198	7.37175	0.000515569	0.0101113	0.0770059	MUC13
GLP1R	1.4174	5.08751	8.11248	0.00031908	0.00789263	0.620104	GLP1R
ZNF354C	1.41939	5.13953	7.12332	0.000611189	0.0112364	-0.115987	ZNF354C
LOC100507516	1.42308	7.35773	22.0408	1.69409e-06	0.000569652	6.17639	LOC100507516
C14orf80	1.43003	5.38053	10.6308	7.99138e-05	0.00351486	2.17086	C14orf80
STARD5	1.4396	7.98113	12.1911	3.91407e-05	0.00233144	2.95568	STARD5
FCGR2A	1.44214	3.87274	10.4297	8.82285e-05	0.00378475	2.06109	FCGR2A
SIDT1	1.44915	8.49902	17.4855	5.82527e-06	0.000837553	4.96781	SIDT1
IRF9	1.45056	10.5532	12.57	3.33399e-05	0.00207483	3.1302	IRF9
SCN5A	1.45132	4.38364	13.4311	2.35378e-05	0.00175256	3.50623	SCN5A
TRIB2	1.45456	9.33697	11.2156	6.04997e-05	0.00300476	2.47836	TRIB2
FCGR2B	1.45586	3.12107	5.76376	0.00170784	0.0194669	-1.28393	FCGR2B
CARD14	1.4627	5.23686	7.69231	0.000416868	0.0091653	0.317769	CARD14
HCG26	1.46397	5.7922	22.2633	1.6055e-06	0.000566538	6.2267	HCG26
STX11	1.46688	6.06056	26.0986	6.85283e-07	0.000473187	6.99467	STX11
LOC101929681	1.46745	5.26022	4.41363	0.00578605	0.0393564	-2.668	LOC101929681
ZFYVE26	1.47609	8.82678	24.2014	1.02695e-06	0.000497904	6.63691	ZFYVE26
LOC643711	1.47971	4.56301	6.53968	0.000930155	0.0141547	-0.592988	LOC643711
IRF1	1.48481	9.94615	19.7775	3.02224e-06	0.000684865	5.62169	IRF1
LAP3	1.48888	12.1553	17.7139	5.43671e-06	0.000816255	5.03772	LAP3
TLR2	1.49275	9.37478	12.5934	3.30164e-05	0.00207398	3.14078	TLR2
PSMB8-AS1	1.49569	7.57319	15.8004	9.97713e-06	0.00110392	4.41462	PSMB8-AS1
NLRP6	1.49622	2.17679	4.14236	0.00761311	0.0461524	-2.97745	NLRP6
JAK2	1.50071	7.59958	14.0203	1.8772e-05	0.00155301	3.74841	JAK2
PROCR	1.50434	6.2837	5.73318	0.00175146	0.0197163	-1.31261	PROCR
CFHR4	1.50469	1.39002	4.11902	0.00779896	0.0467389	-3.0046	CFHR4
LOC285889	1.50635	3.38006	8.73773	0.000219017	0.00630674	1.04439	LOC285889
FAM122C	1.50737	6.05015	10.5563	8.28796e-05	0.0036148	2.13047	FAM122C
PSMB8	1.50738	10.8052	17.6626	5.52127e-06	0.000816365	5.02211	PSMB8
LOC100506274	1.51098	4.71456	4.98708	0.00335048	0.0287807	-2.04948	LOC100506274
NUTM2B	1.51798	7.43457	16.5369	7.83507e-06	0.000985367	4.66482	NUTM2B
DPP10-AS3	1.52168	4.51872	7.26191	0.000555511	0.0106153	-0.00761374	DPP10-AS3
NCKAP1L	1.52199	5.6009	17.8399	5.2355e-06	0.000816255	5.07581	NCKAP1L
LCNL1	1.52693	5.38028	11.6376	4.99018e-05	0.00269773	2.69006	LCNL1
ELOVL7	1.53138	8.12554	13.7561	2.07522e-05	0.00164537	3.64128	ELOVL7
LGALS3BP	1.53213	10.994	21.5188	1.92575e-06	0.000576471	6.05552	LGALS3BP
TNFAIP2	1.53285	8.32062	8.67593	0.000227072	0.00646215	1.00374	TNFAIP2
CR2	1.53515	3.26478	4.70338	0.004366	0.0332441	-2.34954	CR2
ISPD-AS1	1.54142	4.3225	6.94356	0.000693416	0.0121482	-0.259277	ISPD-AS1
TRIM22	1.54376	12.0755	23.8216	1.11777e-06	0.000506592	6.56029	TRIM22
LOC100131756	1.54458	3.60447	6.02107	0.00138678	0.0176526	-1.04711	LOC100131756
TDRD7	1.54559	10.0976	27.5421	5.13394e-07	0.000411663	7.24158	TDRD7
GSDMB	1.54608	8.11518	15.0497	1.29106e-05	0.00126829	4.14492	GSDMB
FOSB	1.54664	4.8311	5.36687	0.00238855	0.0236114	-1.66525	FOSB
TNFSF10	1.55077	12.287	21.1601	2.10676e-06	0.000597453	5.97012	TNFSF10
C9orf84	1.55343	6.85994	11.2555	5.9393e-05	0.00298367	2.49869	C9orf84
SCAMP1-AS1	1.56288	8.36562	13.274	2.50406e-05	0.00179397	3.43967	SCAMP1-AS1
EDN1	1.5638	6.48762	15.7564	1.01255e-05	0.00110392	4.39925	EDN1
MICB	1.56558	7.96984	12.5766	3.3248e-05	0.00207483	3.13319	MICB
STAB1	1.57004	6.0356	24.0619	1.05925e-06	0.000501891	6.60898	STAB1
B3GAT2	1.5703	2.11567	4.92405	0.00355026	0.0297005	-2.11516	B3GAT2
TRIM38	1.57461	9.31866	19.8003	3.00374e-06	0.000684865	5.62768	TRIM38
CCR4	1.58202	6.23372	12.46	3.4913e-05	0.0021471	3.08012	CCR4
NUB1	1.58428	10.1619	24.4205	9.78552e-07	0.000497582	6.68031	NUB1
GAL	1.58559	4.53932	6.86698	0.000732328	0.0124026	-0.321282	GAL
HSPB9	1.59121	3.7935	13.645	2.16583e-05	0.00167839	3.59552	HSPB9
HAVCR2	1.59828	4.49426	11.953	4.3395e-05	0.00247186	2.84304	HAVCR2
OPTC	1.60426	4.75534	16.0094	9.30553e-06	0.00106012	4.48704	OPTC
CYP2J2	1.60645	7.95957	15.9011	9.6466e-06	0.00108709	4.44966	CYP2J2
CMTR1	1.61453	8.94116	24.9514	8.72044e-07	0.000497582	6.78314	CMTR1
PLCD4	1.61545	3.02972	4.4564	0.00554638	0.0382572	-2.62022	PLCD4
OTOF	1.62085	6.22775	9.30241	0.000159059	0.00521395	1.40362	OTOF
LINC01405	1.62376	3.99943	8.31967	0.000280903	0.00736637	0.763972	LINC01405
UBQLNL	1.62506	4.44655	13.8555	1.99793e-05	0.00161446	3.68187	UBQLNL
LAIR1	1.63479	6.77069	15.6978	1.03275e-05	0.00110392	4.37867	LAIR1
CYP24A1	1.64092	5.31367	5.36788	0.00238645	0.0236114	-1.66425	CYP24A1
FAM46A	1.64553	10.1108	23.9519	1.08558e-06	0.000502936	6.58677	FAM46A
TDRD5	1.64981	3.28989	5.64022	0.0018922	0.0207297	-1.40048	TDRD5
LOC101927943	1.65524	1.94671	4.59813	0.00482974	0.0351941	-2.46379	LOC101927943
PLCL1	1.65831	3.47511	16.2302	8.65342e-06	0.00103682	4.5623	PLCL1
MASTL	1.6625	7.9933	22.6202	1.47454e-06	0.00056466	6.30597	MASTL
STARD13-AS	1.66758	4.39289	13.9263	1.945e-05	0.00159017	3.71055	STARD13-AS
VNN3	1.67232	8.84767	6.4581	0.000988777	0.014665	-0.662463	VNN3
NEURL3	1.67524	6.73246	6.36952	0.00105736	0.0150832	-0.738703	NEURL3
LOC254028	1.68402	4.796	8.98351	0.000190133	0.00580364	1.2034	LOC254028
IL7R	1.6869	3.44314	9.47061	0.000145091	0.00494988	1.50656	IL7R
ART3	1.68691	3.77766	11.3741	5.62351e-05	0.00286648	2.55882	ART3
CX3CL1	1.69068	9.48747	22.3901	1.55744e-06	0.000566538	6.25507	CX3CL1
BTN3A1	1.69404	7.98926	19.5622	3.20398e-06	0.000718243	5.56452	BTN3A1
HDX	1.70275	5.97909	13.8132	2.03043e-05	0.00163438	3.66462	HDX
LOC100129098	1.70517	4.81606	8.22914	0.000296886	0.00757586	0.701519	LOC100129098
SUSD3	1.70624	4.09843	6.70321	0.000824425	0.0131637	-0.455855	SUSD3
CSRNP1	1.71009	7.89254	17.802	5.29503e-06	0.000816255	5.0644	CSRNP1
STAT2	1.71048	10.5274	18.0996	4.84783e-06	0.000804586	5.15328	STAT2
C3orf36	1.71063	3.87977	10.4638	8.67475e-05	0.00373662	2.07988	C3orf36
MGAT3	1.71352	6.15987	8.14635	0.000312441	0.00781028	0.643853	MGAT3
LOC340074	1.72229	3.97484	7.39414	0.000507846	0.0100261	0.0941162	LOC340074
BCL2A1	1.73782	7.57881	10.8209	7.28886e-05	0.00331063	2.27272	BCL2A1
TMEM106A	1.741	5.26889	6.21926	0.00118679	0.0161189	-0.870009	TMEM106A
TRIM5	1.75378	10.3516	16.9995	6.76707e-06	0.000898598	4.81516	TRIM5
PRB1	1.75844	7.81625	32.182	2.2247e-07	0.000296567	7.91323	PRB1
ADAMTS20	1.77006	6.43339	8.18672	0.00030474	0.00769155	0.672038	ADAMTS20
BIRC3	1.77234	9.40359	9.00976	0.00018732	0.00575996	1.22014	BIRC3
SECTM1	1.77555	10.4424	21.6405	1.86857e-06	0.000576471	6.08405	SECTM1
SEC16B	1.78117	7.16872	20.4109	2.55418e-06	0.000641562	5.78522	SEC16B
KRT24	1.7859	5.16363	4.25378	0.00679278	0.0431624	-2.84901	KRT24
FANCA	1.79405	5.74791	18.9275	3.82012e-06	0.000737425	5.39108	FANCA
TMEM171	1.79705	6.68613	10.8599	7.15418e-05	0.00326977	2.29335	TMEM171
LOC101927950	1.79733	3.40083	8.0863	0.000324324	0.00791746	0.601687	LOC101927950
TRIM14	1.7976	10.4034	15.6619	1.04536e-05	0.00110392	4.36602	TRIM14
VPS37D	1.80024	5.27593	22.5012	1.51674e-06	0.00056466	6.27974	VPS37D
DTX3L	1.80496	10.8739	19.2039	3.53593e-06	0.000728483	5.46754	DTX3L
IL15RA	1.80688	7.66598	17.763	5.35715e-06	0.000816255	5.05262	IL15RA
DUXAP10	1.80921	5.03922	7.41229	0.000501682	0.00996102	0.10796	DUXAP10
C1R	1.80967	7.93514	5.21024	0.00274042	0.0255907	-1.82135	C1R
IL1F10	1.81315	3.07839	8.4613	0.00025788	0.00696623	0.860414	IL1F10
PARP14	1.81772	10.0083	16.5326	7.84588e-06	0.000985367	4.6634	PARP14
ST6GALNAC5	1.81929	4.79639	4.27595	0.00664189	0.0426395	-2.82368	ST6GALNAC5
MILR1	1.81947	4.09479	8.19339	0.000303489	0.00768789	0.676684	MILR1
HLA-F	1.82334	11.447	13.228	2.55025e-05	0.00181459	3.41999	HLA-F
SEMA6B	1.8237	5.27735	9.47419	0.000144809	0.00494988	1.50873	SEMA6B
UCKL1	1.8273	6.23234	8.09522	0.000322526	0.00791062	0.607967	UCKL1
ZNFX1	1.82784	9.85391	25.9705	7.03607e-07	0.000473187	6.97174	ZNFX1
SLC27A6	1.83039	3.07274	6.91505	0.000707613	0.0122529	-0.282291	SLC27A6
LOC101929787	1.8322	5.03624	9.48391	0.000144049	0.00494988	1.51462	LOC101929787
PIK3AP1	1.83793	8.3332	22.9469	1.36562e-06	0.000547507	6.377	PIK3AP1
FCGR3B	1.83923	2.68689	4.16831	0.00741244	0.0454377	-2.94738	FCGR3B
LGALS9	1.85035	8.05203	19.3866	3.36181e-06	0.000728483	5.51729	LGALS9
APOL6	1.85471	8.8363	18.1619	4.7599e-06	0.000804586	5.17166	APOL6
IFI27	1.85628	12.4768	6.91661	0.000706827	0.0122529	-0.28103	IFI27
KRTAP4-11	1.86835	3.60002	7.60185	0.000442288	0.00943554	0.25074	KRTAP4-11
APOL2	1.87221	9.06231	22.5258	1.50791e-06	0.00056466	6.28517	APOL2
NMI	1.87591	11.1536	26.9501	5.76879e-07	0.000429527	7.14278	NMI
EIF2AK2	1.87765	10.7806	21.2971	2.03535e-06	0.000596307	6.00297	EIF2AK2
ACE2	1.88251	8.81791	32.8374	1.99618e-07	0.000296567	7.9953	ACE2
ABCA6	1.88299	2.4843	4.10093	0.00794656	0.0472575	-3.0257	ABCA6
FAM19A1	1.88312	3.10181	4.97493	0.00338798	0.0289428	-2.0621	FAM19A1
AFP	1.8833	4.52901	24.6866	9.23346e-07	0.000497582	6.73226	AFP
TGM2	1.88382	9.23993	19.2827	3.45956e-06	0.000728483	5.48907	TGM2
TRIM50	1.8853	3.5598	4.1286	0.00772203	0.0464807	-2.99344	TRIM50
ACKR4	1.88686	7.3373	12.0269	4.2019e-05	0.00243281	2.87825	ACKR4
APOL1	1.88843	10.2348	16.3243	8.39208e-06	0.00102315	4.594	APOL1
LOC101927254	1.89061	3.47835	7.16157	0.000595195	0.0110533	-0.0858955	LOC101927254
IFIT5	1.89096	9.80318	12.7816	3.05432e-05	0.00198369	3.22519	IFIT5
CLEC2B	1.89145	8.71365	16.4818	7.97513e-06	0.000995602	4.64657	CLEC2B
AKAP7	1.89272	6.70399	26.461	6.36432e-07	0.000457529	7.05859	AKAP7
ZNF527	1.90412	4.02572	15.6204	1.06017e-05	0.00111067	4.35135	ZNF527
LOC101929926	1.9052	4.18816	11.9808	4.28717e-05	0.00245855	2.8563	LOC101929926
PLSCR2	1.90768	7.21678	14.3638	1.65211e-05	0.00146284	3.88432	PLSCR2
HCP5	1.91123	8.71403	20.1837	2.71143e-06	0.000665034	5.72736	HCP5
C8orf4	1.91225	6.73648	4.83463	0.00385762	0.0310636	-2.2093	C8orf4
TLR3	1.92001	9.36965	25.0984	8.45008e-07	0.000497582	6.81105	TLR3
BTN3A3	1.93404	8.28772	25.2989	8.09731e-07	0.000497582	6.84872	BTN3A3
ZNF618	1.94493	6.43104	17.5316	5.74428e-06	0.000831644	4.98201	ZNF618
PDGFRL	1.95502	2.97332	4.86992	0.0037328	0.0304007	-2.17201	PDGFRL
PNPT1	1.95578	10.7022	20.6308	2.41208e-06	0.000616262	5.84043	PNPT1
C10orf71	1.96045	9.08193	9.86403	0.000117683	0.00449309	1.74051	C10orf71
DGCR7	1.96356	5.05937	9.32036	0.000157496	0.00518306	1.41469	DGCR7
KMT2E-AS1	1.97274	6.40156	9.85721	0.000118103	0.00449309	1.73653	KMT2E-AS1
CLEC4G	1.98495	3.06731	8.50338	0.000251471	0.00687112	0.888783	CLEC4G
LAMB4	1.99364	5.9692	12.9245	2.8811e-05	0.00191554	3.28836	LAMB4
IL6	1.99889	4.33478	6.77048	0.000785049	0.0127865	-0.400249	IL6
GIMAP2	1.99935	7.99021	32.4861	2.11501e-07	0.000296567	7.95166	GIMAP2
KIAA0226L	2.00142	6.21025	31.1217	2.6636e-07	0.000296567	7.7743	KIAA0226L
PHLPP2	2.00377	7.62901	19.9643	2.87436e-06	0.000684865	5.67063	PHLPP2
FXYD6	2.01907	3.50839	4.82254	0.00390151	0.03126	-2.22211	FXYD6
PPM1J	2.02123	5.59344	6.45103	0.000994055	0.0147105	-0.668516	PPM1J
CLCA3P	2.02153	5.52344	11.1865	6.13245e-05	0.00303648	2.46344	CLCA3P
RNF213	2.02356	8.92979	23.2019	1.28718e-06	0.000547507	6.43145	RNF213
HIST1H3G	2.02363	7.60992	10.3581	9.14292e-05	0.00385853	2.02152	HIST1H3G
STAT1	2.02853	11.9743	11.7812	4.68063e-05	0.00260218	2.76024	STAT1
LY6E	2.03214	9.56082	16.8481	7.09641e-06	0.000918919	4.76653	LY6E
TRIM21	2.03731	8.38376	21.6029	1.88599e-06	0.000576471	6.07527	TRIM21
PSMB9	2.04605	10.7362	25.264	8.15735e-07	0.000497582	6.84221	PSMB9
WARS	2.04855	10.9027	10.7202	7.65146e-05	0.00343049	2.219	WARS
LINC00887	2.04908	2.3205	4.7706	0.00409661	0.0320445	-2.2774	LINC00887
SLC25A28	2.05334	8.5564	18.2282	4.66845e-06	0.000804586	5.19113	SLC25A28
SAMD9	2.05502	11.0904	21.6902	1.84579e-06	0.000576471	6.09564	SAMD9
PARP10	2.06338	8.92715	14.2525	1.72136e-05	0.00147683	3.8407	PARP10
TOR1B	2.0645	9.87614	21.59	1.89205e-06	0.000576471	6.07224	TOR1B
TRANK1	2.06526	7.91242	17.3314	6.10611e-06	0.000865748	4.91997	TRANK1
C5orf56	2.07781	7.77402	28.3271	4.41508e-07	0.000377484	7.3676	C5orf56
LOC284263	2.08029	3.72808	12.1777	3.9367e-05	0.00233824	2.9494	LOC284263
LINC00358	2.08073	3.82353	7.90912	0.000362597	0.00842745	0.475595	LINC00358
NCF1	2.0848	5.85586	7.23061	0.000567551	0.0107566	-0.0319357	NCF1
CHIAP2	2.08738	2.80068	4.53123	0.0051539	0.0366343	-2.53726	CHIAP2
IFITM3	2.09812	12.1986	9.06751	0.000181304	0.00566691	1.25679	IFITM3
TYMP	2.10074	7.86765	10.9348	6.90324e-05	0.00323413	2.3328	TYMP
APOL3	2.10492	7.51902	27.2559	5.4299e-07	0.000419269	7.19423	APOL3
LOC101927027	2.12657	7.85738	19.3012	3.44193e-06	0.000728483	5.49411	LOC101927027
TAP2	2.1359	9.51554	24.4887	9.64046e-07	0.000497582	6.69369	TAP2
DHX58	2.14021	8.07797	16.3335	8.36693e-06	0.00102315	4.5971	DHX58
RAD51-AS1	2.14137	5.43639	16.1371	8.92163e-06	0.00106012	4.53071	RAD51-AS1
GPR61	2.1538	4.39115	6.43007	0.0010099	0.0147814	-0.686495	GPR61
CASP14	2.15826	3.75448	8.66457	0.000228591	0.0064751	0.996232	CASP14
MYOZ2	2.16688	2.13498	12.2977	3.73959e-05	0.00224962	3.00537	MYOZ2
CEACAM1	2.1761	8.86843	11.5396	5.21546e-05	0.00276257	2.6416	CEACAM1
C1S	2.22357	6.99413	4.91401	0.00358332	0.0298343	-2.12568	C1S
CCL7	2.22703	3.66434	14.3386	1.66746e-05	0.00146284	3.8745	CCL7
HSD11B1	2.24003	5.1209	9.89412	0.00011585	0.00444236	1.75802	HSD11B1
TRIM69	2.24126	9.67347	17.826	5.25723e-06	0.000816255	5.07163	TRIM69
PARP12	2.24221	10.0286	15.6532	1.04842e-05	0.00110392	4.36297	PARP12
TLR10	2.24457	5.79741	10.4053	8.93016e-05	0.0038015	2.04767	TLR10
SERPINB9P1	2.25297	5.69569	18.0892	4.86271e-06	0.000804586	5.1502	SERPINB9P1
LINC00939	2.25558	2.57333	9.49001	0.000143574	0.00494988	1.51832	LINC00939
PRSS30P	2.2568	4.08717	12.4007	3.57972e-05	0.002195	3.05292	PRSS30P
CFAP65	2.26888	4.70955	12.2853	3.75933e-05	0.00224962	2.99964	CFAP65
FGD2	2.27496	6.72551	12.1621	3.96311e-05	0.00234381	2.94211	FGD2
GJD3	2.28974	5.20057	13.6956	2.12401e-05	0.00165848	3.6164	GJD3
PLEKHA4	2.29626	5.96144	15.5942	1.06962e-05	0.00111498	4.34208	PLEKHA4
LMO2	2.30576	9.38273	25.1864	8.29306e-07	0.000497582	6.82764	LMO2
SP140	2.30938	5.36522	8.56472	0.000242461	0.00670678	0.929895	SP140
PNLIPRP1	2.31911	1.99698	5.71692	0.00177517	0.0198759	-1.3279	PNLIPRP1
PML	2.32017	8.26146	13.0716	2.71482e-05	0.00187412	3.35257	PML
CLEC7A	2.32199	8.08607	15.0471	1.29225e-05	0.00126829	4.14395	CLEC7A
2024-09-01	2.3392	2.80718	13.1954	2.58357e-05	0.00181617	3.406	2024-09-01
PPM1K	2.34861	9.08927	13.8647	1.991e-05	0.00161446	3.68559	PPM1K
PARP9	2.35216	10.9633	14.0516	1.85527e-05	0.001543	3.76094	PARP9
DCSTAMP	2.35612	5.21968	6.1683	0.00123481	0.0165872	-0.91512	DCSTAMP
DUOX2	2.37963	10.6006	16.9039	6.97286e-06	0.00091063	4.78451	DUOX2
UBE2L6	2.39417	11.3191	19.25	3.49108e-06	0.000728483	5.48013	UBE2L6
C19orf66	2.40581	8.99072	16.0548	9.16678e-06	0.00106012	4.50262	C19orf66
APOL4	2.43863	5.21539	20.2862	2.63913e-06	0.000655006	5.75356	APOL4
MLKL	2.44524	6.72575	18.9911	3.75237e-06	0.00073733	5.40881	MLKL
HELZ2	2.44833	7.00235	32.7432	2.02727e-07	0.000296567	7.98367	HELZ2
RGS1	2.45022	4.48154	5.89981	0.00152844	0.0184729	-1.15773	RGS1
APOBEC3G	2.4563	10.1053	34.8697	1.4453e-07	0.000296567	8.23268	APOBEC3G
CPA2	2.48053	4.86705	16.0308	9.23985e-06	0.00106012	4.49439	CPA2
ODAM	2.48524	3.20088	7.6189	0.000437361	0.00938076	0.263429	ODAM
IL4I1	2.49091	6.34853	22.1444	1.65215e-06	0.000566538	6.1999	IL4I1
BCL2L14	2.50102	8.09285	35.3925	1.33411e-07	0.000296567	8.28985	BCL2L14
PTPRR	2.50376	4.29016	11.2179	6.04354e-05	0.00300476	2.47953	PTPRR
SP110	2.51236	10.0382	17.8949	5.15038e-06	0.000816255	5.09235	SP110
LIFR	2.51597	7.9414	23.525	1.19533e-06	0.000519174	6.49923	LIFR
NUPR1	2.51659	11.4793	14.212	1.74738e-05	0.00149031	3.82474	NUPR1
THEMIS2	2.5179	7.35388	10.0003	0.000109644	0.004339	1.8194	THEMIS2
ERAP2	2.52321	6.45372	16.6291	7.60704e-06	0.000977135	4.6952	ERAP2
NT5C3A	2.52675	11.2224	32.438	2.13192e-07	0.000296567	7.94562	NT5C3A
ATP11A-AS1	2.55168	3.51411	6.67962	0.000838774	0.0133276	-0.475462	ATP11A-AS1
RTP4	2.58063	10.3175	28.1957	4.52662e-07	0.000377484	7.3469	RTP4
IRF7	2.58513	10.0295	12.9454	2.85676e-05	0.00191554	3.29753	IRF7
LOC93429	2.58517	4.95485	12.7894	3.04461e-05	0.00198369	3.22864	LOC93429
GBP5	2.59008	7.21113	13.3628	2.41776e-05	0.00176734	3.4774	GBP5
APOB	2.60106	5.58857	14.2984	1.6924e-05	0.00146403	3.85873	APOB
GRIA4	2.61188	4.23692	6.12831	0.00127408	0.0168343	-0.950721	GRIA4
HTR2B	2.61646	6.80993	20.6119	2.4239e-06	0.000616262	5.83573	HTR2B
KRTAP4-3	2.65138	3.46985	5.07799	0.00308478	0.0275188	-1.95573	KRTAP4-3
UNC13D	2.65362	5.0853	6.42062	0.00101714	0.0148271	-0.694619	UNC13D
ARL14	2.6763	6.90654	31.729	2.40085e-07	0.000296567	7.85483	ARL14
DDX60	2.68419	11.0419	11.4859	5.344e-05	0.00279227	2.61486	DDX60
CD274	2.68452	7.56303	21.6055	1.8848e-06	0.000576471	6.07587	CD274
MT1M	2.69735	5.27063	14.6916	1.46643e-05	0.00137712	4.01062	MT1M
TAGAP	2.70101	6.54234	18.4153	4.42135e-06	0.000782241	5.24557	TAGAP
IFI6	2.70286	12.0304	7.71906	0.000409681	0.00907654	0.337458	IFI6
TAP1	2.70806	10.0886	12.8064	3.02349e-05	0.00198369	3.23617	TAP1
HERC6	2.71098	10.4331	14.5924	1.51987e-05	0.00139104	3.97275	HERC6
TAS2R38	2.71775	4.7769	19.8032	3.00132e-06	0.000684865	5.62847	TAS2R38
HRASLS2	2.73832	10.6132	24.5734	9.46367e-07	0.000497582	6.71026	HRASLS2
IFITM2	2.74493	11.5062	35.5321	1.30616e-07	0.000296567	8.30487	IFITM2
TFEC	2.74815	2.02767	4.3101	0.00641681	0.0417925	-2.7848	TFEC
LOC731157	2.75957	3.51313	12.7961	3.03629e-05	0.00198369	3.2316	LOC731157
BPIFB2	2.76477	3.24502	9.02191	0.000186035	0.00573297	1.22787	BPIFB2
SLC22A11	2.77878	2.67031	4.74303	0.00420472	0.0325873	-2.30691	SLC22A11
BRIP1	2.80066	7.52194	36.0054	1.21641e-07	0.000296567	8.35498	BRIP1
CD1B	2.81095	1.34539	4.71733	0.00430846	0.0330199	-2.33451	CD1B
LAMP3	2.82053	10.7488	11.108	6.36144e-05	0.00310791	2.42302	LAMP3
OAS1	2.82952	11.3281	13.8558	1.99775e-05	0.00161446	3.68197	OAS1
GPR35	2.83602	3.5581	8.93473	0.000195491	0.0058811	1.17217	GPR35
LOC101929464	2.86609	3.48337	7.86128	0.000373824	0.00859259	0.441107	LOC101929464
LOC100288123	2.86928	6.28396	11.8588	4.52276e-05	0.00253469	2.7978	LOC100288123
GBP1	2.87192	10.7493	34.1118	1.62663e-07	0.000296567	8.14704	GBP1
LHX2	2.87881	3.80708	10.7271	7.62591e-05	0.0034264	2.22271	LHX2
CLC	2.89252	3.09734	4.45549	0.00555133	0.0382719	-2.62122	CLC
SERPING1	2.89577	7.3366	18.8099	3.94906e-06	0.000747081	5.35814	SERPING1
NSMF	2.90456	1.93791	6.45683	0.00098972	0.014665	-0.663546	NSMF
IFI44	2.90564	10.2672	11.4758	5.36838e-05	0.002798	2.60986	IFI44
USP30-AS1	2.90773	6.44301	24.4715	9.67673e-07	0.000497582	6.69033	USP30-AS1
MMP13	2.92007	6.98656	5.99513	0.00141576	0.0177881	-1.07064	MMP13
NLRC5	2.95434	6.97682	15.0393	1.29579e-05	0.00126829	4.14107	NLRC5
IFITM1	2.97067	12.082	7.16181	0.000595094	0.0110533	-0.085703	IFITM1
LOC102723409	3.00991	2.45865	4.78614	0.0040371	0.0318217	-2.26083	LOC102723409
DENND5B	3.06201	3.50399	6.48312	0.000970352	0.0144824	-0.64108	DENND5B
RBM11	3.06965	5.35397	30.4645	2.98729e-07	0.000296567	7.68415	RBM11
IFIH1	3.07012	10.5216	18.4445	4.38419e-06	0.000782241	5.25401	IFIH1
LINC01213	3.07576	3.85294	12.7515	3.09239e-05	0.00200218	3.21177	LINC01213
KLHDC7B	3.08553	7.65956	7.2623	0.000555364	0.0106153	-0.00731346	KLHDC7B
GDF11	3.09231	4.68044	8.08663	0.000324256	0.00791746	0.601925	GDF11
TMEM140	3.10111	8.15254	22.9914	1.35153e-06	0.000547507	6.38656	TMEM140
DDX60L	3.186	9.72405	17.0778	6.60363e-06	0.000882516	4.84014	DDX60L
CD38	3.20766	8.38627	21.5397	1.91577e-06	0.000576471	6.06044	CD38
HSH2D	3.2097	6.46486	13.8022	2.03895e-05	0.00163492	3.66015	HSH2D
SLAMF9	3.2927	5.69411	6.57685	0.000904797	0.0138646	-0.561571	SLAMF9
SAMD9L	3.3283	9.83158	31.1809	2.63656e-07	0.000296567	7.78226	SAMD9L
ISG20	3.33781	10.6011	20.8248	2.29445e-06	0.000605502	5.88849	ISG20
IFNL2	3.35476	5.66807	22.1306	1.65766e-06	0.000566538	6.19678	IFNL2
ACSL6	3.3621	5.47408	12.9435	2.85895e-05	0.00191554	3.2967	ACSL6
C20orf181	3.36218	4.86529	18.1547	4.77004e-06	0.000804586	5.16953	C20orf181
SLC15A3	3.37036	6.81574	24.2379	1.0187e-06	0.000497904	6.64418	SLC15A3
IFI35	3.38477	9.46806	18.5442	4.26007e-06	0.000779069	5.28268	IFI35
IFIT3	3.38761	11.7294	10.0902	0.000104693	0.00422993	1.87087	IFIT3
IDO1	3.42972	10.5846	28.8245	4.02118e-07	0.000364494	7.44463	IDO1
LRRC4C	3.42987	2.90476	5.50556	0.00212002	0.0221434	-1.52972	LRRC4C
GBP1P1	3.43965	4.33816	16.0229	9.26404e-06	0.00106012	4.49167	GBP1P1
NRCAM	3.45037	4.95002	15.0697	1.28205e-05	0.00126829	4.15228	NRCAM
USP18	3.46811	9.10762	15.6917	1.03488e-05	0.00110392	4.37652	USP18
XAF1	3.47102	10.1613	9.2115	0.000167265	0.00540643	1.34722	XAF1
LDB2	3.48472	5.66787	15.7115	1.02797e-05	0.00110392	4.38351	LDB2
LAG3	3.59021	5.13568	13.7556	2.07565e-05	0.00164537	3.64106	LAG3
GBP4	3.61403	6.50247	30.484	2.97701e-07	0.000296567	7.68688	GBP4
SOCS1	3.63579	6.73243	29.8746	3.31811e-07	0.000314436	7.60047	SOCS1
SELL	3.63707	4.92171	18.71	4.06283e-06	0.000749574	5.32991	SELL
RASGRP3	3.66275	5.14889	11.624	5.02072e-05	0.00269773	2.68337	RASGRP3
LOC645261	3.71947	3.44629	7.6273	0.000434957	0.00936776	0.26967	LOC645261
OAS3	3.75639	9.32685	14.8301	1.39544e-05	0.00132237	4.06302	OAS3
FRMD3	3.76749	7.21762	31.7686	2.3848e-07	0.000296567	7.85999	FRMD3
OAS2	3.82439	9.84859	13.4771	2.31178e-05	0.00173993	3.52557	OAS2
CMPK2	3.82475	10.9365	8.62132	0.000234481	0.00660556	0.967592	CMPK2
DUOXA2	3.87887	8.16128	17.1296	6.49827e-06	0.000882516	4.85656	DUOXA2
APBA2	3.90628	4.51251	6.91879	0.000705729	0.0122529	-0.279263	APBA2
BST2	3.9469	9.65469	11.2144	6.05333e-05	0.00300476	2.47775	BST2
DDX58	3.97298	9.35011	13.7365	2.09089e-05	0.00165117	3.63323	DDX58
BATF2	3.98095	7.42704	39.2054	7.69255e-08	0.000296567	8.66465	BATF2
ETV7	4.00367	6.81808	19.5004	3.25847e-06	0.000722688	5.54797	ETV7
LOC101928748	4.0061	3.32307	5.42151	0.00227831	0.0229349	-1.61156	LOC101928748
HESX1	4.02936	4.95934	14.6424	1.49267e-05	0.00138925	3.99186	HESX1
MX1	4.0294	10.9124	13.2026	2.57612e-05	0.00181617	3.40911	MX1
EPSTI1	4.0882	9.96478	10.8787	7.09008e-05	0.00326977	2.30329	EPSTI1
IFI44L	4.1148	10.4925	6.52628	0.0009395	0.0142035	-0.60435	IFI44L
2024-09-04	4.26217	1.72849	6.362	0.00106344	0.0150922	-0.745219	2024-09-04
ISG15	4.29907	11.3246	7.65034	0.000428443	0.00928501	0.286759	ISG15
CXCL9	4.33047	5.56189	12.737	3.11088e-05	0.00200792	3.20531	CXCL9
MX2	4.48765	10.1471	13.3532	2.42689e-05	0.00176734	3.47335	MX2
WDR64	4.62761	3.57412	10.0435	0.000107233	0.00431147	1.84417	WDR64
IFIT1	4.63908	11.1841	8.26323	0.000290744	0.0075204	0.725113	IFIT1
HERC5	4.69008	8.85895	10.8575	7.16232e-05	0.00326977	2.29209	HERC5
IL18BP	4.73003	3.81405	7.73527	0.000405395	0.00901994	0.349361	IL18BP
RSAD2	5.0291	10.3585	9.55563	0.000138581	0.00488648	1.55791	RSAD2
GMPR	5.06258	6.75504	30.9867	2.72657e-07	0.000296567	7.75604	GMPR
CCL5	5.19917	4.59566	4.26643	0.00670623	0.0428344	-2.83455	CCL5
IFIT2	5.23433	10.622	18.961	3.78426e-06	0.00073733	5.40043	IFIT2
OASL	5.62677	8.24719	15.7025	1.0311e-05	0.00110392	4.38034	OASL
TNFSF13B	5.76884	7.89335	56.2348	1.10157e-08	0.000229655	9.7247	TNFSF13B
WHRN	6.86968	5.32542	4.90803	0.00360317	0.0298894	-2.13194	WHRN
MAGI2-IT1	7.21742	-2.38967	4.09315	0.00801097	0.0474031	-3.03478	MAGI2-IT1
SDR9C7	7.32391	-3.92377	6.09847	0.00130434	0.0170541	-0.977414	SDR9C7
CXCL10	7.39376	9.24906	12.053	4.15457e-05	0.00241506	2.89062	CXCL10
AIM2	7.41905	4.48916	10.1626	0.000100899	0.00410046	1.91196	AIM2
CXCL13	7.85732	-1.92416	4.56372	0.00499343	0.0359596	-2.50149	CXCL13
CXCL11	8.21292	8.50126	20.9087	2.2457e-06	0.000602831	5.90907	CXCL11
LOC441454	8.28391	-4.00096	10.7802	7.43294e-05	0.00335616	2.25107	LOC441454
UBASH3A	8.92499	-3.54384	6.19767	0.00120687	0.0162959	-0.88909	UBASH3A
RNASE11	9.15827	0.253987	4.21319	0.00707937	0.0443083	-2.89559	RNASE11
HOXD12	9.57098	-3.26837	11.6408	4.9832e-05	0.00269773	2.69159	HOXD12
CAPN6	9.75441	-1.59988	7.48563	0.00047766	0.00977257	0.163575	CAPN6
APOL5	10.2607	-3.36181	21.2504	2.05939e-06	0.000596307	5.99179	APOL5
USHBP1	10.7343	-2.58593	19.014	3.72836e-06	0.00073733	5.41517	USHBP1
LOC105378732	10.761	-3.51007	23.089	1.32122e-06	0.000547507	6.40746	LOC105378732
ABCC12	10.8799	-2.55517	5.5516	0.00203873	0.0216083	-1.48528	ABCC12
ZBP1	11.5893	1.71207	7.7751	0.00039509	0.00885682	0.378504	ZBP1
LINC01220	12.1406	-0.612585	5.75611	0.00171864	0.0195047	-1.2911	LINC01220
APOH	12.8865	-0.714246	46.9677	2.9076e-08	0.000296567	9.24646	APOH
NPBWR1	13.7377	0.706152	40.3657	6.57472e-08	0.000296567	8.76555	NPBWR1

## Sheet: DEG_KY136
	logFC	AveExpr	t	P.Value	adj.P.Val	B	gene
GNGT2	-11.7058	-2.98137	-26.9012	5.54928e-07	6.32193e-05	7.3042	GNGT2
TEX36-AS1	-10.8455	-2.91662	-45.9339	3.08358e-08	4.01791e-05	9.98712	TEX36-AS1
KIAA0408	-9.72695	-5.58288	-13.3044	2.39563e-05	0.000305655	3.19969	KIAA0408
MGP	-9.55429	-1.81747	-14.8752	1.3263e-05	0.000223892	3.86803	MGP
FAM170B-AS1	-9.49264	-0.386008	-15.9302	9.21247e-06	0.000189223	4.27693	FAM170B-AS1
SCN4B	-8.5448	0.320348	-3.55056	0.0142891	0.0305852	-4.12172	SCN4B
LOC105377925	-8.34985	-5.51375	-3.06629	0.0251034	0.0487933	-4.74797	LOC105377925
LINC00895	-7.83601	-2.67687	-3.4027	0.0169058	0.0352207	-4.30958	LINC00895
LGSN	-7.75567	1.72752	-4.1218	0.0077039	0.0184166	-3.4259	LGSN
SLC4A3	-6.87797	-1.00474	-3.04719	0.0256868	0.049723	-4.77329	SLC4A3
PROX1-AS1	-6.48866	-1.01369	-3.10501	0.0239651	0.0469836	-4.69678	PROX1-AS1
ACO1	-5.15316	6.04728	-39.1032	7.36661e-08	4.04156e-05	9.245	ACO1
LOC100506730	-5.07063	4.75747	-15.6223	1.02212e-05	0.000199281	4.1606	LOC100506730
MRLN	-4.68176	6.10665	-14.7023	1.41123e-05	0.000230214	3.79813	MRLN
MYLK3	-4.5778	4.47351	-10.2894	9.21503e-05	0.00068344	1.66034	MYLK3
SORL1	-4.48065	7.20779	-30.9149	2.6214e-07	5.32953e-05	8.05569	SORL1
HELLS	-4.41791	6.16989	-27.3994	5.02685e-07	6.02295e-05	7.40504	HELLS
FMO5	-4.31034	5.89218	-15.4414	1.08744e-05	0.000204273	4.09114	FMO5
STAR	-4.2534	3.51271	-16.7563	7.03637e-06	0.000169197	4.57755	STAR
HMCN1	-4.08407	2.70631	-4.3531	0.00608337	0.0151558	-3.15796	HMCN1
ADH6	-3.97508	5.74274	-7.00271	0.000652782	0.0026508	-0.596378	ADH6
GSTA1	-3.94113	9.37726	-17.2805	5.96972e-06	0.000159152	4.76014	GSTA1
NUDT3	-3.66866	7.80841	-35.4706	1.24779e-07	4.60826e-05	8.76532	NUDT3
DCLK1	-3.64164	4.86531	-8.64125	0.000226514	0.00123342	0.624918	DCLK1
LRP4	-3.6108	3.45114	-3.69592	0.0121523	0.0267079	-3.94009	LRP4
TMEM63C	-3.59603	5.27048	-11.7545	4.59892e-05	0.000437957	2.45682	TMEM63C
LOC100506844	-3.51717	8.0668	-26.4836	6.03738e-07	6.55559e-05	7.21782	LOC100506844
MROH9	-3.50496	5.83109	-31.5678	2.34179e-07	5.32953e-05	8.16586	MROH9
CNTN3	-3.50103	3.30569	-3.91835	0.00954499	0.0219012	-3.66817	CNTN3
OLFML2A	-3.48559	8.03162	-17.4651	5.64036e-06	0.000155749	4.82303	OLFML2A
PDE4DIP	-3.48092	5.08523	-35.1046	1.31971e-07	4.66327e-05	8.71308	PDE4DIP
NOMO3	-3.44876	3.87958	-4.03926	0.00839728	0.0197236	-3.52344	NOMO3
GPR85	-3.43338	5.07581	-10.8012	7.15771e-05	0.000579682	1.95034	GPR85
ZAK	-3.41423	6.96414	-14.2782	1.64832e-05	0.000250203	3.62298	ZAK
FMO6P	-3.38992	3.94232	-6.12109	0.00126102	0.00438284	-1.35548	FMO6P
TSPAN8	-3.35882	5.03803	-8.7405	0.000213677	0.00119217	0.692188	TSPAN8
RUNDC3B	-3.3515	3.96732	-7.79887	0.00038111	0.00177829	0.0246689	RUNDC3B
GNAL	-3.3448	6.22318	-8.18646	0.000298243	0.00150739	0.307591	GNAL
CYBRD1	-3.3259	8.46564	-16.5907	7.41914e-06	0.000171206	4.51858	CYBRD1
CD36	-3.31803	7.74406	-8.42373	0.000257947	0.0013574	0.475046	CD36
LOC101928000	-3.28902	3.77738	-3.38768	0.0172005	0.035654	-4.32884	LOC101928000
EGFL6	-3.25312	8.00605	-15.4708	1.07652e-05	0.000203475	4.10247	EGFL6
CEP78	-3.23783	7.51961	-46.4769	2.8936e-08	4.01791e-05	10.0386	CEP78
ADH1C	-3.21738	8.89344	-19.4029	3.21272e-06	0.000122897	5.44216	ADH1C
DAPL1	-3.20561	8.99273	-23.3776	1.18155e-06	7.89365e-05	6.51797	DAPL1
MUC12	-3.19392	4.48306	-8.43524	0.000256161	0.00135064	0.48306	MUC12
KLHL32	-3.17431	3.81779	-19.1756	3.42199e-06	0.000125136	5.37318	KLHL32
MTURN	-3.1617	6.41214	-32.2998	2.06918e-07	5.13905e-05	8.28582	MTURN
HHLA2	-3.15646	5.55959	-11.9171	4.27899e-05	0.000420719	2.5392	HHLA2
BAALC	-3.15069	5.72995	-29.6645	3.27555e-07	5.45143e-05	7.83579	BAALC
ZNF704	-3.14869	8.11892	-13.3842	2.32108e-05	0.000301455	3.23556	ZNF704
CMTM4	-3.13265	8.86396	-34.1465	1.53249e-07	4.84082e-05	8.57262	CMTM4
PAIP2B	-3.11892	5.08332	-12.7028	3.05824e-05	0.000353035	2.92215	PAIP2B
FAM13C	-3.11164	5.59159	-9.77124	0.000120451	0.00081615	1.35244	FAM13C
ZNF883	-3.08519	3.40573	-11.7814	4.54401e-05	0.000434227	2.47055	ZNF883
PLEKHS1	-3.07627	8.81052	-30.911	2.62317e-07	5.32953e-05	8.05502	PLEKHS1
PTGFR	-3.06416	5.25249	-6.96608	0.000669961	0.00270057	-0.626347	PTGFR
SUGCT	-3.05492	2.55025	-3.05115	0.0255645	0.049537	-4.76803	SUGCT
FBXW8	-3.00961	3.54012	-3.0585	0.0253395	0.0491833	-4.75829	FBXW8
COL21A1	-3.00661	8.29975	-15.5243	1.05691e-05	0.00020203	4.12308	COL21A1
CHST9	-3.00142	10.0929	-16.5727	7.46226e-06	0.000171206	4.51212	CHST9
TNNC2	-2.95619	4.52554	-11.8931	4.32453e-05	0.000422438	2.5271	TNNC2
F5	-2.94182	6.16177	-11.0168	6.45639e-05	0.00054236	2.06856	F5
BBOX1	-2.93395	8.20803	-17.7137	5.23022e-06	0.000151655	4.90657	BBOX1
GLS2	-2.92598	3.31971	-7.85344	0.000367947	0.00173589	0.0652327	GLS2
CBX5	-2.91421	8.039	-30.4944	2.8225e-07	5.32953e-05	7.98306	CBX5
PNMAL1	-2.90669	5.8837	-26.6242	5.8676e-07	6.5024e-05	7.24709	PNMAL1
UMODL1	-2.90549	3.10137	-7.53209	0.000453962	0.00202011	-0.177212	UMODL1
GIPC2	-2.89991	7.56844	-17.4837	5.60841e-06	0.00015546	4.82932	GIPC2
PROS1	-2.89729	8.36514	-14.1927	1.70164e-05	0.000254125	3.58702	PROS1
FAM201A	-2.89047	5.46361	-11.0129	6.46828e-05	0.000542524	2.06645	FAM201A
PPP1R16B	-2.86939	4.42155	-7.9751	0.000340471	0.00164958	0.154793	PPP1R16B
RAB3GAP2	-2.86183	1.7825	-5.77664	0.00166483	0.00542913	-1.6752	RAB3GAP2
C1orf168	-2.85916	5.38819	-5.67471	0.00181188	0.00578146	-1.77252	C1orf168
LOC102724094	-2.85705	6.53066	-15.8169	9.5695e-06	0.000193419	4.23438	LOC102724094
DUSP9	-2.85557	4.26555	-9.13154	0.00017075	0.00102597	0.950668	DUSP9
RGS22	-2.85125	6.76737	-25.4295	7.51371e-07	7.34269e-05	6.99207	RGS22
ERICH5	-2.84584	7.14662	-14.9268	1.30212e-05	0.000221967	3.88873	ERICH5
ANTXR1	-2.83482	8.8433	-30.094	3.0311e-07	5.32953e-05	7.91269	ANTXR1
C6	-2.82272	6.29502	-13.7018	2.05034e-05	0.000282149	3.37614	C6
DIO1	-2.81927	6.34058	-17.4477	5.67052e-06	0.000156374	4.81713	DIO1
GSTA3	-2.80012	8.37986	-14.2083	1.69174e-05	0.000253898	3.59361	GSTA3
ERP27	-2.79678	6.24459	-19.307	3.29911e-06	0.000123554	5.41317	ERP27
ALOX15	-2.77864	7.37949	-19.2183	3.38143e-06	0.000124772	5.38623	ALOX15
DMP1	-2.74536	1.6049	-3.40148	0.0169295	0.0352559	-4.31114	DMP1
LINC00643	-2.7416	5.23307	-14.7491	1.38762e-05	0.000228148	3.81714	LINC00643
CNTD1	-2.73577	3.96366	-23.6355	1.11386e-06	7.80674e-05	6.58026	CNTD1
CDCA7L	-2.72015	6.50083	-22.0803	1.60587e-06	9.01913e-05	6.19177	CDCA7L
ALDH3A1	-2.72	10.2514	-14.9672	1.28355e-05	0.000219882	3.90489	ALDH3A1
DCDC2B	-2.71546	5.79115	-3.42408	0.0164962	0.0344843	-4.28222	DCDC2B
FAM216A	-2.71104	6.71932	-20.4667	2.41335e-06	0.000106251	5.75337	FAM216A
C14orf132	-2.70159	5.7339	-12.2097	3.76684e-05	0.000394628	2.6847	C14orf132
GXYLT2	-2.70117	5.16242	-10.9745	6.58727e-05	0.000549007	2.04556	GXYLT2
PCYT1B	-2.69502	4.66067	-4.04072	0.00838444	0.0196979	-3.52171	PCYT1B
CAPN13	-2.69096	6.75412	-14.4672	1.53727e-05	0.000242973	3.7017	CAPN13
AQP4	-2.68874	5.06232	-8.98748	0.000185269	0.00108619	0.856633	AQP4
LRP2BP	-2.68826	6.10806	-19.3367	3.27203e-06	0.000123311	5.42218	LRP2BP
DYNC2H1	-2.68797	7.65912	-14.3107	1.62853e-05	0.000249621	3.63662	DYNC2H1
AQP4-AS1	-2.65172	5.93061	-11.8121	4.48245e-05	0.000430844	2.48613	AQP4-AS1
SEMA3E	-2.64905	5.63705	-8.78255	0.000208498	0.00117417	0.720477	SEMA3E
PROM1	-2.64605	10.6666	-24.0177	1.02178e-06	7.73789e-05	6.67109	PROM1
TMEM178A	-2.64031	5.25303	-10.8232	7.08238e-05	0.000576881	1.96247	TMEM178A
TYMS	-2.62855	8.07797	-30.8937	2.63115e-07	5.32953e-05	8.05205	TYMS
MORN5	-2.60813	9.77037	-16.4879	7.66931e-06	0.000172809	4.48163	MORN5
RERG	-2.60454	6.06886	-9.80994	0.000118013	0.00080456	1.37596	RERG
GATSL2	-2.60445	6.99013	-16.68	7.20971e-06	0.000170804	4.55046	GATSL2
REEP6	-2.60047	6.54764	-10.8337	7.04648e-05	0.000576098	1.9683	REEP6
SLC22A16	-2.59414	4.60838	-6.78758	0.000761602	0.00298926	-0.774246	SLC22A16
NID2	-2.59299	3.39523	-9.5385	0.000136422	0.000887955	1.20916	NID2
BFSP1	-2.58479	5.276	-13.9172	1.88787e-05	0.000269947	3.4696	BFSP1
LOC101927719	-2.58387	4.03382	-8.19235	0.000297158	0.00150368	0.311796	LOC101927719
MAP6	-2.58175	6.95643	-12.5749	3.22562e-05	0.000362326	2.86148	MAP6
TNNC1	-2.57802	3.90566	-5.48182	0.00213338	0.00658134	-1.96019	TNNC1
KLHL23	-2.55911	4.77912	-17.5648	5.47138e-06	0.00015373	4.8567	KLHL23
PTGER2	-2.54794	6.45657	-14.1608	1.72203e-05	0.000255887	3.57356	PTGER2
LINC01279	-2.5419	7.67305	-15.0262	1.25699e-05	0.000217683	3.92841	LINC01279
LOC100129550	-2.54047	6.85218	-26.8689	5.58535e-07	6.32844e-05	7.29757	LOC100129550
SACS	-2.53947	5.77525	-17.4799	5.61498e-06	0.00015546	4.82803	SACS
BCAT2	-2.51913	6.52025	-15.4415	1.0874e-05	0.000204273	4.09119	BCAT2
NME4	-2.51739	5.27452	-19.261	3.34156e-06	0.000124161	5.3992	NME4
KLHL36	-2.51712	8.26856	-24.4793	9.22311e-07	7.69134e-05	6.7785	KLHL36
ALDH5A1	-2.51479	7.71042	-18.5872	4.04328e-06	0.000135521	5.19027	ALDH5A1
KLHL6	-2.50593	8.54442	-13.197	2.50034e-05	0.000314095	3.15112	KLHL6
CRISP2	-2.50514	5.12914	-10.6279	7.78738e-05	0.000609908	1.85361	CRISP2
CXorf57	-2.50502	6.45837	-17.799	5.09759e-06	0.000149372	4.93495	CXorf57
ZHX3	-2.49932	5.3631	-20.9955	2.10467e-06	0.000100375	5.9013	ZHX3
KLHL13	-2.49145	7.75009	-18.2292	4.48664e-06	0.000141295	5.0758	KLHL13
MUM1L1	-2.49054	4.71506	-13.8552	1.93299e-05	0.000274081	3.44288	MUM1L1
FLJ26850	-2.48186	5.58899	-16.848	6.83442e-06	0.000167826	4.60994	FLJ26850
COL28A1	-2.47822	7.12837	-12.911	2.80693e-05	0.000337257	3.01969	COL28A1
LFNG	-2.47781	6.01162	-8.84781	0.000200748	0.00114819	0.764145	LFNG
ABCA13	-2.4734	8.2025	-18.0346	4.75154e-06	0.000143358	5.01256	ABCA13
CXXC4	-2.46391	5.07787	-10.0772	0.00010268	0.000734617	1.53601	CXXC4
BRI3BP	-2.46162	8.55154	-25.3928	7.57232e-07	7.34269e-05	6.98401	BRI3BP
FOXP2	-2.44829	6.23181	-10.7427	7.36336e-05	0.000589415	1.91785	FOXP2
SLC7A2	-2.44667	8.14095	-22.1508	1.57861e-06	8.94441e-05	6.21007	SLC7A2
PLCB4	-2.44528	7.03223	-18.9905	3.60443e-06	0.000126573	5.31632	PLCB4
FAM198B	-2.4417	6.71043	-21.4699	1.86681e-06	9.56245e-05	6.03041	FAM198B
TRPC6	-2.43127	2.5294	-4.99886	0.00327377	0.00925319	-2.45116	TRPC6
CFAP43	-2.42794	9.71535	-24.9901	8.25289e-07	7.61645e-05	6.89454	CFAP43
XPNPEP3	-2.42531	8.93995	-30.343	2.89933e-07	5.32953e-05	7.95659	XPNPEP3
LRIG1	-2.41884	8.68952	-16.7049	7.15263e-06	0.000170159	4.55931	LRIG1
PFAS	-2.41244	5.56687	-9.16834	0.000167258	0.00101301	0.974478	PFAS
NLGN3	-2.40859	4.64029	-8.10435	0.000313875	0.00156382	0.248648	NLGN3
ARL10	-2.40616	5.65278	-12.077	3.98961e-05	0.000404496	2.61914	ARL10
MAMDC2	-2.40477	3.74196	-5.32483	0.00244444	0.00733366	-2.11642	MAMDC2
LOC101928817	-2.39975	10.8479	-17.6049	5.40524e-06	0.000153629	4.87016	LOC101928817
GATS	-2.38668	6.70456	-16.7991	6.94127e-06	0.000168465	4.59268	GATS
EFHC2	-2.38389	9.68743	-19.0307	3.56384e-06	0.000126287	5.32872	EFHC2
LOC728392	-2.38138	7.87803	-23.048	1.27529e-06	8.15557e-05	6.43716	LOC728392
ITGA4	-2.37918	3.66851	-3.7257	0.0117605	0.0260113	-3.90326	ITGA4
LOC101927651	-2.37856	3.76055	-3.79914	0.0108537	0.0243309	-3.813	LOC101927651
HS3ST6	-2.37547	6.0491	-11.0905	6.23553e-05	0.000531908	2.10845	HS3ST6
GNL1	-2.37435	6.76589	-7.13598	0.00059448	0.0024733	-0.488428	GNL1
SLC46A3	-2.37237	7.85092	-13.3989	2.3076e-05	0.000301455	3.24216	SLC46A3
TPO	-2.37053	3.03673	-3.29742	0.019096	0.0388973	-4.44518	TPO
PLPPR3	-2.36813	6.33015	-13.787	1.98412e-05	0.000277617	3.41332	PLPPR3
DTNA	-2.36746	6.64029	-11.3865	5.43312e-05	0.000488412	2.26618	DTNA
FAM173B	-2.3608	7.41369	-14.5375	1.49822e-05	0.000239164	3.73072	FAM173B
OPN1SW	-2.35632	5.41782	-6.12331	0.00125881	0.00437687	-1.35346	OPN1SW
NDP	-2.33459	2.84943	-4.0147	0.00861717	0.0201402	-3.55267	NDP
LINC00113	-2.32768	6.23992	-9.94459	0.000109974	0.000769373	1.45711	LINC00113
GAS7	-2.3262	6.61355	-10.8211	7.08936e-05	0.000576892	1.96134	GAS7
MSI2	-2.32105	9.23159	-21.682	1.77082e-06	9.37253e-05	6.08708	MSI2
PPM1L	-2.3203	7.53901	-18.3714	4.30392e-06	0.000139329	5.12157	PPM1L
DNAH5	-2.31838	8.65858	-10.3783	8.81259e-05	0.000662788	1.71163	DNAH5
TMEM71	-2.31765	6.57175	-16.1002	8.70601e-06	0.000183763	4.34014	TMEM71
LINC00964	-2.31687	3.72048	-8.76134	0.000211092	0.00118175	0.706219	LINC00964
ADGRA3	-2.3161	7.55415	-15.3958	1.10469e-05	0.000206885	4.07349	ADGRA3
SMCO4	-2.30714	7.05485	-34.3355	1.48747e-07	4.7709e-05	8.60077	SMCO4
AMOT	-2.30601	6.30852	-11.2586	5.76378e-05	0.000507276	2.19855	AMOT
FBXO15	-2.30095	8.99053	-19.3346	3.27398e-06	0.000123311	5.42153	FBXO15
SRGAP3	-2.299	7.48265	-18.0444	4.7378e-06	0.000143358	5.01576	SRGAP3
CC2D2A	-2.29771	9.29724	-17.9844	4.8229e-06	0.000144258	4.99612	CC2D2A
LOC100506538	-2.295	2.47557	-6.07942	0.00130327	0.00449212	-1.39342	LOC100506538
DNAL1	-2.28994	8.01685	-24.438	9.30722e-07	7.69819e-05	6.769	DNAL1
LINC01281	-2.28961	-0.6124	-4.93296	0.00347857	0.00970185	-2.52059	LINC01281
PLA2G12A	-2.28843	8.02683	-30.5518	2.794e-07	5.32953e-05	7.99305	PLA2G12A
ADH1A	-2.28752	4.68794	-12.1117	3.92985e-05	0.000402009	2.63636	ADH1A
DANCR	-2.28446	7.63179	-21.6356	1.7913e-06	9.43057e-05	6.07474	DANCR
GLIS3	-2.26559	7.91336	-22.8327	1.34129e-06	8.36738e-05	6.38361	GLIS3
NUBPL	-2.26503	6.4651	-26.5342	5.97562e-07	6.5225e-05	7.22838	NUBPL
CEP68	-2.26314	7.30351	-11.2176	5.87497e-05	0.000513549	2.17667	CEP68
ANOS1	-2.2623	4.78318	-5.99916	0.00138936	0.00472443	-1.46708	ANOS1
GHR	-2.25852	3.93612	-12.1798	3.81577e-05	0.000396589	2.66997	GHR
MYCL	-2.24931	9.08046	-27.9231	4.53909e-07	6.00773e-05	7.5086	MYCL
PF4V1	-2.24759	4.62291	-7.11706	0.000602377	0.00249543	-0.503654	PF4V1
USP13	-2.2463	7.2319	-17.7591	5.15915e-06	0.000150221	4.92169	USP13
LINC01527	-2.24534	4.69131	-8.46207	0.000252053	0.00133574	0.501707	LINC01527
CHP2	-2.24474	7.25436	-23.2554	1.21533e-06	8.01221e-05	6.48816	CHP2
FSD1L	-2.23437	7.17574	-20.4615	2.41664e-06	0.000106251	5.7519	FSD1L
LOXL1-AS1	-2.23315	4.6685	-13.3383	2.36354e-05	0.000304371	3.21499	LOXL1-AS1
2024-03-01	-2.23053	5.57049	-7.8816	0.000361365	0.00171616	0.086064	2024-03-01
ADGRL1	-2.22615	7.91489	-23.3226	1.19662e-06	7.91974e-05	6.50457	ADGRL1
EIF4EBP2	-2.21835	9.24696	-21.5266	1.84057e-06	9.51177e-05	6.04562	EIF4EBP2
SEPP1	-2.21529	10.2931	-15.7418	9.81484e-06	0.000196561	4.20604	SEPP1
VWA8-AS1	-2.21492	5.82125	-11.5661	5.00556e-05	0.000464017	2.35996	VWA8-AS1
UBE3D	-2.21328	6.72615	-22.711	1.38038e-06	8.43933e-05	6.35309	UBE3D
PYCRL	-2.21079	4.36542	-8.23071	0.000290197	0.0014749	0.339145	PYCRL
CBX7	-2.20888	6.31266	-27.9151	4.54615e-07	6.00773e-05	7.50703	CBX7
RBM20	-2.20802	2.964	-6.65501	0.000839193	0.0032149	-0.88614	RBM20
DUSP19	-2.20612	7.40023	-21.6899	1.76738e-06	9.37253e-05	6.08916	DUSP19
SPATA6	-2.20597	8.26914	-21.9232	1.66869e-06	9.12467e-05	6.15073	SPATA6
ENPP5	-2.20593	7.52529	-14.961	1.28637e-05	0.000220115	3.90242	ENPP5
KREMEN1	-2.20523	7.68036	-28.2523	4.26115e-07	5.96429e-05	7.57243	KREMEN1
NEK5	-2.19961	8.25563	-15.2385	1.16668e-05	0.000211695	4.0122	NEK5
GSTA4	-2.19748	9.06892	-15.1019	1.22389e-05	0.000216368	3.95841	GSTA4
SNHG19	-2.19718	6.956	-17.9139	4.92524e-06	0.00014627	4.97294	SNHG19
SLC27A2	-2.19204	9.29661	-20.5053	2.38904e-06	0.000105747	5.76433	SLC27A2
REPS2	-2.18175	6.12669	-13.5332	2.18915e-05	0.000291579	3.30192	REPS2
STOML3	-2.17918	8.66015	-12.1797	3.81599e-05	0.000396589	2.66991	STOML3
CROCC	-2.17382	7.31653	-14.616	1.45605e-05	0.000235316	3.7629	CROCC
LOC100507395	-2.17154	5.63793	-11.3525	5.51872e-05	0.000493372	2.24829	LOC100507395
SCAI	-2.17063	5.49939	-15.0563	1.24371e-05	0.000217336	3.94035	SCAI
CYP2F1	-2.16793	7.70826	-10.9402	6.69592e-05	0.000554835	2.02681	CYP2F1
MRAP2	-2.16604	7.13782	-13.8622	1.92782e-05	0.000273782	3.4459	MRAP2
ZNF792	-2.16344	3.44825	-5.17341	0.00279514	0.0081444	-2.27014	ZNF792
SCD5	-2.16272	8.28537	-20.2949	2.52495e-06	0.000108091	5.70437	SCD5
GLRB	-2.1599	7.01346	-11.5125	5.12872e-05	0.000471444	2.33215	GLRB
PRR18	-2.1591	5.61906	-10.2441	9.42879e-05	0.000693703	1.63399	PRR18
RNASE4	-2.15725	9.14369	-27.5919	4.84062e-07	6.00773e-05	7.4434	RNASE4
WDR17	-2.15014	4.93122	-12.195	3.79084e-05	0.000395552	2.67745	WDR17
LOC105371352	-2.14835	3.6081	-9.53624	0.000136588	0.000888207	1.20775	LOC105371352
ARHGEF26-AS1	-2.14756	6.00879	-20.5939	2.33447e-06	0.00010444	5.78935	ARHGEF26-AS1
LOC100130278	-2.14747	3.50504	-9.21542	0.000162913	0.000995138	1.0048	LOC100130278
SEPSECS-AS1	-2.14713	2.9258	-4.37651	0.0059423	0.0148703	-3.13129	SEPSECS-AS1
INSC	-2.14666	2.6387	-20.3045	2.51853e-06	0.000108038	5.70713	INSC
CDNF	-2.14547	4.28239	-4.56075	0.00495352	0.0128147	-2.92415	CDNF
CYP39A1	-2.14398	6.24797	-14.9596	1.28703e-05	0.000220115	3.90184	CYP39A1
PLCE1	-2.14334	7.96862	-31.8721	2.22358e-07	5.32953e-05	8.21618	PLCE1
C2orf82	-2.14285	3.56511	-7.95047	0.000345834	0.00166497	0.136758	C2orf82
PAPSS2	-2.14155	6.82686	-24.5966	8.98883e-07	7.64895e-05	6.80541	PAPSS2
LYRM7	-2.14112	8.56192	-25.2504	7.80513e-07	7.53339e-05	6.95257	LYRM7
AKAP14	-2.13964	10.4031	-18.2185	4.50073e-06	0.000141372	5.07234	AKAP14
ZBTB44	-2.13954	9.39926	-20.5181	2.38112e-06	0.00010562	5.76793	ZBTB44
IFT80	-2.12407	9.97528	-30.3477	2.89687e-07	5.32953e-05	7.95742	IFT80
NFATC2	-2.12241	5.73332	-12.267	3.67524e-05	0.000389138	2.71277	NFATC2
STK32C	-2.11974	5.16807	-8.64618	0.000225855	0.00123306	0.628279	STK32C
STEAP3	-2.10948	8.61123	-16.4208	7.83776e-06	0.000174297	4.4574	STEAP3
DNAH11	-2.10513	5.78481	-11.0297	6.41693e-05	0.000540301	2.07559	DNAH11
SPATA33	-2.10459	6.88439	-23.6509	1.10997e-06	7.80674e-05	6.58395	SPATA33
DZIP3	-2.10317	9.63588	-15.6937	9.97596e-06	0.000198367	4.18781	DZIP3
SUSD4	-2.10139	5.59317	-9.3677	0.000149738	0.00094312	1.10193	SUSD4
MAGEH1	-2.10118	5.11463	-15.9267	9.22323e-06	0.000189258	4.27562	MAGEH1
SAC3D1	-2.09656	6.58736	-14.3214	1.62208e-05	0.000249206	3.64109	SAC3D1
CYFIP2	-2.09519	5.44788	-8.8423	0.000201388	0.00114989	0.760472	CYFIP2
ATP6V0A4	-2.09482	5.95967	-12.248	3.70537e-05	0.000391137	2.70346	ATP6V0A4
RNF128	-2.0945	8.86221	-23.7299	1.09023e-06	7.80674e-05	6.60286	RNF128
PWAR6	-2.09388	3.63868	-6.02776	0.00135795	0.00463651	-1.44075	PWAR6
EVL	-2.09114	6.83996	-23.9457	1.03841e-06	7.74204e-05	6.65412	EVL
KATNAL2	-2.0899	7.04171	-9.58112	0.000133319	0.000874313	1.23564	KATNAL2
ICA1L	-2.08866	7.87619	-19.0873	3.50761e-06	0.000126103	5.34614	ICA1L
IPO5P1	-2.08761	5.57785	-15.3449	1.12433e-05	0.000207618	4.05371	IPO5P1
CTTNBP2	-2.08665	5.55201	-17.5892	5.43096e-06	0.000153629	4.86491	CTTNBP2
RPGRIP1L	-2.08275	8.15673	-22.2419	1.54421e-06	8.86814e-05	6.2336	RPGRIP1L
WRB	-2.0793	10.7264	-22.5837	1.42269e-06	8.5847e-05	6.32097	WRB
ACSS1	-2.0769	7.39248	-24.8116	8.57745e-07	7.64895e-05	6.85433	ACSS1
LOC152286	-2.07407	3.36385	-10.7453	7.35415e-05	0.000589415	1.91928	LOC152286
METTL2B	-2.07262	4.76334	-10.9578	6.64001e-05	0.000551079	2.03642	METTL2B
DNAH10	-2.0725	7.25029	-11.968	4.1842e-05	0.000415392	2.56478	DNAH10
TMTC4	-2.07073	7.5821	-15.1485	1.20399e-05	0.000214537	3.97683	TMTC4
GS1-124K5.4	-2.07029	4.97729	-10.2339	9.47787e-05	0.000696458	1.62803	GS1-124K5.4
KAT2A	-2.0697	5.89232	-16.2985	8.15646e-06	0.000177249	4.41294	KAT2A
LOC729680	-2.06646	5.24772	-6.40551	0.00101167	0.00370805	-1.10164	LOC729680
C11orf97	-2.06076	9.01113	-14.8603	1.33335e-05	0.000223994	3.86206	C11orf97
CNTNAP3	-2.05478	2.47193	-3.57839	0.0138492	0.0297996	-4.0867	CNTNAP3
OGFRL1	-2.05408	8.588	-21.5791	1.81662e-06	9.49275e-05	6.05968	OGFRL1
HACD3	-2.05162	10.3846	-29.397	3.4396e-07	5.45143e-05	7.78716	HACD3
CLDN8	-2.05061	7.60929	-12.3663	3.52258e-05	0.00038064	2.76114	CLDN8
STK33	-2.04728	7.38579	-13.4052	2.30191e-05	0.000301447	3.24496	STK33
LRRC34	-2.04664	9.2488	-15.7962	9.63621e-06	0.000193915	4.22661	LRRC34
DNAH2	-2.03842	7.0403	-8.89779	0.000195041	0.00112544	0.79739	DNAH2
YPEL1	-2.0362	5.98666	-19.1701	3.4273e-06	0.000125136	5.37149	YPEL1
DTHD1	-2.03616	7.81733	-12.6343	3.14653e-05	0.000356467	2.88975	DTHD1
WNT9A	-2.03534	6.95081	-17.8111	5.07905e-06	0.000149244	4.93898	WNT9A
PAGR1	-2.03513	6.1334	-18.3285	4.3581e-06	0.00014022	5.10781	PAGR1
KNDC1	-2.03505	7.11284	-9.42975	0.00014473	0.000924402	1.1411	KNDC1
FITM2	-2.03355	6.55636	-33.4329	1.71768e-07	4.84677e-05	8.46438	FITM2
LINC01315	-2.02574	5.46314	-14.3088	1.62972e-05	0.000249621	3.63579	LINC01315
PLEKHB1	-2.0251	6.56096	-9.50398	0.000138997	0.00089799	1.18763	PLEKHB1
C7orf57	-2.02357	10.0685	-30.695	2.72434e-07	5.32953e-05	8.01788	C7orf57
ATXN1	-2.02232	8.59274	-22.8966	1.32128e-06	8.32305e-05	6.39957	ATXN1
STARD9	-2.0211	5.21911	-12.3528	3.54301e-05	0.000381346	2.75455	STARD9
PRADC1	-2.0191	7.23372	-18.4635	4.19034e-06	0.000137274	5.151	PRADC1
LOC221272	-2.01892	4.01619	-17.2031	6.11444e-06	0.00015978	4.73358	LOC221272
MDH1B	-2.0188	8.27635	-17.2088	6.10377e-06	0.00015978	4.73552	MDH1B
FREM2	-2.01669	4.05343	-4.88396	0.00364045	0.0100498	-2.5726	FREM2
PHF7	-2.01505	6.01423	-10.9636	6.62171e-05	0.000550603	2.03958	PHF7
VIM	-2.01483	8.69309	-10.8819	6.88524e-05	0.000566246	1.99484	VIM
MNS1	-2.01426	9.60711	-18.5554	4.0805e-06	0.000136549	5.1802	MNS1
ZMAT3	-2.01101	9.96393	-26.1581	6.45333e-07	6.8065e-05	7.14931	ZMAT3
SMKR1	-2.00979	7.03776	-14.6936	1.41569e-05	0.00023058	3.79458	SMKR1
PRRT3	-2.00528	7.26797	-10.8253	7.07511e-05	0.00057663	1.96365	PRRT3
LOC105374325	-2.00137	1.75681	-4.65907	0.00450376	0.0118922	-2.81563	LOC105374325
LOC100130691	-1.99971	5.96369	-23.3463	1.1901e-06	7.90163e-05	6.51035	LOC100130691
GLB1L2	-1.99948	7.4567	-11.4945	5.17085e-05	0.00047417	2.3228	GLB1L2
PRKDC	-1.99635	8.45314	-11.8807	4.34829e-05	0.000423612	2.52085	PRKDC
CXCL14	-1.99467	9.09994	-9.72957	0.000123142	0.00083045	1.32702	CXCL14
TSPAN7	-1.99316	5.81033	-26.6013	5.89482e-07	6.5024e-05	7.24234	TSPAN7
LOC730202	-1.99277	8.51056	-16.5632	7.48508e-06	0.000171206	4.50872	LOC730202
CAT	-1.99024	10.8865	-16.8881	6.7484e-06	0.000166498	4.62402	CAT
FLVCR1	-1.98857	7.41212	-25.1517	7.97146e-07	7.59873e-05	6.93065	FLVCR1
PROC	-1.98841	4.02671	-27.7513	4.69267e-07	6.00773e-05	7.4749	PROC
LRRC49	-1.98775	8.66884	-20.5431	2.36561e-06	0.000105381	5.775	LRRC49
ZNF703	-1.98688	8.38682	-15.6922	9.98117e-06	0.000198367	4.18722	ZNF703
LOC105274304	-1.9837	3.31284	-4.29528	0.00644863	0.015897	-3.2242	LOC105274304
TMEM72	-1.98189	7.05626	-18.0107	4.78546e-06	0.000143791	5.00472	TMEM72
FAM172A	-1.98103	8.97485	-24.088	1.00584e-06	7.73789e-05	6.68761	FAM172A
VCAN	-1.97446	6.87911	-12.8151	2.91947e-05	0.000344065	2.97499	VCAN
LOC100506922	-1.97271	6.6383	-13.3829	2.32222e-05	0.000301455	3.235	LOC100506922
WDR63	-1.96809	9.48906	-16.0388	8.8851e-06	0.000185608	4.31738	WDR63
DKFZP564C152	-1.96434	7.09275	-13.7476	2.01441e-05	0.000279231	3.39617	DKFZP564C152
LOC100287704	-1.95995	4.5863	-18.0981	4.66319e-06	0.00014234	5.03326	LOC100287704
PPM1E	-1.95954	6.49978	-12.8247	2.90803e-05	0.000343493	2.97945	PPM1E
AWAT1	-1.95829	2.9745	-3.05852	0.0253389	0.0491833	-4.75826	AWAT1
HES6	-1.95609	8.38643	-25.1376	7.99552e-07	7.59873e-05	6.92751	HES6
AGL	-1.95246	9.60298	-16.1208	8.64702e-06	0.000183204	4.34773	AGL
MAP1B	-1.94521	7.6272	-14.8261	1.34978e-05	0.000224583	3.84827	MAP1B
FOXA2	-1.94234	5.10117	-12.3795	3.50296e-05	0.000379572	2.76751	FOXA2
FMO3	-1.9421	5.87091	-8.20195	0.000295398	0.00149757	0.318649	FMO3
STMN1	-1.94207	9.02999	-24.1471	9.92672e-07	7.73789e-05	6.70145	STMN1
ENPP3	-1.9418	6.16485	-11.8133	4.48006e-05	0.000430813	2.48674	ENPP3
ACTR3B	-1.9418	6.70777	-17.6751	5.29139e-06	0.00015258	4.89371	ACTR3B
BDNF	-1.94127	4.6541	-6.7936	0.000758277	0.00298421	-0.7692	BDNF
ACSF2	-1.94013	5.95923	-6.48782	0.000950568	0.00353	-1.02983	ACSF2
HADH	-1.9392	9.44969	-20.618	2.31985e-06	0.00010444	5.79614	HADH
HSD17B8	-1.93365	8.10092	-20.6974	2.2725e-06	0.000104125	5.81845	HSD17B8
LRRIQ3	-1.93256	7.68368	-15.0977	1.22568e-05	0.000216368	3.95676	LRRIQ3
SLC16A7	-1.92798	7.26575	-16.1982	8.42926e-06	0.000180424	4.37622	SLC16A7
LYRM4	-1.92617	7.9032	-15.3932	1.10567e-05	0.000206885	4.07249	LYRM4
CC2D2B	-1.92479	4.29821	-9.29173	0.000156147	0.000964835	1.05366	CC2D2B
INHBB	-1.91989	6.93038	-19.3614	3.24974e-06	0.000123311	5.42965	INHBB
DHFR	-1.9169	8.63849	-15.7241	9.8737e-06	0.000197171	4.19935	DHFR
NR5A2	-1.91364	4.80528	-4.98001	0.00333092	0.00938547	-2.47097	NR5A2
ALDH1L1	-1.90756	7.85505	-15.2775	1.15095e-05	0.000210587	4.02744	ALDH1L1
FAM227B	-1.9056	3.34443	-5.83391	0.0015883	0.00524073	-1.62107	FAM227B
MAP7D2	-1.90541	5.40934	-16.8652	6.79749e-06	0.000167154	4.61596	MAP7D2
PRKRA	-1.9054	8.84385	-29.3601	3.46298e-07	5.45143e-05	7.78041	PRKRA
PRO0471	-1.90519	0.743981	-8.07834	0.000319026	0.00158095	0.229866	PRO0471
LINC01057	-1.90472	4.3661	-3.49996	0.0151297	0.0320945	-4.18566	LINC01057
FAM229B	-1.90404	10.2398	-11.6323	4.85795e-05	0.000453757	2.39419	FAM229B
LOC101927417	-1.90078	2.93905	-3.495	0.0152151	0.0322264	-4.19195	LOC101927417
RASSF8-AS1	-1.9005	3.6808	-4.32957	0.00622912	0.0154472	-3.18486	RASSF8-AS1
PDK3	-1.90009	7.17496	-15.8107	9.5893e-06	0.000193419	4.23207	PDK3
ST8SIA1	-1.89727	4.56866	-7.23259	0.000556002	0.00235218	-0.41121	ST8SIA1
TMEM256	-1.8972	8.2724	-17.627	5.36911e-06	0.000153336	4.87758	TMEM256
GH2	-1.89464	5.00335	-3.44093	0.0161813	0.0339486	-4.26072	GH2
PRPS1	-1.89305	8.8122	-28.4806	4.0802e-07	5.86649e-05	7.61614	PRPS1
RBM24	-1.89261	8.15271	-13.5435	2.1803e-05	0.000291313	3.30651	RBM24
FHOD3	-1.89138	5.52115	-21.6707	1.77578e-06	9.37253e-05	6.08408	FHOD3
ARX	-1.89033	4.79255	-10.602	7.88686e-05	0.000615134	1.83905	ARX
EP300-AS1	-1.88888	9.85414	-28.7558	3.87399e-07	5.6479e-05	7.66825	EP300-AS1
DTL	-1.88699	6.13459	-28.2154	4.29127e-07	5.96429e-05	7.56533	DTL
TMEM232	-1.88395	8.94276	-21.1708	2.01283e-06	9.87834e-05	5.94939	TMEM232
SLC25A10	-1.88376	5.25311	-6.7912	0.000759599	0.00298682	-0.771209	SLC25A10
TMEM213	-1.88238	5.368	-11.1674	6.01425e-05	0.000520486	2.14984	TMEM213
C6orf99	-1.88057	4.49949	-9.7102	0.000124416	0.000836721	1.31517	C6orf99
TRIP13	-1.87922	8.30693	-17.8771	4.97966e-06	0.000147257	4.96081	TRIP13
TUBAL3	-1.87547	5.11175	-18.2982	4.39687e-06	0.00014022	5.09805	TUBAL3
AHNAK	-1.87181	10.2149	-9.69353	0.000125526	0.000841198	1.30496	AHNAK
MYO5A	-1.87143	7.68943	-15.1202	1.21605e-05	0.000215799	3.96563	MYO5A
MYCBPAP	-1.86868	5.55463	-16.2178	8.37491e-06	0.000179683	4.38344	MYCBPAP
MPDZ	-1.86788	7.4619	-12.6428	3.13548e-05	0.000356427	2.89375	MPDZ
ADH7	-1.86734	10.4668	-10.758	7.30911e-05	0.000587434	1.92633	ADH7
LOC100130219	-1.86492	4.17792	-5.71005	0.00175925	0.00565915	-1.73864	LOC100130219
CCDC78	-1.86202	8.69347	-10.6603	7.66471e-05	0.000605386	1.87183	CCDC78
LINC01590	-1.86046	4.90155	-5.6536	0.00184418	0.00586358	-1.79283	LINC01590
CENPK	-1.85999	6.99973	-18.7936	3.81123e-06	0.00013047	5.25516	CENPK
CEP83	-1.85769	8.26453	-24.61	8.96246e-07	7.64895e-05	6.80848	CEP83
PREX1	-1.8554	3.83062	-7.55139	0.000448173	0.00200075	-0.1624	PREX1
GPM6B	-1.85385	5.72984	-17.2033	6.11416e-06	0.00015978	4.73363	GPM6B
PPOX	-1.85365	8.68029	-17.7037	5.24596e-06	0.000151689	4.90324	PPOX
EML6	-1.84996	6.60943	-20.4549	2.42082e-06	0.000106251	5.75002	EML6
TDRP	-1.8482	6.3644	-11.7044	4.70312e-05	0.000443668	2.43121	TDRP
AK9	-1.84713	7.76914	-16.0557	8.83536e-06	0.00018526	4.32366	AK9
PZP	-1.84604	6.44401	-10.0259	0.000105429	0.000746341	1.50564	PZP
LOC101927752	-1.84591	6.73151	-12.9325	2.78243e-05	0.000335884	3.02966	LOC101927752
DLEU1	-1.84465	6.93032	-16.2194	8.3706e-06	0.000179683	4.38402	DLEU1
TCTEX1D1	-1.84441	7.10701	-10.5965	7.9083e-05	0.000616319	1.83593	TCTEX1D1
AKR7A2	-1.84379	9.84514	-18.4959	4.15126e-06	0.00013723	5.1613	AKR7A2
CFAP221	-1.84362	7.53795	-10.8611	6.95431e-05	0.000570576	1.9834	CFAP221
FAM81A	-1.84286	5.6367	-14.0574	1.79021e-05	0.000261911	3.52967	FAM81A
MAD2L1	-1.84278	8.7024	-16.3895	7.91782e-06	0.000174737	4.44607	MAD2L1
ANKUB1	-1.84267	7.16679	-13.3953	2.31094e-05	0.000301455	3.24052	ANKUB1
C16orf46	-1.84148	8.27056	-24.6491	8.88624e-07	7.64895e-05	6.81741	C16orf46
IPO5	-1.84142	8.75854	-24.5245	9.13192e-07	7.67479e-05	6.7889	IPO5
GPD1L	-1.84012	9.80989	-16.8232	6.8884e-06	0.000168358	4.60119	GPD1L
GPATCH11	-1.83931	6.53975	-24.0741	1.00897e-06	7.73789e-05	6.68435	GPATCH11
METTL7A	-1.83898	11.1438	-9.90472	0.000112285	0.000779527	1.43319	METTL7A
CDHR3	-1.83547	9.68408	-14.5755	1.47762e-05	0.000237491	3.74632	CDHR3
LNPK	-1.83495	7.5217	-12.8966	2.82352e-05	0.0003376	3.01299	LNPK
EFCAB1	-1.83478	8.93291	-12.2785	3.65714e-05	0.000388508	2.7184	EFCAB1
CNGA4	-1.83358	4.79846	-7.32286	0.000522659	0.00225505	-0.339842	CNGA4
C11orf70	-1.83245	11.1132	-19.2688	3.33425e-06	0.000124161	5.40159	C11orf70
FNDC11	-1.83075	6.63818	-9.46273	0.00014215	0.000913261	1.16181	FNDC11
CFTR	-1.83028	5.39409	-5.94452	0.00145175	0.00488006	-1.51763	CFTR
NAAA	-1.82878	7.49653	-13.2979	2.40181e-05	0.000306257	3.19676	NAAA
ABHD2	-1.82476	9.37043	-13.3849	2.32045e-05	0.000301455	3.23587	ABHD2
SNRNP25	-1.82294	8.45523	-12.1975	3.78675e-05	0.000395487	2.67868	SNRNP25
GAN	-1.82143	7.86494	-10.8149	7.11081e-05	0.000578002	1.95788	GAN
FGF7	-1.82102	2.36462	-5.19172	0.00274979	0.00804034	-2.2514	FGF7
SOCS7	-1.82035	7.5489	-16.8966	6.7302e-06	0.000166245	4.62702	SOCS7
EFNA2	-1.81711	4.5944	-4.32757	0.00624167	0.015471	-3.18715	EFNA2
C21orf58	-1.8153	8.18106	-13.2077	2.48967e-05	0.000313623	3.15598	C21orf58
MB	-1.81461	8.22514	-16.7324	7.09027e-06	0.000169516	4.56905	MB
CFAP54	-1.81165	5.30953	-10.9907	6.53685e-05	0.000546616	2.05437	CFAP54
RAB26	-1.81068	5.31653	-11.3424	5.54455e-05	0.000494832	2.24295	RAB26
HEATR5A	-1.81016	9.47668	-21.166	2.01528e-06	9.87834e-05	5.94808	HEATR5A
QTRT1	-1.8088	6.18796	-19.7646	2.91002e-06	0.000118916	5.55009	QTRT1
WDR54	-1.80735	10.2926	-17.7358	5.19541e-06	0.000151065	4.91395	WDR54
ZNRF3	-1.8073	5.88803	-21.0504	2.07537e-06	9.94651e-05	5.91642	ZNRF3
OR10C1	-1.80685	4.62363	-4.54565	0.00502704	0.0129676	-2.94094	OR10C1
ANK3	-1.80035	9.855	-15.0261	1.25707e-05	0.000217683	3.92833	ANK3
POC1A	-1.79774	5.56113	-9.37685	0.000148986	0.00094002	1.10772	POC1A
AGBL5	-1.79724	6.95049	-10.0751	0.000102791	0.000735156	1.53477	AGBL5
LINC01114	-1.79704	4.3887	-19.3315	3.27678e-06	0.000123311	5.42059	LINC01114
B3GNTL1	-1.79634	6.63645	-11.5068	5.14216e-05	0.000472263	2.32916	B3GNTL1
KLHDC9	-1.79521	8.79427	-18.5412	4.0972e-06	0.000136623	5.17571	KLHDC9
FAM104B	-1.79497	8.44285	-15.2285	1.17078e-05	0.000211695	4.00826	FAM104B
RLN2	-1.79276	6.0233	-10.0209	0.000105703	0.000747883	1.50265	RLN2
IGFBP5	-1.79115	8.03672	-15.0496	1.24664e-05	0.000217336	3.9377	IGFBP5
SPEF1	-1.79048	8.03051	-16.6525	7.27352e-06	0.000170956	4.54065	SPEF1
C8orf34-AS1	-1.7904	4.19319	-8.27075	0.000283137	0.00144962	0.36756	C8orf34-AS1
C10orf107	-1.78912	8.08801	-12.5577	3.24902e-05	0.000362731	2.85325	C10orf107
PPM1H	-1.7883	8.4823	-15.5053	1.06383e-05	0.000202313	4.11577	PPM1H
NEK10	-1.78543	6.79147	-19.5553	3.08087e-06	0.00012096	5.4879	NEK10
C2orf15	-1.78516	4.45112	-12.2197	3.75072e-05	0.000394162	2.68959	C2orf15
SPATS1	-1.7847	7.23497	-11.0009	6.50531e-05	0.00054467	2.05991	SPATS1
C17orf89	-1.78462	9.05877	-15.5305	1.05468e-05	0.00020203	4.12545	C17orf89
CRNDE	-1.78216	10.8319	-23.1907	1.23368e-06	8.02958e-05	6.47229	CRNDE
SNX10	-1.78142	4.23312	-4.4222	0.00567753	0.0143265	-3.07946	SNX10
EEF2KMT	-1.7803	5.34562	-18.3915	4.27881e-06	0.000139329	5.12801	EEF2KMT
SHANK2	-1.78022	8.23843	-14.5527	1.48997e-05	0.000238555	3.73694	SHANK2
PTPRF	-1.77871	10.5841	-19.4894	3.13702e-06	0.000121337	5.4682	PTPRF
WDR78	-1.77741	9.43858	-13.1622	2.53547e-05	0.000317094	3.13527	WDR78
APEX1	-1.77585	10.1112	-22.4924	1.45401e-06	8.6263e-05	6.29778	APEX1
DHRS4-AS1	-1.7755	8.33285	-19.7403	2.92923e-06	0.000118916	5.54292	DHRS4-AS1
FAM166B	-1.77506	10.4726	-12.8537	2.87356e-05	0.0003416	2.99302	FAM166B
MYB	-1.77485	9.4528	-15.8701	9.39989e-06	0.000191563	4.2544	MYB
BBS9	-1.77196	8.80028	-14.3409	1.61043e-05	0.000248864	3.64923	BBS9
LINC00094	-1.77146	8.24905	-17.1299	6.25537e-06	0.000161201	4.70829	LINC00094
DYDC1	-1.76912	6.85998	-12.454	3.39395e-05	0.000372014	2.80354	DYDC1
GNAT3	-1.76848	2.97338	-3.27421	0.0196204	0.0398099	-4.47528	GNAT3
FANK1	-1.76843	8.98229	-19.2753	3.3283e-06	0.000124161	5.40354	FANK1
SPAG17	-1.76814	7.32442	-17.0881	6.33732e-06	0.000161714	4.69384	SPAG17
OBSL1	-1.76812	6.88502	-9.3199	0.000153733	0.00095644	1.0716	OBSL1
TOP2A	-1.76709	7.69357	-9.77114	0.000120457	0.00081615	1.35238	TOP2A
CYP2B7P	-1.76653	6.69596	-14.0858	1.77121e-05	0.000260944	3.54174	CYP2B7P
KHDRBS3	-1.76565	6.63453	-18.1757	4.55768e-06	0.000141725	5.05849	KHDRBS3
ATG16L2	-1.76473	4.13439	-3.9123	0.00960695	0.0220167	-3.67547	ATG16L2
HEY2	-1.76367	4.90796	-8.2295	0.000290415	0.00147564	0.338278	HEY2
EFCAB6	-1.76355	6.34343	-12.9071	2.81136e-05	0.000337257	3.0179	EFCAB6
TCEA3	-1.7631	8.23834	-21.9848	1.6437e-06	9.1073e-05	6.16687	TCEA3
AKR7A3	-1.76268	8.07243	-23.6392	1.11293e-06	7.80674e-05	6.58114	AKR7A3
TEX26	-1.76055	8.83077	-10.7758	7.24639e-05	0.000583743	1.93622	TEX26
GABPB2	-1.75882	6.74501	-21.9703	1.64957e-06	9.1073e-05	6.16306	GABPB2
EID2B	-1.75878	5.56858	-11.6765	4.76222e-05	0.000447421	2.41694	EID2B
C20orf27	-1.75657	6.50013	-9.52447	0.000137461	0.000891103	1.20042	C20orf27
IRAK1BP1	-1.75173	7.95914	-17.5233	5.54094e-06	0.00015496	4.84272	IRAK1BP1
CFAP161	-1.75074	8.69055	-12.5642	3.24011e-05	0.000362681	2.85638	CFAP161
LOC388780	-1.7504	6.28132	-24.9269	8.36612e-07	7.61645e-05	6.88034	LOC388780
HOGA1	-1.75019	4.78198	-14.1118	1.75394e-05	0.000259887	3.55281	HOGA1
UGGT1	-1.74985	8.13659	-25.8453	6.88519e-07	7.08148e-05	7.08249	UGGT1
ACAT1	-1.74813	9.04765	-22.9375	1.30867e-06	8.29298e-05	6.40975	ACAT1
EIF3L	-1.74631	11.6761	-29.2036	3.56425e-07	5.45143e-05	7.75165	EIF3L
AK1	-1.74309	9.86146	-9.53217	0.00013689	0.000889612	1.20522	AK1
WASF3	-1.74286	7.09388	-13.6001	2.13273e-05	0.000288768	3.33151	WASF3
CFAP61	-1.7398	4.67959	-8.68975	0.000220131	0.00121279	0.657874	CFAP61
ALDH7A1	-1.73923	8.91056	-16.7258	7.10504e-06	0.000169675	4.56674	ALDH7A1
ABCC2	-1.73886	4.35198	-20.6281	2.31376e-06	0.00010444	5.79899	ABCC2
PRKX	-1.73343	6.50366	-11.3016	5.65014e-05	0.00050144	2.22135	PRKX
C11orf88	-1.73223	10.6033	-14.9118	1.30907e-05	0.000222606	3.88274	C11orf88
EIF3C	-1.73177	2.21465	-4.06079	0.00820982	0.019375	-3.4979	EIF3C
SLC26A2	-1.73136	8.77994	-20.3355	2.49801e-06	0.000107378	5.716	SLC26A2
IMPDH2	-1.7302	10.531	-17.3933	5.76585e-06	0.000156695	4.79866	IMPDH2
CRACR2A	-1.72841	6.20637	-16.8319	6.86952e-06	0.000168094	4.60424	CRACR2A
EPHX1	-1.72679	6.88772	-13.2915	2.40793e-05	0.000306662	3.19387	EPHX1
AGTPBP1	-1.72641	7.85777	-24.2551	9.69123e-07	7.73789e-05	6.72664	AGTPBP1
TP53AIP1	-1.72603	6.65263	-12.3362	3.56806e-05	0.000382649	2.74652	TP53AIP1
ZBTB10	-1.72557	7.56613	-8.17596	0.000300191	0.00151242	0.300079	ZBTB10
BAG2	-1.72436	6.78576	-12.6097	3.17901e-05	0.000359415	2.87805	BAG2
CRYZ	-1.7229	7.48349	-13.1996	2.4978e-05	0.000314078	3.15227	CRYZ
MYBPC3	-1.72086	5.21463	-8.40157	0.000261429	0.00136941	0.45958	MYBPC3
LOC101928433	-1.71894	5.21108	-13.7573	2.00689e-05	0.0002786	3.4004	LOC101928433
C7orf73	-1.71864	7.02443	-16.2169	8.37738e-06	0.000179683	4.38311	C7orf73
DNPH1	-1.71835	9.03103	-15.7101	9.92066e-06	0.000197541	4.19403	DNPH1
RNF125	-1.71706	5.48236	-16.601	7.39469e-06	0.000171206	4.52225	RNF125
FHAD1	-1.71559	7.97055	-14.2245	1.68154e-05	0.000253117	3.60044	FHAD1
SMIM10L2A	-1.7142	3.82288	-6.403	0.00101361	0.00371253	-1.10384	SMIM10L2A
DFFA	-1.71381	8.08794	-18.3045	4.38874e-06	0.00014022	5.10009	DFFA
LINC01535	-1.71365	2.20731	-3.57379	0.013921	0.0299324	-4.09249	LINC01535
KNCN	-1.71288	3.15731	-3.9111	0.00961924	0.0220372	-3.67691	KNCN
SATB2-AS1	-1.71272	5.93317	-5.28606	0.00252914	0.00753452	-2.15549	SATB2-AS1
ACACA	-1.71255	8.72105	-19.5182	3.11229e-06	0.000121288	5.47683	ACACA
IQCH	-1.71208	7.32195	-16.2828	8.1983e-06	0.00017767	4.40723	IQCH
PANK1	-1.70921	7.02665	-12.7468	3.00292e-05	0.000349981	2.94292	PANK1
MAN1A2	-1.70837	9.0967	-29.4086	3.43227e-07	5.45143e-05	7.78929	MAN1A2
DEPTOR	-1.7075	7.74771	-10.895	6.84224e-05	0.000564268	2.00203	DEPTOR
ASB9	-1.70661	6.00826	-11.8547	4.3986e-05	0.000425983	2.50771	ASB9
RSPH14	-1.70617	8.33976	-11.9615	4.1962e-05	0.000415988	2.56151	RSPH14
ADGB	-1.7044	6.61065	-14.1366	1.7377e-05	0.000257847	3.56333	ADGB
CHCHD6	-1.70424	7.33953	-20.37	2.47542e-06	0.000107292	5.72585	CHCHD6
FGFR2	-1.7032	9.42989	-18.6998	3.91462e-06	0.000132919	5.22578	FGFR2
NME5	-1.70177	11.0459	-17.3301	5.87911e-06	0.000158356	4.7771	NME5
MEP1A	-1.70173	4.81197	-11.7476	4.61311e-05	0.000438751	2.4533	MEP1A
DNAH12	-1.69969	9.10002	-12.7486	3.0007e-05	0.000349981	2.94376	DNAH12
MAVS	-1.6994	8.48091	-22.3068	1.52021e-06	8.82578e-05	6.25032	MAVS
BEND7	-1.69907	6.02002	-8.11733	0.000311342	0.00155581	0.257997	BEND7
DOCK8	-1.69838	7.49282	-8.11631	0.00031154	0.00155643	0.257262	DOCK8
CROCCP2	-1.69794	7.94214	-15.1147	1.2184e-05	0.000215813	3.96346	CROCCP2
MPHOSPH9	-1.69758	6.64751	-14.4508	1.54654e-05	0.000242973	3.69491	MPHOSPH9
CDK1	-1.69383	9.59829	-20.5274	2.37531e-06	0.000105587	5.77057	CDK1
CDC14A	-1.68997	7.04889	-24.7316	8.72782e-07	7.64895e-05	6.83619	CDC14A
ACADL	-1.68762	4.63218	-6.20946	0.00117658	0.00414975	-1.27565	ACADL
FAM92A1	-1.68687	8.1802	-17.6621	5.31227e-06	0.00015275	4.88935	FAM92A1
CCDC153	-1.68669	7.96965	-13.1177	2.58125e-05	0.000320901	3.11495	CCDC153
RFX3	-1.68583	8.61358	-15.8767	9.37905e-06	0.000191325	4.25688	RFX3
C12orf66	-1.6842	6.06762	-10.8268	7.07004e-05	0.00057663	1.96447	C12orf66
ABCC5	-1.68403	7.34514	-29.0164	3.69001e-07	5.49675e-05	7.717	ABCC5
FARP1	-1.6839	7.436	-10.8668	6.93537e-05	0.000569471	1.98653	FARP1
OIP5-AS1	-1.68351	10.1563	-24.0383	1.01708e-06	7.73789e-05	6.67594	OIP5-AS1
SELENBP1	-1.68345	9.80082	-13.6567	2.08639e-05	0.00028448	3.3564	SELENBP1
DNAH9	-1.6799	8.85664	-13.8519	1.93542e-05	0.000274114	3.44145	DNAH9
SLITRK2	-1.67862	4.26499	-11.2077	5.90217e-05	0.000514416	2.17138	SLITRK2
OR2W1	-1.67854	2.90591	-3.18125	0.0218875	0.0435994	-4.59652	OR2W1
CHCHD10	-1.67627	8.24847	-14.8538	1.33646e-05	0.000224335	3.85944	CHCHD10
GPR75	-1.67503	3.06759	-3.38221	0.0173091	0.0358388	-4.33585	GPR75
WDR35	-1.67476	7.67217	-14.8276	1.34906e-05	0.000224583	3.84887	WDR35
CNPY4	-1.67334	6.52415	-10.3099	9.12064e-05	0.000677886	1.67217	CNPY4
CAP2	-1.67275	8.10845	-25.6527	7.16828e-07	7.19845e-05	7.04083	CAP2
DAW1	-1.67234	9.91327	-12.8538	2.87343e-05	0.0003416	2.99307	DAW1
CEP131	-1.66913	5.89025	-11.4873	5.18801e-05	0.000475009	2.31901	CEP131
ZRANB3	-1.6677	5.70325	-21.2833	1.95637e-06	9.74299e-05	5.98002	ZRANB3
LOC101927829	-1.66627	2.3878	-3.49821	0.0151598	0.0321451	-4.18788	LOC101927829
RAB7B	-1.66609	6.59967	-17.8183	5.06822e-06	0.00014924	4.94134	RAB7B
LZTFL1	-1.66527	10.1473	-19.8712	2.82727e-06	0.000117651	5.5815	LZTFL1
PRPF8	-1.66468	8.70222	-10.8368	7.03612e-05	0.000575707	1.96999	PRPF8
SH3GL3	-1.66414	6.47013	-16.7131	7.13401e-06	0.000169977	4.56221	SH3GL3
MAGED1	-1.66381	10.2194	-17.7934	5.10619e-06	0.000149372	4.93309	MAGED1
C8orf88	-1.66022	5.9867	-11.0992	6.20977e-05	0.000530558	2.11319	C8orf88
ITGAE	-1.65782	8.40724	-20.2222	2.57402e-06	0.000109966	5.68348	ITGAE
NAALADL2	-1.65741	4.90152	-13.8767	1.91717e-05	0.000272954	3.45218	NAALADL2
MYH10	-1.65215	9.39919	-20.4127	2.4478e-06	0.000106604	5.73801	MYH10
TCTEX1D2	-1.65196	10.8316	-17.907	4.93535e-06	0.000146362	4.97068	TCTEX1D2
MGAM	-1.64974	8.43019	-13.1672	2.53037e-05	0.000316835	3.13756	MGAM
LINC00473	-1.64905	3.51731	-15.5271	1.05589e-05	0.00020203	4.12416	LINC00473
PRR30	-1.64854	5.7394	-7.3197	0.000523786	0.00225851	-0.342327	PRR30
JADE1	-1.64625	7.00906	-16.942	6.63467e-06	0.000165059	4.64291	JADE1
GALNT11	-1.64596	8.89963	-22.3053	1.52078e-06	8.82578e-05	6.24992	GALNT11
ARHGDIB	-1.64575	8.81153	-9.1669	0.000167393	0.00101301	0.973547	ARHGDIB
LOC153577	-1.64415	3.55815	-4.06678	0.00815847	0.0192821	-3.4908	LOC153577
AFDN-AS1	-1.64264	3.98927	-3.32024	0.0185957	0.0380267	-4.41566	AFDN-AS1
PACRG	-1.64259	9.36948	-8.89308	0.00019557	0.00112787	0.794264	PACRG
ASPA	-1.64156	3.71341	-5.15473	0.0028423	0.00825527	-2.28932	ASPA
KRT5	-1.64097	11.6658	-19.1553	3.44148e-06	0.000125434	5.36697	KRT5
FHL1	-1.64074	8.71133	-10.7069	7.49254e-05	0.000596656	1.8979	FHL1
CTNNAL1	-1.63798	7.92506	-13.1787	2.5188e-05	0.000315766	3.14277	CTNNAL1
VAV3	-1.63562	9.68349	-13.3137	2.38676e-05	0.000305081	3.2039	VAV3
APIP	-1.63543	9.62363	-12.8302	2.90138e-05	0.000343132	2.98205	APIP
IFT88	-1.63519	9.08074	-21.0868	2.05624e-06	9.94629e-05	5.9264	IFT88
CCNB1IP1	-1.63472	8.23605	-22.3538	1.50312e-06	8.80254e-05	6.26238	CCNB1IP1
TP73	-1.63446	5.87765	-12.6321	3.14952e-05	0.000356467	2.88867	TP73
MIPEP	-1.634	9.05362	-21.2445	1.97563e-06	9.78337e-05	5.96948	MIPEP
LRRC17	-1.63353	3.90789	-5.47577	0.00214449	0.00660665	-1.96616	LRRC17
CHD3	-1.63214	7.4425	-9.41543	0.000145869	0.000929138	1.13207	CHD3
BMP7	-1.6321	7.03879	-12.0638	4.01264e-05	0.000405504	2.61257	BMP7
COQ8A	-1.63164	7.6496	-15.153	1.20211e-05	0.000214537	3.97859	COQ8A
PPY	-1.63135	5.66607	-10.3169	9.08847e-05	0.000676219	1.67623	PPY
MGLL	-1.63131	7.87643	-10.9413	6.69254e-05	0.000554835	2.02739	MGLL
CDT1	-1.63022	6.66695	-10.6463	7.71741e-05	0.000607142	1.86397	CDT1
EFNA3	-1.62979	5.43274	-9.84928	0.000115595	0.000794685	1.39978	EFNA3
HCG11	-1.62909	6.10651	-7.27706	0.000539275	0.00230811	-0.375959	HCG11
HECW2	-1.6256	6.24125	-17.1788	6.16089e-06	0.000160076	4.72518	HECW2
TLR5	-1.62501	6.65484	-15.447	1.08534e-05	0.000204273	4.09331	TLR5
CASC1	-1.62447	9.18975	-15.6668	1.00677e-05	0.000198741	4.17756	CASC1
LOC100130987	-1.62444	7.38207	-18.3243	4.36346e-06	0.00014022	5.10645	LOC100130987
ABCA5	-1.62282	8.16297	-13.5706	2.15742e-05	0.000289558	3.31847	ABCA5
PNPLA4	-1.6227	7.70992	-15.3877	1.10779e-05	0.000206921	4.07034	PNPLA4
EXOSC5	-1.62202	6.15264	-15.6045	1.02832e-05	0.000199619	4.15382	EXOSC5
SMAD5	-1.62182	9.05992	-14.2588	1.66021e-05	0.000251177	3.61485	SMAD5
CDCA7	-1.62124	5.41416	-6.83959	0.000733467	0.00290654	-0.730826	CDCA7
TTC27	-1.6182	7.49375	-22.1013	1.5977e-06	9.01913e-05	6.19723	TTC27
ZNF367	-1.61793	5.13969	-6.62012	0.000861118	0.00327961	-0.91588	ZNF367
ALDH1A1	-1.61777	11.6438	-11.7561	4.59565e-05	0.000437889	2.45763	ALDH1A1
FJX1	-1.61682	6.88198	-6.17308	0.00121053	0.0042401	-1.30841	FJX1
PTOV1	-1.61668	6.99553	-9.33136	0.000152764	0.000953993	1.07888	PTOV1
ZNF573	-1.61558	6.5947	-19.8052	2.87814e-06	0.000118819	5.56209	ZNF573
SHISA2	-1.61459	6.4231	-6.07927	0.00130342	0.00449212	-1.39356	SHISA2
FIBIN	-1.61426	7.60705	-18.4458	4.21186e-06	0.000137632	5.14536	FIBIN
LRRC37A2	-1.61425	7.79887	-12.3488	3.54906e-05	0.000381396	2.75261	LRRC37A2
LOC101928973	-1.61407	3.66023	-3.95	0.00922819	0.0213079	-3.63007	LOC101928973
TRERF1	-1.61396	6.95176	-10.1077	0.000101079	0.00072841	1.55407	TRERF1
HBB	-1.61366	10.2872	-9.80435	0.000118362	0.000806058	1.37257	HBB
STOX2	-1.61252	7.88821	-15.0594	1.24237e-05	0.000217336	3.94156	STOX2
EPHX2	-1.61153	6.31807	-10.6005	7.89273e-05	0.000615362	1.83819	EPHX2
RCVRN	-1.61103	4.14672	-5.9225	0.00147782	0.00494616	-1.53812	RCVRN
ANG	-1.61101	7.55432	-20.6246	2.31589e-06	0.00010444	5.79799	ANG
LAPTM4B	-1.61047	11.0705	-21.7138	1.75694e-06	9.37253e-05	6.09552	LAPTM4B
DNAAF3	-1.60963	8.23974	-11.0119	6.47127e-05	0.000542524	2.06592	DNAAF3
CNTLN	-1.60728	7.46034	-6.73192	0.000793111	0.00308254	-0.821004	CNTLN
TMEM106C	-1.60562	9.22184	-24.1361	9.95108e-07	7.73789e-05	6.69887	TMEM106C
CCDC181	-1.60478	8.19065	-16.8185	6.8988e-06	0.000168401	4.59951	CCDC181
UTP20	-1.60468	6.85817	-15.229	1.17056e-05	0.000211695	4.00847	UTP20
GCHFR	-1.6019	8.16356	-24.0415	1.01636e-06	7.73789e-05	6.67668	GCHFR
CYHR1	-1.60128	6.21226	-9.18644	0.000165572	0.00100624	0.98615	CYHR1
ATP1B4	-1.59924	1.65846	-3.8599	0.0101629	0.0230325	-3.73891	ATP1B4
C11orf45	-1.59858	4.23803	-4.79123	0.00397108	0.0107407	-2.67194	C11orf45
ING5	-1.59718	6.71192	-8.11368	0.000312052	0.00155824	0.255369	ING5
PTPRN2	-1.59562	7.24026	-9.02851	0.000180991	0.00106772	0.883553	PTPRN2
UNC119B	-1.59479	10.0978	-21.4071	1.89638e-06	9.62154e-05	6.01352	UNC119B
MAATS1	-1.59408	8.44323	-12.3082	3.61102e-05	0.000385274	2.73287	MAATS1
CEP126	-1.59208	8.54636	-19.739	2.93031e-06	0.000118916	5.54252	CEP126
PRR7	-1.59064	6.80114	-13.3289	2.37242e-05	0.000304371	3.21073	PRR7
ROBO4	-1.58866	4.85414	-6.11933	0.00126277	0.00438553	-1.35708	ROBO4
TAGLN3	-1.58728	6.59178	-12.324	3.58669e-05	0.000383891	2.74058	TAGLN3
SLC7A6	-1.58579	7.006	-15.0672	1.23892e-05	0.000217336	3.94468	SLC7A6
EIF2D	-1.58482	7.93926	-19.7533	2.91896e-06	0.000118916	5.54675	EIF2D
NPM3	-1.58453	6.87135	-9.38478	0.000148339	0.000938097	1.11273	NPM3
TSNAXIP1	-1.58439	7.93217	-13.9495	1.8648e-05	0.00026812	3.48351	TSNAXIP1
SLC39A10	-1.58169	7.0361	-18.1741	4.55974e-06	0.000141725	5.05799	SLC39A10
SLC40A1	-1.57982	9.19945	-12.6902	3.07424e-05	0.000353708	2.91621	SLC40A1
CDON	-1.57968	5.17868	-22.0597	1.61396e-06	9.02086e-05	6.1864	CDON
TMEM212	-1.57931	8.73666	-11.0971	6.21614e-05	0.000530689	2.11201	TMEM212
CRYL1	-1.57834	7.58605	-13.9383	1.87275e-05	0.000268497	3.4787	CRYL1
SDHAF3	-1.57705	7.78721	-12.2702	3.6703e-05	0.000389052	2.71431	SDHAF3
ABI2	-1.57557	8.90171	-17.4347	5.69313e-06	0.000156431	4.81272	ABI2
C12orf75	-1.57535	10.5468	-16.5127	7.60802e-06	0.000172592	4.49057	C12orf75
APPL2	-1.57496	7.26739	-12.4495	3.40052e-05	0.000372539	2.80133	APPL2
KIAA1841	-1.57492	8.7012	-16.3662	7.97804e-06	0.000175138	4.43762	KIAA1841
RSPH9	-1.57387	10.2956	-11.2434	5.8048e-05	0.000509276	2.19043	RSPH9
ZNF599	-1.57067	6.36278	-16.2964	8.1619e-06	0.000177249	4.4122	ZNF599
CDC20B	-1.57056	11.8782	-18.9406	3.65552e-06	0.000126852	5.3009	CDC20B
ARMC2	-1.57036	7.81709	-20.8326	2.19449e-06	0.000101895	5.8562	ARMC2
CH17-340M24.3	-1.57019	9.62033	-12.074	3.99483e-05	0.000404496	2.61765	CH17-340M24.3
FAM168B	-1.56992	9.30633	-26.1962	6.40292e-07	6.8065e-05	7.15739	FAM168B
MATR3	-1.56991	4.33095	-3.69242	0.0121994	0.0267916	-3.94443	MATR3
SLC25A29	-1.56912	7.38104	-13.5593	2.16694e-05	0.000290523	3.31348	SLC25A29
ANKRD16	-1.5672	5.94618	-11.8718	4.36544e-05	0.000424989	2.51635	ANKRD16
SLC25A27	-1.56671	4.20343	-3.19744	0.0214727	0.0429024	-4.57533	SLC25A27
KIF9	-1.56671	10.3307	-15.9377	9.18945e-06	0.000189211	4.27972	KIF9
LOC100506813	-1.56647	4.47635	-5.6319	0.00187809	0.0059513	-1.81377	LOC100506813
SPAG6	-1.5659	10.6837	-12.0473	4.04149e-05	0.00040763	2.60439	SPAG6
ZMYND10	-1.56586	9.98651	-13.3412	2.36086e-05	0.000304371	3.21627	ZMYND10
UBE2T	-1.56507	7.26486	-18.2022	4.52225e-06	0.000141561	5.06709	UBE2T
KATNAL1	-1.565	7.33727	-19.3386	3.27032e-06	0.000123311	5.42275	KATNAL1
TMEM201	-1.56473	5.72321	-5.28563	0.00253009	0.00753452	-2.15592	TMEM201
WDR31	-1.56468	8.93694	-11.5507	5.0404e-05	0.00046641	2.35202	WDR31
FAM216B	-1.56423	10.5444	-13.0289	2.67546e-05	0.000328829	3.07422	FAM216B
LOC100506142	-1.5642	5.90483	-8.07879	0.000318937	0.00158088	0.230187	LOC100506142
TIMM21	-1.56323	8.6481	-14.0454	1.79833e-05	0.000262419	3.52456	TIMM21
FAM228B	-1.56303	7.24442	-18.0099	4.78658e-06	0.000143791	5.00446	FAM228B
DTD2	-1.56216	8.3601	-19.6419	3.00872e-06	0.000120079	5.51375	DTD2
DPYSL3	-1.56153	4.67483	-5.74961	0.00170243	0.0055138	-1.70088	DPYSL3
TRPC1	-1.56122	5.50428	-11.039	6.38883e-05	0.00053903	2.08062	TRPC1
LOC105373113	-1.56113	6.71952	-15.6511	1.01215e-05	0.000198741	4.17158	LOC105373113
LIX1L	-1.5597	7.17585	-23.2259	1.22366e-06	8.0223e-05	6.48093	LIX1L
PHYH	-1.5592	8.697	-13.3945	2.31165e-05	0.000301455	3.24017	PHYH
LOC101929177	-1.55837	7.04199	-12.9642	2.74673e-05	0.000334289	3.04434	LOC101929177
AHNAK2	-1.55761	9.43431	-7.25704	0.000546733	0.00232571	-0.391809	AHNAK2
ROPN1B	-1.55755	6.10027	-12.573	3.2283e-05	0.000362432	2.86054	ROPN1B
TMEM205	-1.55739	9.23762	-19.1222	3.47349e-06	0.000126021	5.35684	TMEM205
PIK3R2	-1.55714	9.08924	-15.1398	1.20768e-05	0.000214826	3.9734	PIK3R2
XK	-1.55635	5.71709	-19.7371	2.93183e-06	0.000118916	5.54196	XK
MCCC1	-1.55619	8.32185	-15.9427	9.17407e-06	0.000189211	4.2816	MCCC1
FOCAD	-1.556	9.34523	-15.5618	1.04342e-05	0.000200861	4.13748	FOCAD
WDR76	-1.55523	3.89825	-24.9637	8.29994e-07	7.61645e-05	6.88862	WDR76
TCFL5	-1.555	7.98565	-12.193	3.79414e-05	0.000395609	2.67646	TCFL5
LOC257396	-1.55477	5.82667	-10.0366	0.000104851	0.000743518	1.51195	LOC257396
DDX43	-1.55463	4.62235	-7.53246	0.000453849	0.00202003	-0.176924	DDX43
TMEM67	-1.5545	8.31423	-13.7552	2.00852e-05	0.0002786	3.39949	TMEM67
LTF	-1.55369	5.75139	-9.10631	0.000173193	0.00103757	0.9343	LTF
UHRF1	-1.55304	7.5167	-14.072	1.78041e-05	0.00026121	3.53588	UHRF1
TNRC6B	-1.55253	8.54786	-10.6719	7.62158e-05	0.000603629	1.87831	TNRC6B
DRC3	-1.55186	9.55326	-11.4568	5.26073e-05	0.000479352	2.30308	DRC3
FLJ37035	-1.55164	6.31448	-4.33974	0.00616562	0.0153171	-3.17322	FLJ37035
LRGUK	-1.55042	6.88108	-19.5096	3.11967e-06	0.000121288	5.47425	LRGUK
EML1	-1.5501	8.18238	-17.5957	5.42034e-06	0.000153629	4.86708	EML1
PXN-AS1	-1.54984	4.39908	-14.3802	1.58723e-05	0.000246663	3.66561	PXN-AS1
SNTN	-1.54937	11.7664	-11.2041	5.91186e-05	0.000514841	2.1695	SNTN
C5AR1	-1.54877	6.87247	-14.7295	1.39744e-05	0.00022886	3.8092	C5AR1
SETD9	-1.54855	8.35584	-15.0783	1.23411e-05	0.000217303	3.94906	SETD9
NAP1L1	-1.54754	11.5305	-23.168	1.24018e-06	8.02958e-05	6.46673	NAP1L1
EFHB	-1.54552	9.7484	-17.4909	5.59612e-06	0.00015535	4.83175	EFHB
HEY1	-1.54402	8.80155	-10.721	7.44152e-05	0.000593273	1.90574	HEY1
COMP	-1.54402	4.64369	-4.97635	0.00334213	0.0094107	-2.47481	COMP
NNT	-1.54325	8.23133	-17.4292	5.70261e-06	0.000156432	4.81087	NNT
OR10D3	-1.54228	5.10115	-11.733	4.64317e-05	0.000440605	2.44588	OR10D3
CAPS2	-1.54184	8.32466	-16.5278	7.571e-06	0.000171939	4.496	CAPS2
PHEX	-1.54178	7.30598	-12.9694	2.74089e-05	0.000333969	3.04676	PHEX
GATM	-1.53979	7.42753	-7.27964	0.000538324	0.00230451	-0.373921	GATM
ARMC9	-1.53963	7.32949	-12.483	3.35271e-05	0.000368954	2.81746	ARMC9
ENOX1	-1.53871	5.60979	-10.805	7.14487e-05	0.000578921	1.9524	ENOX1
LRBA	-1.53824	9.28492	-15.9867	9.04037e-06	0.000187723	4.29802	LRBA
RNF180	-1.53676	3.79418	-5.2122	0.00270006	0.00792942	-2.23048	RNF180
REEP1	-1.53359	5.1428	-3.07985	0.0246982	0.0481542	-4.73003	REEP1
NT5DC2	-1.52675	5.18817	-4.86564	0.00370319	0.0101866	-2.59213	NT5DC2
TBC1D24	-1.52514	6.51336	-16.1543	8.55181e-06	0.000181927	4.3601	TBC1D24
ATXN3	-1.52438	7.76519	-12.1178	3.91957e-05	0.000401352	2.63935	ATXN3
CCDC191	-1.52372	8.02585	-18.5983	4.03037e-06	0.000135306	5.19378	CCDC191
FAM168A	-1.52289	6.6765	-9.88147	0.000113659	0.000786188	1.4192	FAM168A
RPS4Y1	-1.5214	11.4336	-24.6447	8.89483e-07	7.64895e-05	6.8164	RPS4Y1
ARL3	-1.52111	10.3315	-13.1175	2.58143e-05	0.000320901	3.11487	ARL3
TRAPPC6A	-1.52051	7.56034	-12.1279	3.90239e-05	0.000400577	2.64436	TRAPPC6A
BCO2	-1.51986	6.45903	-11.5127	5.12829e-05	0.000471444	2.33225	BCO2
ZNF233	-1.5197	3.98441	-6.70681	0.000807826	0.00312788	-0.842207	ZNF233
ELMOD2	-1.51783	9.23653	-18.8589	3.74109e-06	0.000128781	5.27553	ELMOD2
TRIT1	-1.51752	8.35287	-22.5473	1.4351e-06	8.6222e-05	6.31172	TRIT1
LOC401052	-1.51632	6.16586	-12.0764	3.99067e-05	0.000404496	2.61884	LOC401052
NACC2	-1.51624	8.66495	-16.0412	8.87793e-06	0.000185608	4.31829	NACC2
TMEM107	-1.51617	9.23996	-14.3057	1.63157e-05	0.000249621	3.63451	TMEM107
ADIPOQ	-1.51512	5.47863	-9.5387	0.000136407	0.000887955	1.20928	ADIPOQ
LOC101927972	-1.51484	3.67636	-6.28043	0.00111351	0.00398465	-1.21218	LOC101927972
MYL7	-1.51466	1.79544	-4.15343	0.00745557	0.0179315	-3.38879	MYL7
FAH	-1.51333	6.76759	-12.1426	3.87759e-05	0.000399847	2.65164	FAH
TMEM99	-1.5129	8.20809	-26.7309	5.74244e-07	6.40206e-05	7.26918	TMEM99
AGPAT5	-1.51181	9.22484	-18.1658	4.57092e-06	0.000141725	5.05529	AGPAT5
TSGA10	-1.51168	8.72027	-16.5737	7.45989e-06	0.000171206	4.51247	TSGA10
TOP1MT	-1.51166	6.5684	-20.4055	2.45241e-06	0.000106604	5.73597	TOP1MT
LAGE3	-1.5096	7.83811	-18.8568	3.74334e-06	0.000128781	5.27487	LAGE3
PCMTD2	-1.506	9.58459	-18.4611	4.1932e-06	0.000137274	5.15025	PCMTD2
CDH26	-1.5055	9.27909	-15.199	1.18292e-05	0.000212782	3.99667	CDH26
ROPN1L	-1.50516	11.5079	-11.7165	4.67756e-05	0.000441857	2.43744	ROPN1L
NEBL	-1.50458	9.89453	-18.3822	4.29044e-06	0.000139329	5.12503	NEBL
DDHD1	-1.5041	6.15944	-23.9876	1.02869e-06	7.74204e-05	6.66401	DDHD1
CCDC171	-1.50233	5.92633	-8.43387	0.000256373	0.00135108	0.482106	CCDC171
RLN1	-1.50172	5.16051	-5.40561	0.00227828	0.00693496	-2.03564	RLN1
HCFC1R1	-1.50152	7.02189	-7.82608	0.000374479	0.00175757	0.0449246	HCFC1R1
TMEM9	-1.50137	9.22258	-24.3884	9.40964e-07	7.69819e-05	6.75754	TMEM9
CXCR2	-1.50132	4.36038	-9.66765	0.000127272	0.000849164	1.28906	CXCR2
HACD4	-1.50112	9.23155	-11.1472	6.07147e-05	0.000522391	2.13899	HACD4
TPD52L1	-1.50045	10.2718	-19.8315	2.85779e-06	0.000118291	5.56981	TPD52L1
MBNL3	-1.50027	8.66194	-22.2063	1.55754e-06	8.8963e-05	6.22443	MBNL3
LOC439911	-1.49967	8.47238	-13.6696	2.07601e-05	0.000283808	3.36205	LOC439911
HMGN5	-1.49868	7.74434	-12.0681	4.00511e-05	0.000404939	2.61472	HMGN5
FXN	-1.49725	7.02996	-10.7669	7.27747e-05	0.000585794	1.93131	FXN
UBXN8	-1.49628	7.35718	-14.6712	1.42719e-05	0.00023191	3.78546	UBXN8
BRINP3	-1.49559	2.30195	-3.41327	0.016702	0.0348377	-4.29605	BRINP3
LRRC73	-1.49487	6.92979	-19.0028	3.59197e-06	0.000126573	5.32011	LRRC73
C9orf66	-1.49261	5.46817	-6.53154	0.000919858	0.00344171	-0.991966	C9orf66
PIGX	-1.49189	7.98572	-9.76398	0.000120915	0.000818716	1.34802	PIGX
PBX1	-1.49174	9.93389	-9.80533	0.000118301	0.000805991	1.37316	PBX1
NEURL1B	-1.49155	7.90091	-16.0535	8.84179e-06	0.00018526	4.32284	NEURL1B
KIF3A	-1.49041	9.08531	-22.6682	1.39444e-06	8.47559e-05	6.34231	KIF3A
DNM3OS	-1.49029	3.80085	-4.80776	0.00390969	0.0106104	-2.65414	DNM3OS
TMEM64	-1.4902	8.67748	-15.2191	1.17463e-05	0.000212088	4.00457	TMEM64
ZBED5-AS1	-1.4894	9.417	-12.4692	3.37229e-05	0.000370224	2.81083	ZBED5-AS1
BMPR1B	-1.48864	9.02905	-17.4155	5.72674e-06	0.00015665	4.8062	BMPR1B
TCTE1	-1.48864	2.54978	-4.29767	0.00643306	0.0158667	-3.22146	TCTE1
KIAA0100	-1.48823	8.67841	-23.52	1.14359e-06	7.86696e-05	6.55246	KIAA0100
NUDT13	-1.48709	5.69349	-14.2397	1.67204e-05	0.000252052	3.60684	NUDT13
CENPF	-1.48707	7.12925	-10.6134	7.84282e-05	0.000612845	1.84547	CENPF
DEPDC4	-1.48651	4.0167	-5.96185	0.00143162	0.00483029	-1.50156	DEPDC4
LINC01592	-1.48643	5.79277	-8.59971	0.000232153	0.00125697	0.596559	LINC01592
C11orf74	-1.48533	10.0634	-12.4195	3.44393e-05	0.000376108	2.78688	C11orf74
ALS2CR12	-1.48531	6.37762	-9.94897	0.000109723	0.000768134	1.45974	ALS2CR12
ELL3	-1.48495	8.09014	-14.6635	1.43118e-05	0.000232196	3.78232	ELL3
SLC12A2	-1.4846	9.58192	-13.8062	1.96957e-05	0.000277072	3.42166	SLC12A2
LOC730102	-1.48458	6.12308	-9.32528	0.000153278	0.000954789	1.07502	LOC730102
LINC00992	-1.4841	4.2345	-6.30744	0.00109055	0.00392862	-1.18816	LINC00992
SLC2A1-AS1	-1.48408	4.48154	-4.19769	0.00712334	0.0172603	-3.33712	SLC2A1-AS1
RARRES2	-1.48326	6.0647	-5.32718	0.00243941	0.00731963	-2.11406	RARRES2
TMCO3	-1.48288	10.5597	-18.217	4.50264e-06	0.000141372	5.07188	TMCO3
SPICE1	-1.48165	7.97015	-16.5672	7.47545e-06	0.000171206	4.51015	SPICE1
ERMP1	-1.48013	11.1316	-13.3302	2.37115e-05	0.000304371	3.21134	ERMP1
LOC101927330	-1.47912	5.97536	-13.7365	2.02307e-05	0.000279874	3.39131	LOC101927330
LOC283588	-1.47886	3.58381	-3.85003	0.0102716	0.0232511	-3.75091	LOC283588
PSIP1	-1.47885	8.52532	-24.7614	8.67146e-07	7.64895e-05	6.84296	PSIP1
SAXO2	-1.47856	10.2269	-20.8736	2.17145e-06	0.000101502	5.86759	SAXO2
GPR135	-1.47713	5.05666	-20.3421	2.49367e-06	0.000107378	5.71789	GPR135
BRCA1	-1.47595	6.32334	-9.647	0.000128685	0.000855493	1.27636	BRCA1
LOC102724714	-1.47531	5.48219	-8.34046	0.000271317	0.00140742	0.416754	LOC102724714
ERICH3	-1.47477	9.07786	-16.0705	8.79225e-06	0.000184966	4.32912	ERICH3
DDAH1	-1.47328	10.106	-13.5531	2.17217e-05	0.000290851	3.31074	DDAH1
CFAP70	-1.47205	8.39527	-15.5875	1.0343e-05	0.000199713	4.14733	CFAP70
IMMP2L	-1.47041	7.38269	-14.21	1.69067e-05	0.000253898	3.59432	IMMP2L
NPHP4	-1.47032	7.5416	-13.6941	2.05645e-05	0.00028219	3.37277	NPHP4
KDM1B	-1.46982	8.19904	-9.50169	0.00013917	0.000898214	1.1862	KDM1B
MCM5	-1.46832	6.86273	-14.8414	1.34241e-05	0.00022454	3.85444	MCM5
ABCC9	-1.46812	4.37473	-13.1355	2.56284e-05	0.000319367	3.12308	ABCC9
HACL1	-1.4673	8.60172	-17.2156	6.09075e-06	0.00015978	4.73788	HACL1
GABRA2	-1.46724	3.56211	-4.15864	0.00741556	0.0178563	-3.38269	GABRA2
SPECC1	-1.46693	6.94644	-8.64186	0.000226432	0.00123342	0.625334	SPECC1
LOC106146153	-1.4659	4.69381	-5.89542	0.00151061	0.00502951	-1.56337	LOC106146153
SPATA4	-1.46506	8.33754	-14.9026	1.31339e-05	0.000222795	3.87904	SPATA4
TTC26	-1.46458	9.13071	-17.423	5.71352e-06	0.000156525	4.80876	TTC26
CERK	-1.46365	7.00401	-24.1014	1.00283e-06	7.73789e-05	6.69076	CERK
TXNDC16	-1.46362	6.98903	-16.882	6.76132e-06	0.000166619	4.62189	TXNDC16
ACSBG1	-1.46309	6.20718	-9.71725	0.00012395	0.000834664	1.31949	ACSBG1
TRAP1	-1.46255	8.88191	-21.3659	1.91609e-06	9.64895e-05	6.0024	TRAP1
SPATA18	-1.4617	11.2405	-22.0064	1.63506e-06	9.09669e-05	6.17251	SPATA18
AK7	-1.46065	10.2917	-12.1923	3.79517e-05	0.000395609	2.67615	AK7
PIH1D3	-1.46027	9.21939	-8.94317	0.000190023	0.00110536	0.827432	PIH1D3
PAPLN	-1.45921	6.54733	-12.0204	4.0893e-05	0.000410071	2.59097	PAPLN
CCDC112	-1.45905	5.91411	-11.5475	5.04774e-05	0.000466649	2.35036	CCDC112
MSH6	-1.45883	8.95001	-23.7673	1.08104e-06	7.80674e-05	6.61177	MSH6
NDC1	-1.45775	8.16366	-19.1023	3.49287e-06	0.000126103	5.35075	NDC1
CFAP52	-1.45756	10.4577	-11.2659	5.74425e-05	0.000506318	2.20244	CFAP52
VPS13C	-1.45729	10.3455	-12.2195	3.75104e-05	0.000394162	2.68949	VPS13C
DZIP1	-1.45679	8.65772	-17.4336	5.69507e-06	0.000156431	4.81234	DZIP1
ARFGEF3	-1.45653	7.99859	-12.1588	3.85052e-05	0.000398588	2.65963	ARFGEF3
VWA3B	-1.45629	9.34051	-8.82409	0.000203524	0.00115584	0.74831	VWA3B
LOC101929147	-1.45626	7.19762	-17.4712	5.6298e-06	0.000155663	4.82511	LOC101929147
MYLK	-1.4552	8.31076	-10.3388	8.98891e-05	0.000673135	1.68888	MYLK
LRMP	-1.4544	8.65037	-8.56593	0.000236862	0.00127336	0.573404	LRMP
SLC41A3	-1.45246	8.08303	-12.0516	4.03402e-05	0.000407072	2.60651	SLC41A3
BHLHE41	-1.45181	8.46023	-15.4782	1.07376e-05	0.000203383	4.10535	BHLHE41
WNT5A	-1.45156	7.07115	-10.6584	7.67217e-05	0.000605386	1.87072	WNT5A
SFXN3	-1.45148	7.99603	-12.3374	3.56629e-05	0.000382649	2.74709	SFXN3
C15orf41	-1.45135	7.26421	-10.7805	7.22984e-05	0.000583066	1.93884	C15orf41
ZNF667	-1.45109	5.54091	-8.56397	0.000237138	0.00127386	0.572058	ZNF667
KIF20A	-1.45041	7.63059	-11.2666	5.74252e-05	0.000506318	2.20278	KIF20A
ENPEP	-1.45031	6.44285	-12.5193	3.30183e-05	0.000366055	2.83488	ENPEP
SNX29	-1.44894	7.63546	-14.2841	1.64469e-05	0.000250203	3.62546	SNX29
LOC105376081	-1.44877	8.23176	-4.7539	0.00411385	0.0110657	-2.71228	LOC105376081
VARS	-1.44727	6.19348	-12.4027	3.46858e-05	0.000377113	2.77875	VARS
LOC729652	-1.44711	4.06146	-15.271	1.15354e-05	0.000210587	4.02491	LOC729652
SKP2	-1.44563	8.40834	-15.026	1.25709e-05	0.000217683	3.92832	SKP2
GON7	-1.44543	10.7232	-13.9018	1.89895e-05	0.000270974	3.46298	GON7
NEIL2	-1.44432	6.0826	-22.7152	1.37901e-06	8.43933e-05	6.35414	NEIL2
C8orf34	-1.44391	6.97718	-14.2674	1.65491e-05	0.000250708	3.61847	C8orf34
DPH5	-1.44275	7.93516	-14.5487	1.49211e-05	0.000238555	3.73532	DPH5
CDX1	-1.4421	5.31074	-17.4943	5.59029e-06	0.00015535	4.83291	CDX1
ELFN2	-1.44152	6.53025	-8.24926	0.0002869	0.00146314	0.352326	ELFN2
BMF	-1.44137	6.21936	-15.2146	1.17649e-05	0.000212174	4.0028	BMF
TMC1	-1.44075	3.70783	-3.37104	0.0175335	0.0362206	-4.3502	TMC1
CCDC138	-1.44008	7.25517	-10.9876	6.54652e-05	0.000546616	2.05267	CCDC138
OXTR	-1.44007	7.30863	-7.6686	0.000414823	0.00189074	-0.0731559	OXTR
SLC2A8	-1.43899	6.34435	-9.57857	0.000133502	0.000874797	1.23406	SLC2A8
ST6GALNAC6	-1.43803	7.5095	-7.96119	0.000343488	0.00165804	0.144612	ST6GALNAC6
IQCE	-1.43659	8.45841	-10.358	8.90252e-05	0.000668106	1.69997	IQCE
BCKDHB	-1.43652	7.20932	-16.1168	8.6583e-06	0.000183225	4.34628	BCKDHB
MXI1	-1.43645	9.77084	-22.8664	1.33069e-06	8.331e-05	6.39204	MXI1
DLL1	-1.43444	7.80039	-12.3579	3.53523e-05	0.000381286	2.75705	DLL1
CDK10	-1.43423	7.11941	-17.0242	6.46536e-06	0.00016308	4.67163	CDK10
HSPE1	-1.43343	10.8353	-19.3413	3.2679e-06	0.000123311	5.42356	HSPE1
SEMA5A	-1.43271	7.30007	-12.373	3.51262e-05	0.000380027	2.76437	SEMA5A
CCDC18	-1.43246	4.77071	-5.07367	0.00305792	0.00876672	-2.37308	CCDC18
CPNE2	-1.43198	7.52977	-12.1305	3.89803e-05	0.000400577	2.64564	CPNE2
ANKRD23	-1.43157	2.91413	-11.1389	6.09505e-05	0.000523267	2.13455	ANKRD23
PASK	-1.43144	6.40157	-13.3122	2.3882e-05	0.000305081	3.20321	PASK
WLS	-1.43047	9.06814	-14.3088	1.62972e-05	0.000249621	3.63579	WLS
UGDH	-1.42955	10.5955	-15.9634	9.11078e-06	0.000188434	4.28934	UGDH
DKFZP434L187	-1.42882	4.78419	-10.1215	0.00010037	0.000725533	1.56216	DKFZP434L187
CYB5A	-1.42841	10.9153	-16.6964	7.17207e-06	0.0001703	4.55629	CYB5A
RRAGD	-1.42781	9.81498	-15.9826	9.05277e-06	0.000187793	4.29648	RRAGD
BTBD17	-1.42715	4.71452	-6.87537	0.000714815	0.00284452	-0.701112	BTBD17
IFT81	-1.42639	9.18287	-17.9572	4.86214e-06	0.000145015	4.98718	IFT81
FUT8	-1.42495	7.77792	-14.0644	1.78552e-05	0.000261776	3.53264	FUT8
HSPA4L	-1.42345	8.23167	-11.1382	6.09714e-05	0.000523267	2.13416	HSPA4L
RNF130	-1.42325	9.16192	-19.0341	3.56043e-06	0.000126287	5.32977	RNF130
CACYBP	-1.42202	9.50482	-20.9495	2.1296e-06	0.000100448	5.8886	CACYBP
TRIM45	-1.42146	6.91511	-12.9607	2.75059e-05	0.000334369	3.04275	TRIM45
CACHD1	-1.4214	7.53398	-10.2053	9.61655e-05	0.000705069	1.61134	CACHD1
FBXL13	-1.42125	6.88892	-16.5764	7.45334e-06	0.000171206	4.51345	FBXL13
MGMT	-1.42097	8.87194	-17.2519	6.02278e-06	0.000159743	4.75033	MGMT
C10orf11	-1.42061	6.68138	-17.0012	6.51232e-06	0.00016334	4.66359	C10orf11
NBAS	-1.41979	8.03169	-12.0318	4.069e-05	0.000408625	2.59665	NBAS
CLCN4	-1.41964	6.47715	-15.2928	1.14485e-05	0.000209735	4.03341	CLCN4
TM7SF2	-1.41931	7.45317	-10.7632	7.29078e-05	0.000586639	1.92921	TM7SF2
IFT140	-1.41929	5.71555	-7.61286	0.000430308	0.0019414	-0.115454	IFT140
ASIC1	-1.4192	5.19036	-7.06553	0.000624504	0.00257001	-0.54528	ASIC1
2024-09-12	-1.4185	3.39894	-3.09102	0.0243697	0.0476469	-4.71525	2024-09-12
ACP6	-1.41828	8.30866	-18.2037	4.52022e-06	0.000141561	5.06758	ACP6
LOC286161	-1.41757	5.86085	-15.0709	1.23734e-05	0.000217336	3.94613	LOC286161
PDZD8	-1.41562	8.94411	-20.865	2.1763e-06	0.000101502	5.86519	PDZD8
CSRNP3	-1.41499	5.07018	-5.73876	0.0017178	0.00555322	-1.71122	CSRNP3
CDC20	-1.41428	7.71798	-11.1258	6.13264e-05	0.000525497	2.12751	CDC20
STXBP4	-1.41408	7.09534	-12.9328	2.78205e-05	0.000335884	3.02982	STXBP4
BUB1B	-1.4139	5.94397	-9.75848	0.000121267	0.000820394	1.34467	BUB1B
PCP4L1	-1.41208	7.10592	-9.93752	0.000110379	0.000771434	1.45288	PCP4L1
ACPP	-1.40983	5.98046	-7.35124	0.00051266	0.00222202	-0.317549	ACPP
CLIC6	-1.40946	10.239	-11.4643	5.24278e-05	0.000478344	2.30699	CLIC6
APRT	-1.40881	8.82293	-15.6348	1.01776e-05	0.000198787	4.16539	APRT
CHST6	-1.40715	8.95489	-9.02482	0.000181371	0.00106861	0.881139	CHST6
PLEKHA6	-1.40648	6.1475	-7.46278	0.000475478	0.00209572	-0.230656	PLEKHA6
IFT57	-1.40627	11.2325	-14.5715	1.47976e-05	0.000237491	3.74469	IFT57
SPATC1	-1.40571	4.25139	-3.60325	0.0134692	0.0290935	-4.05553	SPATC1
C11orf16	-1.40557	7.01018	-9.14949	0.000169036	0.0010194	0.962295	C11orf16
KIAA0101	-1.40493	8.89434	-16.7993	6.94079e-06	0.000168465	4.59276	KIAA0101
PHTF2	-1.40485	8.28936	-15.1001	1.22466e-05	0.000216368	3.9577	PHTF2
C9orf24	-1.40328	11.9425	-9.87957	0.000113772	0.000786708	1.41806	C9orf24
CDK4	-1.40096	8.58604	-18.1313	4.61767e-06	0.000141806	5.04408	CDK4
C2orf73	-1.40054	7.39738	-12.5103	3.31442e-05	0.000366768	2.83055	C2orf73
THNSL1	-1.4005	7.62955	-13.7762	1.99236e-05	0.00027821	3.40863	THNSL1
SORT1	-1.40028	9.55778	-11.5476	5.04761e-05	0.000466649	2.35039	SORT1
ENDOG	-1.40002	9.14869	-14.9674	1.28346e-05	0.000219882	3.90497	ENDOG
NRTN	-1.40001	3.70203	-9.28914	0.000156371	0.000965649	1.05201	NRTN
RDH12	-1.39998	4.45402	-6.27753	0.00111601	0.0039929	-1.21476	RDH12
C2orf50	-1.39991	5.1523	-6.0381	0.00134679	0.00460898	-1.43125	C2orf50
CBY1	-1.39972	9.77933	-12.6016	3.18978e-05	0.000360046	2.8742	CBY1
METTL21A	-1.3993	6.98111	-7.33686	0.000517699	0.00223875	-0.328837	METTL21A
LINC00294	-1.39855	6.05174	-24.199	9.81264e-07	7.73789e-05	6.71358	LINC00294
LRRC71	-1.39833	6.96068	-16.4126	7.85874e-06	0.000174297	4.45442	LRRC71
UGT2B17	-1.39824	4.02052	-4.66186	0.00449171	0.0118731	-2.81257	UGT2B17
CATSPERD	-1.39692	8.18133	-10.1337	9.97413e-05	0.000721765	1.56938	CATSPERD
BCL11B	-1.39574	6.57023	-14.9726	1.28109e-05	0.000219882	3.90705	BCL11B
SETD6	-1.39478	7.15494	-17.0005	6.51369e-06	0.00016334	4.66336	SETD6
ZNF488	-1.39419	3.33075	-6.35213	0.00105375	0.00382529	-1.14861	ZNF488
LIG1	-1.39378	5.36997	-16.1855	8.46451e-06	0.000180993	4.37156	LIG1
VSTM2L	-1.3932	9.14089	-12.8112	2.92425e-05	0.00034424	2.97312	VSTM2L
SPAG16	-1.39298	10.5752	-16.6233	7.34193e-06	0.000171206	4.53023	SPAG16
GRAMD2	-1.39297	6.76806	-15.6841	1.00087e-05	0.000198537	4.18413	GRAMD2
ENOSF1	-1.39267	9.04395	-23.4949	1.15018e-06	7.86696e-05	6.5464	ENOSF1
S1PR5	-1.39244	6.12351	-8.22333	0.000291521	0.00148054	0.333893	S1PR5
KIT	-1.39243	6.08011	-7.37388	0.000504846	0.00219729	-0.299824	KIT
C1orf101	-1.39215	6.46712	-11.9101	4.2921e-05	0.00042147	2.5357	C1orf101
TRMT61B	-1.3918	8.26038	-15.3911	1.10647e-05	0.000206885	4.07168	TRMT61B
CYP2C8	-1.39147	3.5384	-3.07616	0.0248075	0.0483127	-4.7349	CYP2C8
NBPF3	-1.39084	6.7219	-8.38239	0.000264485	0.0013816	0.446173	NBPF3
HIBCH	-1.39017	9.16445	-14.849	1.33876e-05	0.00022436	3.8575	HIBCH
ATP23	-1.3895	6.99125	-15.5185	1.059e-05	0.00020211	4.12086	ATP23
MCM6	-1.38925	7.40048	-9.87365	0.000114126	0.000788611	1.41449	MCM6
PSD3	-1.38919	9.56069	-16.9815	6.55256e-06	0.000163798	4.65675	PSD3
DDB1	-1.38916	9.67776	-15.1906	1.18637e-05	0.000213035	3.9934	DDB1
TOP2B	-1.3891	10.5686	-16.7026	7.15796e-06	0.000170159	4.55848	TOP2B
RCAN3	-1.38802	10.0854	-18.2759	4.4256e-06	0.00014022	5.09089	RCAN3
DUT	-1.38783	10.6131	-22.0715	1.60932e-06	9.01913e-05	6.18948	DUT
SLC35F3	-1.3877	4.17245	-6.01859	0.00136793	0.004666	-1.44918	SLC35F3
SAP30	-1.38535	9.06596	-14.9534	1.28985e-05	0.000220236	3.89938	SAP30
VTCN1	-1.38531	9.77617	-9.05428	0.000178363	0.0010579	0.900406	VTCN1
SSRP1	-1.38487	9.19386	-12.9541	2.75805e-05	0.000334496	3.03967	SSRP1
CCL1	-1.38471	5.54487	-8.29331	0.000279246	0.00143711	0.383525	CCL1
ALOX5	-1.38356	7.946	-8.95349	0.000188902	0.00110007	0.834248	ALOX5
DNAH6	-1.38349	7.01413	-8.28136	0.000281298	0.00144366	0.375077	DNAH6
DNAI2	-1.38285	8.98045	-10.8321	7.05218e-05	0.000576338	1.96737	DNAI2
FUK	-1.38139	6.93109	-17.3936	5.76527e-06	0.000156695	4.79877	FUK
SLC41A2	-1.38059	6.33945	-15.4465	1.08556e-05	0.000204273	4.09309	SLC41A2
ITGBL1	-1.3804	5.30102	-4.07416	0.00809583	0.0191558	-3.48208	ITGBL1
VAT1	-1.37894	8.87286	-22.0862	1.6036e-06	9.01913e-05	6.19329	VAT1
TMEM168	-1.37887	8.16492	-10.5729	8.0006e-05	0.000619831	1.82261	TMEM168
C21orf2	-1.3781	6.8371	-14.305	1.63197e-05	0.000249621	3.63423	C21orf2
OIP5	-1.37803	5.9799	-13.216	2.48147e-05	0.000312779	3.15972	OIP5
KIAA0319	-1.37793	4.24377	-6.58656	0.000882846	0.00333193	-0.944615	KIAA0319
POLD2	-1.37755	8.33506	-10.6433	7.72904e-05	0.000607719	1.86224	POLD2
SAMD10	-1.37746	8.02613	-7.97168	0.000341211	0.00165127	0.152288	SAMD10
WDR90	-1.37742	7.72167	-14.218	1.68566e-05	0.000253555	3.59767	WDR90
CCIN	-1.37738	5.91714	-4.57409	0.00488959	0.0126832	-2.90935	CCIN
GNMT	-1.37733	3.19574	-3.35065	0.0179516	0.0369488	-4.37644	GNMT
RMDN2	-1.37685	5.85743	-16.3193	8.10116e-06	0.000176666	4.42054	RMDN2
TMEM14A	-1.37672	10.257	-11.8689	4.37088e-05	0.000425019	2.51493	TMEM14A
VPS13A	-1.37665	6.41039	-5.16428	0.00281808	0.00820206	-2.27951	VPS13A
PCYOX1	-1.37604	9.57284	-20.6177	2.32003e-06	0.00010444	5.79606	PCYOX1
CAPSL	-1.3759	11.6647	-9.08867	0.000174926	0.00104614	0.922829	CAPSL
VWA8	-1.37493	8.68182	-16.5512	7.51413e-06	0.000171394	4.5044	VWA8
HYAL3	-1.37372	4.09683	-4.98432	0.00331775	0.00935722	-2.46643	HYAL3
LOC100507291	-1.37351	7.1909	-7.57514	0.00044117	0.00197753	-0.144223	LOC100507291
F8	-1.3733	5.76946	-12.8628	2.86283e-05	0.000341248	2.99727	F8
C1orf87	-1.3702	8.99113	-17.5676	5.4668e-06	0.00015373	4.85763	C1orf87
SELM	-1.36966	6.44624	-10.4249	8.60961e-05	0.000651045	1.73839	SELM
BPHL	-1.36813	7.84305	-21.4444	1.87873e-06	9.57648e-05	6.02357	BPHL
TMEM45A	-1.36684	8.09742	-5.54302	0.0020247	0.00631618	-1.90014	TMEM45A
TESMIN	-1.36636	5.12541	-9.23364	0.000161266	0.000989138	1.0165	TESMIN
ANKRD6	-1.36606	7.01849	-8.97611	0.000186476	0.00109043	0.849151	ANKRD6
CFAP36	-1.36591	9.71753	-18.997	3.59787e-06	0.000126573	5.31832	CFAP36
CEP128	-1.36524	7.46812	-15.8067	9.60231e-06	0.000193419	4.23055	CEP128
SLC32A1	-1.36461	6.52991	-11.5432	5.05776e-05	0.000466774	2.34809	SLC32A1
LOC101928535	-1.36433	3.72305	-7.82194	0.000375479	0.00176029	0.0418466	LOC101928535
SSBP4	-1.3643	9.48063	-11.3856	5.43513e-05	0.000488412	2.26576	SSBP4
CRTAC1	-1.36429	7.32086	-6.73092	0.000793694	0.00308254	-0.821852	CRTAC1
DSC3	-1.36425	9.5294	-13.0245	2.68027e-05	0.000328829	3.07218	DSC3
CLOCK	-1.36375	8.77649	-13.5931	2.1386e-05	0.000289093	3.3284	CLOCK
SGO2	-1.36261	7.64778	-19.6863	2.97256e-06	0.000119637	5.52693	SGO2
CFAP44	-1.36248	8.64689	-11.3787	5.45244e-05	0.000489124	2.26212	CFAP44
SHISA8	-1.36188	6.48211	-10.2355	9.46983e-05	0.000696146	1.629	SHISA8
PPP1R36	-1.35983	7.24767	-14.0419	1.80073e-05	0.00026243	3.52305	PPP1R36
MAP9	-1.35931	10.2138	-17.3149	5.90668e-06	0.000158685	4.77191	MAP9
CLDN10	-1.35884	9.18323	-8.23103	0.00029014	0.0014749	0.33937	CLDN10
TCEB3-AS1	-1.35883	5.87729	-20.6052	2.32761e-06	0.00010444	5.79253	TCEB3-AS1
LOC100134445	-1.35801	3.54008	-4.03443	0.00844005	0.019804	-3.52919	LOC100134445
ALOX12-AS1	-1.35751	3.89898	-3.6304	0.0130674	0.0283663	-4.02158	ALOX12-AS1
LOC101926913	-1.35747	4.67908	-6.61477	0.000864541	0.00328579	-0.920455	LOC101926913
SOWAHA	-1.35515	5.24713	-6.24791	0.00114191	0.00405476	-1.24119	SOWAHA
GOLGA8N	-1.35505	7.5225	-7.67373	0.000413431	0.00188604	-0.0692755	GOLGA8N
IGF1R	-1.35492	9.35604	-15.7251	9.87056e-06	0.000197171	4.1997	IGF1R
PMS1	-1.35455	8.13713	-15.0394	1.25115e-05	0.000217683	3.93364	PMS1
CHD1L	-1.35436	8.02548	-20.1716	2.60877e-06	0.000110544	5.66893	CHD1L
TNFRSF19	-1.35329	8.9697	-12.3533	3.54215e-05	0.000381346	2.75483	TNFRSF19
TNFRSF10D	-1.35316	6.56912	-9.44542	0.000143497	0.000918806	1.15094	TNFRSF10D
SLC45A1	-1.35313	4.60936	-4.90426	0.00357237	0.00989856	-2.55102	SLC45A1
SLC4A4	-1.35252	8.49452	-6.33759	0.00106556	0.0038601	-1.16145	SLC4A4
KCNAB2	-1.35198	5.1081	-3.13906	0.0230114	0.0454195	-4.65191	KCNAB2
TCHH	-1.35141	5.01249	-11.1504	6.06247e-05	0.000521843	2.14069	TCHH
P2RY1	-1.34993	7.44583	-8.09107	0.000316493	0.00157139	0.239063	P2RY1
TMCO5A	-1.3499	4.99073	-13.9994	1.82986e-05	0.000265106	3.50491	TMCO5A
LOC105376379	-1.34871	4.24051	-6.27609	0.00111725	0.00399596	-1.21604	LOC105376379
CCDC151	-1.34858	7.96171	-8.3619	0.000267799	0.00139403	0.43181	CCDC151
ADGRF5	-1.34816	4.58551	-5.78012	0.00166006	0.00541695	-1.6719	ADGRF5
LOC101927123	-1.34669	4.42936	-5.94606	0.00144995	0.00487638	-1.51621	LOC101927123
RPL3	-1.34663	12.1873	-23.4077	1.1734e-06	7.89365e-05	6.52528	RPL3
NHS	-1.34576	7.0619	-9.03535	0.000180289	0.00106478	0.888035	NHS
DIAPH2	-1.34515	9.07398	-11.6306	4.86164e-05	0.000453899	2.39332	DIAPH2
KIAA1549	-1.345	6.62748	-7.92785	0.000350848	0.00168244	0.120148	KIAA1549
CCNO	-1.34384	9.87585	-15.7208	9.88473e-06	0.000197203	4.1981	CCNO
CEP97	-1.34382	8.57997	-21.1007	2.04895e-06	9.94629e-05	5.93023	CEP97
SPA17	-1.34361	11.0314	-11.505	5.14628e-05	0.000472434	2.32824	SPA17
LOC642852	-1.3434	6.3366	-8.98251	0.000185794	0.00108774	0.853368	LOC642852
SMARCC1	-1.34294	9.72327	-10.4087	8.6796e-05	0.000654676	1.72909	SMARCC1
BST1	-1.3422	4.83181	-13.8356	1.94757e-05	0.000275087	3.43437	BST1
SLC9A7	-1.34199	6.86206	-14.0901	1.76831e-05	0.000260944	3.54359	SLC9A7
LRRC6	-1.34105	9.34824	-11.5681	5.00096e-05	0.000463997	2.36101	LRRC6
HLCS	-1.33969	6.51321	-13.4209	2.28767e-05	0.000300147	3.252	HLCS
ALKBH7	-1.33931	8.86885	-19.5396	3.09408e-06	0.000121251	5.48323	ALKBH7
TMEM56	-1.33878	5.03817	-9.51247	0.000138358	0.000894972	1.19293	TMEM56
PRAME	-1.33649	5.79723	-7.59271	0.000436071	0.00195977	-0.130808	PRAME
RNASEH2A	-1.33648	8.00389	-14.8294	1.34817e-05	0.000224583	3.84962	RNASEH2A
ATG2B	-1.33394	7.98459	-11.7109	4.68928e-05	0.000442763	2.43458	ATG2B
ATP6V0E2	-1.33355	6.60731	-6.88252	0.000711153	0.00283531	-0.695186	ATP6V0E2
PCM1	-1.33352	10.7722	-20.783	2.22276e-06	0.00010275	5.84237	PCM1
GLB1L	-1.33351	7.96739	-12.2466	3.70753e-05	0.000391147	2.7028	GLB1L
PTPRG-AS1	-1.33331	4.01567	-3.26821	0.0197587	0.0400437	-4.48307	PTPRG-AS1
C4orf47	-1.33324	8.7913	-12.0747	3.99365e-05	0.000404496	2.61799	C4orf47
MDM1	-1.33241	9.07747	-23.5931	1.12468e-06	7.80674e-05	6.57006	MDM1
LOC730101	-1.33214	6.18592	-10.9317	6.72322e-05	0.000556654	2.02215	LOC730101
AADAT	-1.33036	4.98116	-18.648	3.97326e-06	0.000134254	5.20946	AADAT
MGST3	-1.32935	10.7805	-15.934	9.20087e-06	0.000189211	4.27834	MGST3
SPACA6	-1.32738	5.44694	-5.76674	0.00167849	0.00545577	-1.6846	SPACA6
UCP2	-1.3271	11.4109	-9.04204	0.000179606	0.00106255	0.892408	UCP2
CIDEB	-1.32707	7.61489	-18.8086	3.79504e-06	0.00013013	5.25983	CIDEB
BCL7A	-1.32638	6.88241	-4.92001	0.00352053	0.0097877	-2.5343	BCL7A
LOC100505666	-1.32613	3.83982	-3.34164	0.0181397	0.0372798	-4.38804	LOC100505666
IFT27	-1.32593	9.08144	-12.5241	3.29516e-05	0.00036585	2.83719	IFT27
FAM50B	-1.32528	7.70889	-12.6376	3.1422e-05	0.000356427	2.89132	FAM50B
LOC101927133	-1.32421	6.44685	-10.7327	7.39928e-05	0.000590583	1.91227	LOC101927133
TKT	-1.32385	11.1179	-15.0535	1.24492e-05	0.000217336	3.93925	TKT
SYNE1	-1.32382	7.25464	-5.32725	0.00243926	0.00731963	-2.11398	SYNE1
IQCG	-1.32343	10.4107	-10.963	6.62371e-05	0.000550603	2.03924	IQCG
ID2-AS1	-1.32334	5.59057	-14.4433	1.55083e-05	0.000243462	3.69178	ID2-AS1
PKI55	-1.32279	4.34818	-5.58434	0.00195495	0.00613994	-1.85987	PKI55
FGF14-AS2	-1.32259	6.71463	-12.9564	2.75544e-05	0.000334405	3.04074	FGF14-AS2
IDE	-1.32205	8.77135	-15.5429	1.05021e-05	0.000201717	4.13021	IDE
PLEKHO1	-1.32196	6.64853	-10.7177	7.45354e-05	0.000594004	1.90389	PLEKHO1
C2orf76	-1.32172	8.00113	-11.9015	4.30848e-05	0.000422101	2.53135	C2orf76
CEP44	-1.3214	8.97047	-17.1943	6.13125e-06	0.00015978	4.73053	CEP44
PRICKLE2	-1.32128	7.04173	-9.95088	0.000109614	0.000767891	1.46088	PRICKLE2
MEX3B	-1.32099	3.41159	-5.12841	0.00291035	0.00842826	-2.31643	MEX3B
ATR	-1.32081	9.26436	-16.947	6.62405e-06	0.000164992	4.64469	ATR
FGF4	-1.32063	5.61125	-14.905	1.31228e-05	0.000222789	3.87998	FGF4
NIN	-1.32022	9.44389	-17.5053	5.57145e-06	0.00015535	4.83664	NIN
ERBB4	-1.31979	6.19505	-7.42823	0.000486647	0.00213322	-0.257451	ERBB4
TRIM52-AS1	-1.31922	5.7654	-8.50875	0.000245088	0.00130747	0.534029	TRIM52-AS1
POP5	-1.31911	9.22467	-20.3491	2.48908e-06	0.000107378	5.71988	POP5
TRIM55	-1.31855	6.49798	-12.4127	3.45392e-05	0.000376607	2.78358	TRIM55
TMEM17	-1.31841	8.71318	-21.2604	1.96772e-06	9.76738e-05	5.9738	TMEM17
BTG4	-1.31833	5.91809	-7.58487	0.000438338	0.0019678	-0.136792	BTG4
PITPNA-AS1	-1.31774	7.16899	-9.95449	0.000109408	0.000767217	1.46304	PITPNA-AS1
AK8	-1.31734	8.00021	-7.03675	0.000637277	0.00260481	-0.568642	AK8
ZNF667-AS1	-1.31677	7.00994	-8.87096	0.000198079	0.00113684	0.77957	ZNF667-AS1
C9orf41-AS1	-1.31675	2.10625	-5.7223	0.00174143	0.00561481	-1.72693	C9orf41-AS1
FOXN1	-1.3166	5.69062	-7.36562	0.000507682	0.00220754	-0.306289	FOXN1
ANKRD42	-1.31648	3.23727	-4.20847	0.00704497	0.017107	-3.32457	ANKRD42
FBL	-1.31626	9.97507	-21.8371	1.70431e-06	9.20506e-05	6.12811	FBL
MSMB	-1.31583	12.3138	-12.6443	3.13346e-05	0.000356427	2.89449	MSMB
RUVBL1	-1.31556	10.2681	-12.3503	3.54676e-05	0.000381346	2.75334	RUVBL1
RHBG	-1.31484	4.54546	-9.81106	0.000117944	0.00080456	1.37664	RHBG
KIAA1671	-1.31451	10.1974	-14.0262	1.81141e-05	0.000263349	3.51636	KIAA1671
CLUL1	-1.31415	2.47237	-4.5301	0.00510412	0.0131485	-2.95827	CLUL1
IMPDH1	-1.31362	7.62401	-8.86317	0.000198973	0.00113961	0.774381	IMPDH1
FARSB	-1.31307	7.99872	-13.6968	2.05427e-05	0.00028219	3.37397	FARSB
COA1	-1.31306	8.14882	-17.4924	5.59357e-06	0.00015535	4.83226	COA1
WARS2	-1.31302	7.57547	-17.8782	4.97811e-06	0.000147257	4.96115	WARS2
PARD3B	-1.31242	5.7915	-7.86869	0.000364365	0.00172486	0.0765225	PARD3B
RIIAD1	-1.31235	9.11293	-8.28778	0.000280194	0.00144043	0.379614	RIIAD1
CDC42BPA	-1.31227	10.0133	-11.2427	5.80655e-05	0.000509276	2.19009	CDC42BPA
BNIP3L	-1.312	10.2662	-17.6325	5.36012e-06	0.000153289	4.87944	BNIP3L
PAQR4	-1.31119	7.79935	-12.5442	3.26751e-05	0.00036373	2.84679	PAQR4
ICOS	-1.31093	4.28034	-5.58762	0.00194954	0.00612598	-1.85668	ICOS
HES7	-1.30909	7.3924	-19.9844	2.74249e-06	0.00011481	5.61462	HES7
DEPDC1	-1.30777	6.07884	-9.64077	0.000129115	0.000856794	1.27252	DEPDC1
CRTC1	-1.30741	5.84371	-7.01477	0.000647238	0.00263608	-0.586538	CRTC1
ENO2	-1.30689	4.26142	-5.31879	0.00245742	0.00736308	-2.1225	ENO2
FLJ37453	-1.30604	6.37012	-15.7331	9.84395e-06	0.000196955	4.20273	FLJ37453
CEP85L	-1.30486	6.64047	-17.1029	6.30816e-06	0.000161365	4.69896	CEP85L
FAM171B	-1.30476	7.69335	-10.2005	9.6401e-05	0.000705925	1.60853	FAM171B
LOC101927093	-1.3045	4.56353	-17.3896	5.77234e-06	0.000156695	4.79741	LOC101927093
BMX	-1.30412	3.30277	-7.33409	0.000518677	0.00224251	-0.331015	BMX
SLC7A11-AS1	-1.30381	5.68207	-8.65978	0.000224049	0.00122694	0.637533	SLC7A11-AS1
PLK4	-1.30187	8.15139	-13.1438	2.55427e-05	0.000318871	3.12689	PLK4
CARS2	-1.30187	7.94547	-11.9828	4.15719e-05	0.00041409	2.57217	CARS2
MPND	-1.30166	5.98704	-12.0607	4.01812e-05	0.000405861	2.61101	MPND
LOC100130705	-1.3014	2.90724	-3.09572	0.0242329	0.0474151	-4.70904	LOC100130705
FRY	-1.30064	6.69833	-8.3473	0.000270188	0.00140261	0.421563	FRY
TTLL5	-1.30021	8.74313	-16.5381	7.54581e-06	0.000171741	4.49972	TTLL5
LOC100507431	-1.29969	6.81128	-17.2479	6.03019e-06	0.000159743	4.74897	LOC100507431
NUDT6	-1.29927	7.04905	-10.4007	8.7142e-05	0.000657047	1.72453	NUDT6
RNASEH2B	-1.29915	6.91458	-16.8338	6.86535e-06	0.000168094	4.60492	RNASEH2B
DNAJA4	-1.29907	10.6067	-13.7566	2.00749e-05	0.0002786	3.40006	DNAJA4
ZC3H6	-1.29849	6.77233	-10.0126	0.000106161	0.000749741	1.49768	ZC3H6
KCNK12	-1.29831	4.51033	-5.04585	0.00313622	0.00893604	-2.40203	KCNK12
LINC01622	-1.29829	2.08617	-4.37483	0.00595225	0.0148846	-3.13319	LINC01622
RPP40	-1.29827	8.14107	-13.319	2.38176e-05	0.000305006	3.20627	RPP40
MACC1	-1.29826	9.30067	-15.2521	1.16115e-05	0.000211295	4.01753	MACC1
EYA2	-1.29792	9.07867	-16.5876	7.4265e-06	0.000171206	4.51747	EYA2
AGBL2	-1.2974	8.83745	-8.84585	0.000200976	0.00114877	0.762836	AGBL2
DKFZp434E1119	-1.29729	4.02964	-7.4379	0.000483491	0.00212296	-0.249942	DKFZp434E1119
RUVBL2	-1.29709	11.1085	-15.5234	1.05725e-05	0.00020203	4.12272	RUVBL2
NIPSNAP3B	-1.2965	5.37051	-5.41336	0.00226303	0.00690062	-2.02793	NIPSNAP3B
MGAT5	-1.29585	9.89124	-19.1709	3.42647e-06	0.000125136	5.37175	MGAT5
LINC00959	-1.29487	6.17816	-7.01172	0.000648634	0.00263961	-0.589023	LINC00959
MMACHC	-1.2939	5.75502	-6.9913	0.000658075	0.00266554	-0.605695	MMACHC
XKR6	-1.29389	5.58244	-7.3479	0.000513827	0.00222569	-0.320174	XKR6
CCDC114	-1.29341	8.52644	-9.64142	0.00012907	0.000856794	1.27292	CCDC114
LOC105371374	-1.29233	3.9094	-7.78213	0.000385258	0.00179225	0.0121761	LOC105371374
ASRGL1	-1.29231	7.11962	-11.2798	5.7073e-05	0.000505149	2.20983	ASRGL1
PCAT6	-1.2912	4.34295	-10.6067	7.86877e-05	0.000614182	1.84168	PCAT6
LRRK2	-1.29063	4.83346	-6.39796	0.00101751	0.00372419	-1.10827	LRRK2
SARS2	-1.29063	5.96861	-20.8758	2.17024e-06	0.000101502	5.86819	SARS2
FAM161A	-1.29032	8.07316	-16.8098	6.9178e-06	0.000168465	4.59645	FAM161A
SPATA17	-1.29032	9.52916	-11.255	5.77338e-05	0.000507434	2.19665	SPATA17
NF2	-1.28969	7.79357	-8.33068	0.000272939	0.00141337	0.409877	NF2
NMT2	-1.28933	6.17448	-11.4772	5.21198e-05	0.000476158	2.31373	NMT2
PPP1R16A	-1.28885	8.1375	-10.1849	9.71678e-05	0.000709546	1.59942	PPP1R16A
CECR1	-1.28872	7.14019	-6.91526	0.000694672	0.00277816	-0.668136	CECR1
NGEF	-1.28847	7.84775	-16.6747	7.22197e-06	0.000170901	4.54857	NGEF
RASGEF1A	-1.28797	5.2496	-15.3751	1.11261e-05	0.000207105	4.06547	RASGEF1A
CCDC148	-1.28772	7.1117	-9.04844	0.000178954	0.00106023	0.896595	CCDC148
CENPBD1P1	-1.2875	9.11442	-13.8489	1.93763e-05	0.000274241	3.44016	CENPBD1P1
PCYOX1L	-1.2873	7.01442	-13.26	2.43832e-05	0.000307927	3.17964	PCYOX1L
PTGR2	-1.28699	7.0362	-8.10253	0.000314232	0.00156501	0.247334	PTGR2
HBD	-1.28696	5.21456	-4.2378	0.00683672	0.016688	-3.29053	HBD
EFCAB10	-1.28659	5.22927	-4.94352	0.00344481	0.00963115	-2.50943	EFCAB10
POLG2	-1.28537	6.52863	-9.00423	0.000183508	0.00107829	0.86764	POLG2
PARP1	-1.28532	8.76792	-15.2945	1.14415e-05	0.000209735	4.03409	PARP1
ARPP21	-1.28446	3.60644	-3.75331	0.0114099	0.0253516	-3.86923	ARPP21
SMIM11A	-1.28425	7.06535	-10.2661	9.32435e-05	0.000688741	1.64679	SMIM11A
WDR60	-1.28345	8.2836	-18.0766	4.69291e-06	0.000142829	5.02626	WDR60
ROPN1	-1.28344	5.74591	-10.0898	0.000102016	0.000732852	1.54347	ROPN1
EIF4B	-1.28342	10.1466	-19.4597	3.16282e-06	0.000121434	5.45926	EIF4B
SERINC5	-1.28329	11.0125	-14.1756	1.71256e-05	0.000255025	3.57979	SERINC5
FBXW9	-1.28305	7.95273	-11.5792	4.97582e-05	0.000462487	2.36677	FBXW9
EFCAB2	-1.28223	10.0173	-12.5571	3.24989e-05	0.000362731	2.85295	EFCAB2
CAPN12	-1.28211	6.6209	-10.2445	9.42701e-05	0.000693703	1.63421	CAPN12
MIF4GD	-1.2821	8.51182	-12.5763	3.22378e-05	0.000362315	2.86213	MIF4GD
ABI3BP	-1.28201	7.36899	-5.8595	0.00155543	0.00515215	-1.59701	ABI3BP
FOXN3	-1.28161	9.165	-15.6606	1.00888e-05	0.000198741	4.1752	FOXN3
HSPH1	-1.28144	11.2485	-17.2294	6.06482e-06	0.00015978	4.74262	HSPH1
DLEC1	-1.28142	6.63731	-9.55632	0.000135114	0.000881372	1.22024	DLEC1
LTB4R	-1.28106	6.0873	-6.2215	0.0011656	0.00412012	-1.26484	LTB4R
LEKR1	-1.28062	5.92253	-13.065	2.63666e-05	0.000325579	3.09082	LEKR1
SRD5A2	-1.2802	7.3252	-6.54514	0.000910541	0.00341175	-0.98023	SRD5A2
JPH1	-1.28001	7.95699	-10.3769	8.81876e-05	0.000663013	1.71083	JPH1
DYDC2	-1.28001	10.0182	-8.93376	0.000191051	0.00110948	0.821214	DYDC2
CPNE3	-1.27967	10.6876	-15.8582	9.43741e-06	0.000191952	4.24994	CPNE3
IGF2BP2-AS1	-1.27941	4.42883	-5.49593	0.00210772	0.00651956	-1.9463	IGF2BP2-AS1
LOC284865	-1.2793	5.39802	-4.86281	0.00371297	0.0102014	-2.59515	LOC284865
ALDH9A1	-1.27903	10.5216	-17.2599	6.0078e-06	0.000159617	4.75309	ALDH9A1
CFAP57	-1.27896	2.79317	-4.58284	0.00484815	0.0126028	-2.89965	CFAP57
LRRC10B	-1.2784	10.1806	-11.9565	4.20549e-05	0.000416315	2.55898	LRRC10B
HSDL2	-1.27816	8.97323	-15.8117	9.58603e-06	0.000193419	4.23245	HSDL2
TRAPPC2L	-1.27776	9.20978	-13.7318	2.0267e-05	0.000280189	3.38928	TRAPPC2L
CNTN5	-1.27756	6.18559	-8.1789	0.000299644	0.00151039	0.302185	CNTN5
MTERF2	-1.27734	7.08679	-7.56044	0.00044549	0.00199248	-0.155469	MTERF2
VRK1	-1.27631	7.94501	-12.7213	3.03475e-05	0.000351883	2.93092	VRK1
CELSR1	-1.27616	9.59781	-10.9535	6.65361e-05	0.000551987	2.03408	CELSR1
SOX12	-1.2752	6.18232	-13.1624	2.53525e-05	0.000317094	3.13537	SOX12
ABHD10	-1.2749	8.51625	-15.4947	1.06769e-05	0.00020254	4.1117	ABHD10
TMX4	-1.27438	8.56043	-22.5152	1.44613e-06	8.6263e-05	6.30357	TMX4
ANLN	-1.27427	9.10359	-13.0641	2.63767e-05	0.000325579	3.09039	ANLN
LOC339803	-1.27395	8.76547	-9.99401	0.000107186	0.000755189	1.48664	LOC339803
ODF2	-1.27348	8.08495	-10.9121	6.78633e-05	0.000560609	2.01143	ODF2
LOXL1	-1.27335	4.47309	-4.80011	0.00393796	0.0106677	-2.66237	LOXL1
RPTN	-1.27088	7.01645	-3.72542	0.0117641	0.0260167	-3.90361	RPTN
ZDBF2	-1.27065	7.06528	-7.782	0.000385291	0.00179225	0.0120769	ZDBF2
ALDH3A2	-1.27048	10.3421	-17.521	5.54489e-06	0.00015496	4.84193	ALDH3A2
GNPAT	-1.2702	9.93831	-21.3869	1.90603e-06	9.62154e-05	6.00806	GNPAT
PRR34-AS1	-1.27014	8.76002	-17.2051	6.11079e-06	0.00015978	4.73424	PRR34-AS1
S100A4	-1.26959	9.91114	-8.2873	0.000280277	0.00144043	0.379274	S100A4
ALDH18A1	-1.26921	8.8646	-11.8277	4.45146e-05	0.000429237	2.49406	ALDH18A1
CD3E	-1.26907	4.12566	-14.9544	1.2894e-05	0.000220236	3.89978	CD3E
TNFRSF11B	-1.26841	5.05043	-4.92429	0.00350661	0.00976566	-2.52977	TNFRSF11B
CCNE1	-1.26772	6.11372	-7.23446	0.000555287	0.00235059	-0.409725	CCNE1
RBBP8NL	-1.26748	5.16208	-4.752	0.00412125	0.0110764	-2.71433	RBBP8NL
ISYNA1	-1.26709	5.8585	-7.95144	0.000345621	0.00166486	0.13747	ISYNA1
C7orf33	-1.26684	4.06178	-3.32963	0.0183941	0.0376898	-4.40354	C7orf33
AASS	-1.26618	5.64769	-7.24291	0.00055207	0.00233981	-0.403019	AASS
TSPOAP1	-1.26613	4.53734	-5.23963	0.00263507	0.00779011	-2.20254	TSPOAP1
DPY19L2	-1.26566	4.0318	-5.25757	0.00259355	0.00768701	-2.18433	DPY19L2
ABCB6	-1.26461	6.33008	-15.3525	1.12135e-05	0.000207435	4.05669	ABCB6
SYNPR-AS1	-1.26455	4.24261	-8.06529	0.000321649	0.00159017	0.220416	SYNPR-AS1
ARMC4	-1.26422	9.25716	-9.04548	0.000179255	0.00106108	0.894658	ARMC4
PFKM	-1.26412	8.72128	-17.276	5.9781e-06	0.000159172	4.75859	PFKM
PPP1R14C	-1.26347	9.87791	-14.8637	1.33174e-05	0.000223994	3.86342	PPP1R14C
TTC12	-1.26342	8.26578	-11.5164	5.11972e-05	0.00047124	2.33416	TTC12
CENPV	-1.26309	4.99249	-6.19303	0.00119177	0.00418777	-1.29042	CENPV
VSX1	-1.26267	5.563	-3.37738	0.0174058	0.0360175	-4.34206	VSX1
PIP	-1.26262	9.11462	-6.03117	0.00135426	0.00462846	-1.43762	PIP
LRRC23	-1.26229	9.83892	-9.37022	0.00014953	0.000942095	1.10353	LRRC23
CASR	-1.26201	5.41125	-5.35075	0.00238964	0.00720054	-2.0904	CASR
FDXR	-1.26172	7.96277	-10.0798	0.000102541	0.000733951	1.53757	FDXR
SLFN13	-1.26102	6.56678	-8.59948	0.000232185	0.00125697	0.596401	SLFN13
PRTG	-1.26068	4.25426	-4.03566	0.00842915	0.0197873	-3.52772	PRTG
ICAM4	-1.26019	5.57605	-7.56961	0.00044279	0.00198352	-0.148455	ICAM4
SLC25A6	-1.25995	11.868	-18.5443	4.09353e-06	0.000136623	5.17669	SLC25A6
CFAP206	-1.25914	9.81175	-9.70433	0.000124806	0.000838144	1.31158	CFAP206
SLC6A16	-1.25798	3.60186	-7.27491	0.000540072	0.00231057	-0.377663	SLC6A16
CCDC113	-1.25786	10.955	-15.6331	1.01835e-05	0.000198787	4.16474	CCDC113
SPAG5	-1.25672	6.77227	-19.3551	3.25544e-06	0.000123311	5.42773	SPAG5
IQCA1	-1.25648	8.95866	-9.00068	0.00018388	0.00108017	0.865304	IQCA1
PRKACB	-1.2564	8.25295	-16.768	7.01032e-06	0.000169197	4.58167	PRKACB
TTLL1	-1.25608	6.7081	-16.5655	7.47951e-06	0.000171206	4.50955	TTLL1
MDC1	-1.25589	6.12139	-11.7293	4.65092e-05	0.000440954	2.44397	MDC1
SUMF1	-1.25584	9.72963	-20.8966	2.15867e-06	0.00010136	5.87396	SUMF1
OSGEP	-1.25405	6.40546	-12.9297	2.78554e-05	0.000335884	3.02839	OSGEP
NT5DC1	-1.25393	9.17542	-15.0011	1.26824e-05	0.000218695	3.91839	NT5DC1
MYEF2	-1.25377	7.59857	-11.7254	4.65902e-05	0.000441033	2.44198	MYEF2
C6orf52	-1.25346	7.10645	-10.0867	0.000102179	0.000732939	1.54163	C6orf52
GJA1	-1.25313	10.1242	-8.97746	0.000186331	0.00108996	0.850044	GJA1
LOC101927416	-1.25308	10.6135	-9.67163	0.000127001	0.000848358	1.29151	LOC101927416
KIAA1958	-1.25271	5.90877	-9.15799	0.000168232	0.00101631	0.96779	KIAA1958
CREBL2	-1.25197	9.55507	-20.9716	2.1176e-06	0.000100375	5.8947	CREBL2
AGBL3	-1.25078	5.12556	-9.18338	0.000165855	0.00100742	0.984177	AGBL3
LOC100130456	-1.25042	3.99594	-6.94745	0.000678899	0.00272921	-0.641639	LOC100130456
MORN2	-1.24965	11.3627	-11.3164	5.61152e-05	0.000499205	2.2292	MORN2
LOC101059948	-1.24949	4.22856	-7.24247	0.000552234	0.00234004	-0.403362	LOC101059948
MAP1A	-1.24946	7.44017	-4.30453	0.00638855	0.0157769	-3.21357	MAP1A
TMEM192	-1.24938	6.80554	-9.91926	0.000111436	0.000775697	1.44192	TMEM192
CHML	-1.24921	6.72706	-8.36519	0.000267263	0.00139228	0.434122	CHML
UHRF1BP1L	-1.24886	7.89477	-16.397	7.89871e-06	0.000174737	4.44877	UHRF1BP1L
GAS2	-1.24833	5.26003	-12.0922	3.96327e-05	0.000403067	2.6267	GAS2
CAMKK1	-1.24814	5.53795	-7.98512	0.000338318	0.00164412	0.162113	CAMKK1
NARS2	-1.24657	7.75531	-14.2473	1.66733e-05	0.000251783	3.61002	NARS2
DPCD	-1.24601	10.3794	-9.55355	0.000135316	0.000882136	1.21853	DPCD
CLGN	-1.24591	8.3211	-3.45535	0.015917	0.0335323	-4.24234	CLGN
KIF23	-1.24567	5.29947	-9.67202	0.000126975	0.000848358	1.29175	KIF23
NOTCH1	-1.24562	7.43827	-11.3039	5.64392e-05	0.000501126	2.22261	NOTCH1
C9orf116	-1.24541	10.6699	-11.9464	4.22416e-05	0.000417173	2.55392	C9orf116
IAH1	-1.24458	9.0329	-16.7434	7.06545e-06	0.000169506	4.57296	IAH1
PPP4R4	-1.2443	6.22484	-9.98707	0.000107572	0.000757142	1.4825	PPP4R4
PIK3CD	-1.24425	7.07292	-14.8074	1.35884e-05	0.000225551	3.84074	PIK3CD
ARL6	-1.24413	8.48073	-15.2182	1.17499e-05	0.000212088	4.00422	ARL6
EBPL	-1.24394	10.431	-21.5841	1.81437e-06	9.49275e-05	6.06101	EBPL
MCM3	-1.24293	7.81715	-11.0454	6.3695e-05	0.000538439	2.08409	MCM3
IGIP	-1.24262	7.7267	-16.1143	8.66556e-06	0.000183225	4.34534	IGIP
ECSIT	-1.24132	6.47898	-13.7796	1.98978e-05	0.000278036	3.4101	ECSIT
LINC00858	-1.2405	5.13099	-5.98462	0.00140565	0.00476737	-1.48049	LINC00858
GP5	-1.23966	4.26308	-6.15822	0.00122471	0.004279	-1.32183	GP5
DHODH	-1.23952	5.2961	-5.78398	0.00165478	0.00540566	-1.66824	DHODH
NOTCH2NL	-1.23947	8.05839	-9.38304	0.000148481	0.000938097	1.11164	NOTCH2NL
FBXW2	-1.23919	9.61994	-16.489	7.66649e-06	0.000172809	4.48204	FBXW2
LINC00324	-1.23897	4.64522	-6.03264	0.00135267	0.00462455	-1.43626	LINC00324
LYZ	-1.23846	9.06062	-8.54718	0.000239523	0.0012837	0.560518	LYZ
CDKN2C	-1.23789	6.74799	-10.2094	9.59642e-05	0.00070421	1.61375	CDKN2C
SLC37A4	-1.23722	6.77562	-14.4518	1.54595e-05	0.000242973	3.69534	SLC37A4
LOC154761	-1.23704	4.43261	-4.58498	0.00483808	0.0125782	-2.89728	LOC154761
LOC390705	-1.23673	7.07139	-14.9129	1.30857e-05	0.000222606	3.88317	LOC390705
GALNT18	-1.23659	7.90632	-14.9961	1.27049e-05	0.000218902	3.91639	GALNT18
MDGA1	-1.23613	6.04977	-6.52172	0.000926657	0.00346404	-1.00046	MDGA1
ATP5G1	-1.2353	8.89794	-15.4747	1.07506e-05	0.000203383	4.10399	ATP5G1
EVA1A	-1.23419	5.14697	-11.9489	4.21942e-05	0.000417168	2.5552	EVA1A
SAMM50	-1.23366	9.4074	-12.6772	3.09082e-05	0.000354069	2.91008	SAMM50
ANKS6	-1.23306	7.69482	-15.1197	1.21625e-05	0.000215799	3.96545	ANKS6
NDUFV2-AS1	-1.23282	4.92569	-6.9685	0.000668807	0.00269696	-0.62436	NDUFV2-AS1
TTLL7	-1.2323	6.18138	-9.50059	0.000139253	0.000898251	1.18551	TTLL7
ZNF788	-1.23229	3.90342	-4.67588	0.00443164	0.0117501	-2.79721	ZNF788
MTHFD2L	-1.23205	7.58179	-9.66643	0.000127355	0.000849164	1.28831	MTHFD2L
HYLS1	-1.23204	8.38884	-12.4074	3.46161e-05	0.000376938	2.78104	HYLS1
BLM	-1.23192	5.45103	-14.1904	1.7031e-05	0.000254161	3.58605	BLM
D2HGDH	-1.23143	6.1547	-18.1483	4.59454e-06	0.000141806	5.04961	D2HGDH
TTC39C	-1.23018	8.21024	-19.756	2.91677e-06	0.000118916	5.54757	TTC39C
RALGAPA2	-1.23012	9.15437	-9.32881	0.000152979	0.000954309	1.07727	RALGAPA2
ZNF652	-1.23011	8.46149	-13.4358	2.27433e-05	0.000299339	3.25863	ZNF652
PNKD	-1.22981	8.78929	-17.1583	6.20029e-06	0.000160377	4.71811	PNKD
LOC150596	-1.22954	7.07196	-12.5171	3.30486e-05	0.00036608	2.83384	LOC150596
NFIB	-1.22922	9.59983	-12.8001	2.93762e-05	0.000345423	2.96793	NFIB
CIITA	-1.22887	4.98649	-6.56432	0.000897594	0.00337315	-0.963718	CIITA
ENAH	-1.22843	10.7854	-14.7173	1.4036e-05	0.000229508	3.80424	ENAH
PHB2	-1.22841	10.883	-18.1412	4.60417e-06	0.000141806	5.0473	PHB2
MTX3	-1.22783	8.51539	-14.3645	1.59645e-05	0.000247456	3.65907	MTX3
PHPT1	-1.22575	10.4979	-14.7348	1.39479e-05	0.000228605	3.81133	PHPT1
CDC7	-1.22574	7.11623	-19.0687	3.52599e-06	0.000126103	5.34042	CDC7
RPL13AP17	-1.22572	7.17952	-10.5234	8.1984e-05	0.000630935	1.79458	RPL13AP17
BBS2	-1.22571	8.95444	-16.1362	8.60301e-06	0.000182643	4.35343	BBS2
IQGAP2	-1.22509	5.97761	-5.50576	0.00209008	0.00647845	-1.93665	IQGAP2
S100A7A	-1.22509	7.07802	-12.3986	3.47468e-05	0.000377488	2.77675	S100A7A
COX18	-1.22504	7.95462	-14.8822	1.32297e-05	0.000223892	3.87086	COX18
ACYP1	-1.22483	8.36051	-14.5504	1.49123e-05	0.000238555	3.73599	ACYP1
LRTOMT	-1.22468	9.47561	-7.5272	0.000455443	0.00202497	-0.180971	LRTOMT
C1orf162	-1.22437	3.6915	-3.92287	0.00949904	0.0218149	-3.66272	C1orf162
EP400	-1.22382	8.23775	-7.20457	0.000566854	0.00238358	-0.433516	EP400
TTLL6	-1.22374	3.10987	-4.68205	0.00440552	0.0116912	-2.79047	TTLL6
IQCK	-1.22244	10.2705	-12.4789	3.3585e-05	0.000369294	2.8155	IQCK
ERLIN2	-1.22242	9.82387	-15.6044	1.02835e-05	0.000199619	4.15379	ERLIN2
DEUP1	-1.22227	7.36198	-10.1567	9.85748e-05	0.000717558	1.5829	DEUP1
HDDC3	-1.22192	7.84432	-15.0058	1.2661e-05	0.000218695	3.92029	HDDC3
TSEN2	-1.2217	6.55634	-19.5889	3.05263e-06	0.000120533	5.49795	TSEN2
MED15P9	-1.22153	6.7892	-5.86347	0.00155041	0.00513796	-1.59329	MED15P9
HPGD	-1.22133	9.74179	-6.02297	0.00136315	0.00465199	-1.44515	HPGD
SLC6A20	-1.22127	6.38268	-7.97039	0.000341491	0.00165183	0.151342	SLC6A20
LSM7	-1.22086	9.64915	-18.1895	4.53922e-06	0.000141725	5.06296	LSM7
MTAP	-1.22071	6.79588	-7.49801	0.000464396	0.00205688	-0.203438	MTAP
MRPL11	-1.22048	7.9232	-13.9974	1.83127e-05	0.000265127	3.50403	MRPL11
RGCC	-1.22024	9.99954	-12.0761	3.99111e-05	0.000404496	2.61871	RGCC
WDR38	-1.21991	9.69128	-11.0555	6.33938e-05	0.000537249	2.08952	WDR38
NR3C2	-1.21983	7.42545	-8.02581	0.000329734	0.00161634	0.191769	NR3C2
GAS2L1	-1.21951	7.38032	-15.8929	9.32831e-06	0.000190663	4.26295	GAS2L1
SCCPDH	-1.21934	8.91144	-13.0934	2.60664e-05	0.000322512	3.10383	SCCPDH
MYRIP	-1.21915	5.88968	-4.38851	0.00587137	0.0147194	-3.11764	MYRIP
UBE4B	-1.21828	8.25117	-18.2777	4.42321e-06	0.00014022	5.09148	UBE4B
CCDC65	-1.21817	9.6105	-11.1919	5.94576e-05	0.000516704	2.16296	CCDC65
STX2	-1.21782	7.94768	-15.66	1.00907e-05	0.000198741	4.175	STX2
ABCA3	-1.21778	4.63885	-3.24884	0.0202122	0.0408121	-4.50826	ABCA3
NDRG3	-1.21757	8.01434	-13.484	2.23171e-05	0.000295221	3.28009	NDRG3
RSPH4A	-1.21745	10.0912	-12.0939	3.96047e-05	0.000403067	2.62751	RSPH4A
CNIH2	-1.2173	7.44879	-10.6158	7.83389e-05	0.000612406	1.84678	CNIH2
CBR4	-1.2171	8.68472	-13.598	2.13446e-05	0.000288768	3.33059	CBR4
MRPS31	-1.2166	10.237	-8.94769	0.000189531	0.00110311	0.830417	MRPS31
ANAPC5	-1.2151	10.31	-18.2947	4.40138e-06	0.00014022	5.09693	ANAPC5
TH	-1.21423	6.90378	-11.4941	5.17201e-05	0.00047417	2.32254	TH
MRE11A	-1.21386	7.66159	-14.1728	1.71431e-05	0.000255103	3.57864	MRE11A
TMEM35A	-1.21375	3.55005	-4.03779	0.00841027	0.0197452	-3.52519	TMEM35A
LXN	-1.21373	9.63886	-8.41742	0.000258934	0.00136054	0.470642	LXN
WDR34	-1.21317	9.37823	-9.93371	0.000110599	0.000772079	1.4506	WDR34
EFCAB11	-1.21301	8.98304	-13.381	2.324e-05	0.000301499	3.23413	EFCAB11
LCK	-1.2126	5.25099	-8.15765	0.000303622	0.00152381	0.286968	LCK
WDR19	-1.21186	9.38584	-14.9154	1.30741e-05	0.000222606	3.88417	WDR19
SAMD13	-1.21135	5.6804	-11.1931	5.94236e-05	0.000516624	2.16361	SAMD13
HLTF	-1.21098	8.83282	-13.0206	2.68451e-05	0.000328829	3.07038	HLTF
ZNF569	-1.21076	6.32612	-8.786	0.000208079	0.00117212	0.722794	ZNF569
RP1	-1.21065	5.64478	-4.33052	0.00622312	0.015436	-3.18377	RP1
CD160	-1.21002	5.93761	-5.2387	0.00263724	0.00779017	-2.20349	CD160
PTPN4	-1.20986	7.3967	-12.416	3.44911e-05	0.000376477	2.78516	PTPN4
FKTN	-1.20979	6.8364	-7.9527	0.000345345	0.0016647	0.138391	FKTN
HS2ST1	-1.20888	8.30327	-14.8767	1.32557e-05	0.000223892	3.86865	HS2ST1
MASP2	-1.20878	6.03324	-6.63124	0.000854062	0.0032575	-0.906393	MASP2
BIVM	-1.20754	8.53685	-12.9149	2.80248e-05	0.000337257	3.0215	BIVM
RRM2	-1.20687	8.39367	-14.8358	1.3451e-05	0.000224583	3.85218	RRM2
ZC2HC1C	-1.20576	7.75575	-13.3642	2.33949e-05	0.000302271	3.22659	ZC2HC1C
ARL13B	-1.20568	8.06507	-15.2291	1.17052e-05	0.000211695	4.0085	ARL13B
DLGAP5	-1.20561	6.88061	-8.77789	0.000209065	0.00117609	0.717346	DLGAP5
ADARB1	-1.20535	4.80328	-5.88005	0.0015296	0.00508171	-1.57775	ADARB1
ZMYND12	-1.20458	8.75346	-10.2693	9.30935e-05	0.000687988	1.64864	ZMYND12
ASB1	-1.20435	6.99361	-15.3588	1.11892e-05	0.000207435	4.05913	ASB1
ATP2B1	-1.20406	7.94818	-10.1402	9.94132e-05	0.000720392	1.57317	ATP2B1
MRPS27	-1.20383	9.34117	-19.618	3.02847e-06	0.000120232	5.50661	MRPS27
DYX1C1	-1.20337	9.72853	-8.62402	0.000228833	0.00124367	0.613173	DYX1C1
ESYT1	-1.20284	8.11031	-14.7653	1.37958e-05	0.000227294	3.82368	ESYT1
LOC286052	-1.20272	6.36229	-7.22753	0.000557944	0.00235657	-0.415233	LOC286052
GADD45G	-1.20175	6.98777	-5.36002	0.0023704	0.00715684	-2.08113	GADD45G
ADAMTSL1	-1.20044	5.11802	-6.02065	0.00136568	0.0046591	-1.44728	ADAMTSL1
RNPEP	-1.19994	9.90717	-13.8677	1.92377e-05	0.000273393	3.44828	RNPEP
AIRE	-1.19967	5.26332	-9.33104	0.000152791	0.000953993	1.07868	AIRE
ZNF563	-1.19936	3.73539	-3.05284	0.0255125	0.0494591	-4.76579	ZNF563
IMPA2	-1.1971	8.78189	-10.2503	9.39935e-05	0.00069341	1.63759	IMPA2
HEATR3	-1.19694	7.73284	-10.2646	9.33157e-05	0.000688898	1.6459	HEATR3
SLC22A17	-1.19692	6.53417	-9.06913	0.000176869	0.00105381	0.910099	SLC22A17
IGSF3	-1.19584	9.02083	-15.3576	1.11937e-05	0.000207435	4.05867	IGSF3
MAP7D3	-1.19564	6.06899	-7.35541	0.000511212	0.00221759	-0.314284	MAP7D3
USP2	-1.1956	6.42722	-8.21926	0.000292255	0.00148391	0.330991	USP2
RENBP	-1.1955	5.04243	-5.39238	0.00230457	0.00699559	-2.04881	RENBP
ARMC3	-1.19428	10.3887	-9.2993	0.000155494	0.000962355	1.05848	ARMC3
LY6G5C	-1.19313	6.22815	-9.20079	0.000164248	0.00100095	0.995394	LY6G5C
CP	-1.19293	9.94593	-12.7355	3.01706e-05	0.000350978	2.93757	CP
LOC283357	-1.19233	6.81386	-7.93182	0.000349962	0.00167995	0.123065	LOC283357
CCDC89	-1.19177	8.07536	-13.2748	2.4239e-05	0.000307805	3.18637	CCDC89
GPAM	-1.19145	6.90117	-9.29677	0.000155712	0.000963128	1.05688	GPAM
SYCE1L	-1.19136	6.40707	-11.8703	4.36826e-05	0.000424989	2.51561	SYCE1L
MIR3681HG	-1.19076	5.53693	-8.10893	0.000312979	0.00156166	0.251947	MIR3681HG
FAM179A	-1.18989	9.02763	-8.28051	0.000281446	0.00144372	0.374471	FAM179A
TMEM160	-1.18969	7.28323	-9.98488	0.000107694	0.000757746	1.4812	TMEM160
SLC39A4	-1.18877	7.12955	-10.2333	9.48076e-05	0.000696458	1.62768	SLC39A4
MCMDC2	-1.1877	4.84075	-11.4804	5.20442e-05	0.000476058	2.31539	MCMDC2
SFT2D2	-1.18755	10.11	-14.6392	1.44385e-05	0.000233887	3.77239	SFT2D2
CSPP1	-1.18748	9.48965	-12.8844	2.83761e-05	0.000339017	3.00733	CSPP1
THYN1	-1.18646	9.03748	-14.8658	1.33076e-05	0.000223994	3.86425	THYN1
CCDC146	-1.18499	10.056	-10.1422	9.93118e-05	0.000720194	1.57434	CCDC146
SLC27A5	-1.1849	5.24211	-6.79496	0.000757534	0.00298299	-0.768069	SLC27A5
STXBP1	-1.18457	8.23909	-18.4825	4.16728e-06	0.00013725	5.15706	STXBP1
CFAP45	-1.18445	9.83321	-11.537	5.07188e-05	0.000467718	2.3449	CFAP45
LOC728196	-1.18359	7.52164	-7.72132	0.000400775	0.00184079	-0.0333955	LOC728196
SLC46A1	-1.18252	6.55164	-14.0228	1.81374e-05	0.000263495	3.51491	SLC46A1
GPR162	-1.18206	4.80189	-5.21247	0.00269941	0.00792942	-2.2302	GPR162
SLC4A7	-1.182	7.44748	-8.71816	0.00021649	0.00119973	0.677106	SLC4A7
TTC29	-1.18143	9.65285	-9.32296	0.000153474	0.000955113	1.07354	TTC29
AP2A1	-1.18135	7.77483	-6.60506	0.00087079	0.00330197	-0.92876	AP2A1
LOC101928682	-1.18111	5.4692	-6.00326	0.00138481	0.00471123	-1.46329	LOC101928682
PAICS	-1.18103	9.05425	-11.0688	6.29953e-05	0.000535366	2.09675	PAICS
ZBBX	-1.18022	10.1747	-14.0921	1.76701e-05	0.000260944	3.54442	ZBBX
HDAC4	-1.17992	6.59166	-12.5707	3.23134e-05	0.000362577	2.85947	HDAC4
FABP4	-1.17923	4.98243	-7.24623	0.000550811	0.0023359	-0.400384	FABP4
DYNC2LI1	-1.17876	10.0169	-15.6782	1.00287e-05	0.000198554	4.18191	DYNC2LI1
C15orf32	-1.1785	6.17656	-9.25406	0.000159444	0.00098027	1.02959	C15orf32
OR52D1	-1.17817	4.08615	-5.64893	0.00185141	0.00588386	-1.79733	OR52D1
NEK1	-1.1781	8.94279	-15.1731	1.19368e-05	0.000213796	3.98649	NEK1
SLC47A2	-1.17806	4.78657	-6.11264	0.00126945	0.0044049	-1.36315	SLC47A2
CASC2	-1.17743	7.07013	-11.5467	5.0497e-05	0.000466649	2.34992	CASC2
E2F7	-1.17589	8.94066	-18.9589	3.63667e-06	0.000126573	5.30656	E2F7
LRPPRC	-1.1756	10.2931	-15.834	9.51455e-06	0.000192957	4.24083	LRPPRC
ATP6V1B1	-1.17543	6.31305	-4.83155	0.00382324	0.0104506	-2.6286	ATP6V1B1
LOC103611081	-1.17435	5.18051	-6.32703	0.00107423	0.0038834	-1.17079	LOC103611081
AHCY	-1.17421	9.22507	-14.4073	1.5715e-05	0.00024578	3.67685	AHCY
DLGAP2-AS1	-1.17419	4.82137	-3.90041	0.00973002	0.0222474	-3.68983	DLGAP2-AS1
HN1L	-1.17416	11.3008	-16.6003	7.39639e-06	0.000171206	4.522	HN1L
GVQW2	-1.17394	3.90538	-11.7196	4.67124e-05	0.00044146	2.43899	GVQW2
PIGN	-1.17384	7.78262	-13.307	2.39308e-05	0.000305517	3.20089	PIGN
FAM126A	-1.17382	7.60538	-9.35333	0.000150926	0.00094717	1.09283	FAM126A
SPTLC3	-1.17375	6.64579	-17.1245	6.2658e-06	0.000161262	4.70644	SPTLC3
ST18	-1.17333	5.40706	-6.29131	0.0011042	0.00395742	-1.2025	ST18
LAS1L	-1.17313	6.98814	-10.0505	0.000104098	0.000740188	1.52024	LAS1L
RBKS	-1.17298	8.88328	-8.68193	0.000221146	0.00121616	0.652571	RBKS
SYNE2	-1.17268	10.0706	-7.11471	0.000603365	0.00249717	-0.505545	SYNE2
COQ10A	-1.1713	6.71469	-9.51954	0.000137829	0.000892932	1.19735	COQ10A
MYADM	-1.17079	8.54606	-12.8181	2.91587e-05	0.000343854	2.97639	MYADM
MUM1	-1.17064	6.82275	-10.3199	9.07442e-05	0.000675691	1.678	MUM1
C2orf40	-1.17044	7.05723	-6.55556	0.000903481	0.00339192	-0.971255	C2orf40
CSPG5	-1.16976	8.17149	-8.25882	0.000285218	0.00145705	0.35911	CSPG5
DMXL2	-1.1684	8.25946	-17.0076	6.49924e-06	0.00016334	4.66583	DMXL2
CYB561A3	-1.16802	9.91637	-12.2456	3.70922e-05	0.000391147	2.70228	CYB561A3
LOC100128288	-1.16744	3.57696	-3.0967	0.0242046	0.0473686	-4.70775	LOC100128288
TSACC	-1.16719	5.03415	-7.74575	0.000394454	0.00181737	-0.0150491	TSACC
POLR2I	-1.16709	10.295	-11.7067	4.69823e-05	0.000443407	2.4324	POLR2I
LINC01607	-1.1667	4.38887	-12.6979	3.06436e-05	0.000353351	2.91987	LINC01607
COPRS	-1.16611	9.81402	-17.7597	5.15824e-06	0.000150221	4.92188	COPRS
GATSL3	-1.16608	5.1657	-4.23644	0.00684623	0.0167034	-3.29211	GATSL3
TSHZ1	-1.16602	7.83177	-10.9678	6.60851e-05	0.000550216	2.04187	TSHZ1
RIBC2	-1.16577	9.51767	-11.3007	5.65227e-05	0.00050144	2.22092	RIBC2
OR7E47P	-1.16576	7.17534	-10.6278	7.78768e-05	0.000609908	1.85357	OR7E47P
ARPIN	-1.16543	7.901	-14.7433	1.3905e-05	0.000228262	3.8148	ARPIN
OSGEPL1	-1.16532	7.00042	-11.08	6.26623e-05	0.000533218	2.10282	OSGEPL1
ITPR1	-1.16475	6.05575	-10.592	7.92593e-05	0.000616796	1.83338	ITPR1
DNA2	-1.16474	4.79103	-5.63705	0.00186997	0.00593291	-1.80879	DNA2
LINC00479	-1.16459	5.8669	-4.31236	0.00633817	0.0156791	-3.20458	LINC00479
SLCO4C1	-1.16431	7.95733	-12.2394	3.71915e-05	0.000391403	2.69923	SLCO4C1
IARS2	-1.16217	10.5957	-15.0386	1.2515e-05	0.000217683	3.93333	IARS2
C10orf99	-1.16152	7.49698	-5.27277	0.00255895	0.00760065	-2.16893	C10orf99
C1QTNF9B-AS1	-1.16138	4.87233	-5.78871	0.00164836	0.00539066	-1.66376	C1QTNF9B-AS1
ALG8	-1.16047	8.62397	-13.4319	2.27783e-05	0.00029947	3.25689	ALG8
CMSS1	-1.16043	7.46532	-7.95196	0.000345508	0.0016647	0.137846	CMSS1
KLHL8	-1.15979	8.85104	-8.68335	0.000220962	0.00121546	0.653534	KLHL8
DEGS2	-1.15976	6.86529	-6.68151	0.00082297	0.00317088	-0.863627	DEGS2
CD163	-1.1583	7.18567	-11.5107	5.13295e-05	0.000471625	2.33121	CD163
CETN2	-1.15789	11.933	-10.9793	6.57232e-05	0.000548079	2.04816	CETN2
PARD6G	-1.15774	8.36526	-11.7254	4.65911e-05	0.000441033	2.44196	PARD6G
RSPH1	-1.1565	12.1566	-9.83411	0.000116521	0.000797773	1.39061	RSPH1
LINC00665	-1.15521	5.00695	-10.2725	9.29411e-05	0.000687349	1.65052	LINC00665
HOXD10	-1.15447	5.1884	-6.91404	0.000695277	0.00277974	-0.66914	HOXD10
LINC00271	-1.15374	5.69968	-5.2189	0.00268402	0.00789677	-2.22365	LINC00271
CLDN16	-1.15371	5.96022	-7.35968	0.000509731	0.00221305	-0.310936	CLDN16
NUDCD2	-1.15368	9.17315	-15.4658	1.07837e-05	0.000203641	4.10054	NUDCD2
WDR12	-1.15197	8.76272	-12.3901	3.48714e-05	0.000378448	2.77267	WDR12
IKBIP	-1.15183	8.7104	-7.25624	0.000547032	0.0023264	-0.39244	IKBIP
MARS2	-1.15168	5.43444	-9.183	0.00016589	0.00100742	0.983935	MARS2
ZDHHC2	-1.15153	8.66145	-14.2299	1.67814e-05	0.000252788	3.60272	ZDHHC2
HRASLS	-1.15089	5.03231	-5.96747	0.00142516	0.0048124	-1.49636	HRASLS
PTTG3P	-1.15001	6.08298	-15.9672	9.09925e-06	0.000188382	4.29076	PTTG3P
GAS1RR	-1.14988	6.01524	-13.966	1.85318e-05	0.000267011	3.49058	GAS1RR
LOC101928419	-1.1497	4.38922	-3.07945	0.0247101	0.0481679	-4.73056	LOC101928419
HTRA2	-1.14865	9.1229	-11.6196	4.88585e-05	0.000455955	2.38764	HTRA2
ABCC4	-1.14852	6.13422	-9.62434	0.000130257	0.000861002	1.26238	ABCC4
DPY19L3	-1.14845	7.53382	-11.6608	4.79607e-05	0.000449387	2.40884	DPY19L3
FAXC	-1.14739	5.82202	-7.9891	0.000337467	0.00164263	0.165022	FAXC
LOC100996419	-1.14724	5.86355	-10.536	8.14769e-05	0.000627959	1.8017	LOC100996419
RBFA	-1.14683	7.04006	-19.1837	3.41427e-06	0.000125136	5.37566	RBFA
HSPB11	-1.14674	11.1122	-12.3764	3.50748e-05	0.000379668	2.76604	HSPB11
KDELC2	-1.1464	9.10993	-11.2537	5.77707e-05	0.000507545	2.19592	KDELC2
DPYSL2	-1.14635	7.33534	-7.78224	0.000385231	0.00179225	0.0122561	DPYSL2
TUBGCP5	-1.14611	8.26282	-14.3879	1.58276e-05	0.000246433	3.66879	TUBGCP5
DKK3	-1.14556	8.65742	-5.01188	0.00323498	0.00916593	-2.43752	DKK3
SCGB2A1	-1.14499	10.2583	-5.63174	0.00187834	0.0059513	-1.81392	SCGB2A1
MLXIP	-1.14491	8.97506	-13.3146	2.3859e-05	0.000305081	3.2043	MLXIP
LARS	-1.14471	9.85114	-11.3505	5.52381e-05	0.000493615	2.24724	LARS
ATP2A3	-1.14458	7.77816	-9.6383	0.000129286	0.000857027	1.271	ATP2A3
SLC22A7	-1.14443	7.7508	-8.1864	0.000298254	0.00150739	0.30755	SLC22A7
NPCDR1	-1.14428	4.13808	-5.26224	0.00258286	0.00766077	-2.1796	NPCDR1
MCM8	-1.14401	5.95811	-7.97219	0.000341101	0.00165127	0.152661	MCM8
PRDX5	-1.14358	12.2378	-15.1367	1.209e-05	0.000214878	3.97217	PRDX5
DHX40	-1.14356	9.81226	-12.0747	3.99361e-05	0.000404496	2.618	DHX40
ATP9B	-1.14348	7.45362	-11.0744	6.28295e-05	0.000534422	2.09977	ATP9B
LOC105374366	-1.14311	6.85842	-8.09284	0.000316142	0.00157084	0.240342	LOC105374366
CALM1	-1.14285	7.2934	-10.8891	6.86143e-05	0.00056518	1.99882	CALM1
APH1B	-1.1417	6.8162	-16.065	8.80808e-06	0.000185112	4.32711	APH1B
MOK	-1.1411	8.01413	-10.7252	7.42614e-05	0.000592273	1.90811	MOK
VPS13B	-1.14063	8.42019	-8.74982	0.000212516	0.00118686	0.698468	VPS13B
ZSWIM7	-1.1401	8.22043	-19.0442	3.55029e-06	0.000126287	5.33289	ZSWIM7
KLF12	-1.1399	6.61743	-11.8823	4.34506e-05	0.000423612	2.52169	KLF12
TMEM47	-1.13973	7.81135	-7.05201	0.000630468	0.0025874	-0.556247	TMEM47
2024-03-02	-1.1396	7.50264	-12.4912	3.34119e-05	0.000368362	2.82138	2024-03-02
RFX4	-1.13931	5.63982	-4.60111	0.00476294	0.0124293	-2.87944	RFX4
OTUD6B-AS1	-1.139	8.76507	-16.5839	7.43555e-06	0.000171206	4.51611	OTUD6B-AS1
PHYHIP	-1.13873	4.83677	-4.28717	0.00650183	0.016013	-3.23353	PHYHIP
UNC5B-AS1	-1.13778	8.62455	-10.1209	0.000100401	0.000725533	1.56181	UNC5B-AS1
CYP2A7	-1.13767	5.797	-8.60701	0.00023115	0.00125365	0.601554	CYP2A7
LINC00938	-1.13741	7.98379	-9.71906	0.000123831	0.00083413	1.3206	LINC00938
NREP	-1.1374	6.70489	-6.62501	0.000858004	0.0032706	-0.911703	NREP
DSTYK	-1.13695	7.7807	-10.0624	0.000103462	0.000738368	1.52728	DSTYK
BBOF1	-1.13663	10.6957	-11.4144	5.36377e-05	0.000485053	2.28089	BBOF1
GPR31	-1.13651	3.79182	-3.24841	0.0202223	0.0408165	-4.50881	GPR31
MYO3B	-1.13583	4.81967	-10.9801	6.56977e-05	0.000548079	2.04861	MYO3B
CMTM1	-1.13534	7.0638	-13.7929	1.97969e-05	0.000277486	3.41585	CMTM1
LOC101928269	-1.13473	4.90726	-4.67783	0.00442335	0.0117311	-2.79508	LOC101928269
SNRPN	-1.13454	3.99416	-3.13779	0.0230464	0.0454733	-4.65359	SNRPN
GPA33	-1.13452	5.23541	-8.93083	0.000191372	0.00111072	0.81928	GPA33
PIAS2	-1.13416	6.49328	-7.06435	0.000625026	0.00257151	-0.546244	PIAS2
DHRS11	-1.13313	5.91078	-6.29668	0.00109963	0.0039444	-1.19772	DHRS11
PARPBP	-1.13304	6.51508	-11.8285	4.44985e-05	0.000429237	2.49447	PARPBP
PKIA	-1.13262	5.83456	-6.583	0.000885185	0.00333991	-0.947666	PKIA
SLC25A14	-1.13225	8.64311	-18.1111	4.64529e-06	0.00014221	5.0375	SLC25A14
PGM2L1	-1.13199	10.0861	-8.287	0.000280328	0.00144043	0.379064	PGM2L1
CDC14B	-1.13172	9.42588	-16.0942	8.7235e-06	0.000183763	4.3379	CDC14B
LOC102724782	-1.13159	5.4631	-10.74	7.37299e-05	0.000589461	1.91635	LOC102724782
DNAL4	-1.13142	9.24468	-13.1471	2.55095e-05	0.000318647	3.12836	DNAL4
NME7	-1.13101	10.3508	-14.5823	1.47399e-05	0.000237491	3.7491	NME7
PBX3	-1.13066	7.36394	-10.0206	0.000105718	0.000747883	1.50249	PBX3
TIMM8A	-1.13062	5.76784	-7.1145	0.000603451	0.00249717	-0.505711	TIMM8A
FBXL21	-1.13061	5.12226	-9.77835	0.000119998	0.000814629	1.35677	FBXL21
ITK	-1.13032	7.65009	-7.80125	0.000380524	0.00177635	0.0264446	ITK
C8orf31	-1.13025	3.96782	-3.83787	0.0104074	0.0234842	-3.7657	C8orf31
EEF1E1	-1.12909	9.11939	-19.8455	2.84696e-06	0.000118234	5.57395	EEF1E1
TIMM10	-1.12837	9.06141	-17.1721	6.1737e-06	0.000160076	4.72288	TIMM10
PLEKHM3	-1.12759	6.62496	-7.2542	0.000547801	0.00232693	-0.394061	PLEKHM3
DNAH7	-1.12758	8.60282	-7.60146	0.000433558	0.00195138	-0.124136	DNAH7
CECR5	-1.12757	7.89117	-18.1627	4.57506e-06	0.000141725	5.0543	CECR5
MAZ	-1.12739	6.86831	-6.63679	0.000850563	0.00324593	-0.901658	MAZ
KIF11	-1.12652	6.91823	-9.82705	0.000116954	0.000799715	1.38633	KIF11
MGC27382	-1.12596	5.06488	-6.0664	0.0013168	0.0045279	-1.40532	MGC27382
DMD	-1.12595	8.49537	-7.86332	0.000365621	0.00172895	0.0725502	DMD
ASCC3	-1.12561	8.94113	-12.544	3.26778e-05	0.00036373	2.84669	ASCC3
PRDX2	-1.12512	11.0047	-12.6322	3.14938e-05	0.000356467	2.88872	PRDX2
CFAP47	-1.12479	6.3394	-12.0412	4.05226e-05	0.000408321	2.60135	CFAP47
VEGFB	-1.1247	5.0764	-10.5061	8.26886e-05	0.0006342	1.78476	VEGFB
HMGN3	-1.12423	12.2722	-11.9031	4.30535e-05	0.000422101	2.53218	HMGN3
AMZ2P1	-1.12422	8.52842	-12.8961	2.82413e-05	0.0003376	3.01275	AMZ2P1
METTL26	-1.12386	7.89625	-12.5009	3.32745e-05	0.000367429	2.82608	METTL26
FBXO4	-1.12331	7.534	-12.8119	2.92335e-05	0.00034424	2.97347	FBXO4
KANSL1L	-1.12303	8.6894	-15.0539	1.24478e-05	0.000217336	3.93939	KANSL1L
CFAP53	-1.12283	9.46049	-9.42999	0.000144711	0.000924402	1.14125	CFAP53
C5orf42	-1.1226	5.70826	-5.46302	0.0021681	0.00666575	-1.97873	C5orf42
C6orf118	-1.12216	8.85194	-8.70237	0.000218505	0.00120672	0.666427	C6orf118
SYT16	-1.12204	4.82489	-5.9446	0.00145167	0.00488006	-1.51757	SYT16
DUSP28	-1.12152	7.11445	-9.53726	0.000136513	0.000887995	1.20839	DUSP28
B9D1	-1.12151	9.43326	-7.68844	0.000409471	0.00187166	-0.0581678	B9D1
CFAP58	-1.12093	7.88719	-7.80351	0.000379969	0.00177455	0.0281281	CFAP58
CFAP100	-1.12046	5.95108	-6.36355	0.00104458	0.00380058	-1.13853	CFAP100
CEP120	-1.1202	8.92744	-11.1702	6.00624e-05	0.00052026	2.15136	CEP120
MRVI1-AS1	-1.11986	6.53308	-8.57261	0.000235921	0.0012707	0.577991	MRVI1-AS1
ATP6V1C2	-1.11953	5.47206	-6.63903	0.000849155	0.00324116	-0.899749	ATP6V1C2
HAGH	-1.1189	8.46507	-17.0723	6.36884e-06	0.000161924	4.68833	HAGH
PLCZ1	-1.11827	4.02029	-15.6421	1.01525e-05	0.000198741	4.16816	PLCZ1
EPO	-1.11797	5.13048	-6.84667	0.000729733	0.00289395	-0.724939	EPO
EHHADH	-1.11775	7.51888	-12.8518	2.87582e-05	0.0003416	2.99212	EHHADH
DDX51	-1.11765	7.00709	-17.5723	5.45898e-06	0.00015373	4.85922	DDX51
ABCE1	-1.11724	9.0447	-8.77691	0.000209184	0.00117644	0.716691	ABCE1
PNPLA3	-1.11702	5.99749	-11.1792	5.98103e-05	0.000518903	2.15618	PNPLA3
TCF19	-1.11664	5.32659	-7.74973	0.000393437	0.00181468	-0.012067	TCF19
TDP1	-1.1165	7.6444	-19.6385	3.01152e-06	0.000120079	5.51273	TDP1
PPP2R3A	-1.11633	7.62791	-9.49451	0.000139713	0.000900106	1.18171	PPP2R3A
TMCO6	-1.11628	6.85006	-15.2514	1.16147e-05	0.000211295	4.01722	TMCO6
UGT2B15	-1.116	6.05467	-12.8498	2.87812e-05	0.0003416	2.99121	UGT2B15
C11orf95	-1.11574	5.90555	-9.36557	0.000149913	0.00094394	1.10058	C11orf95
DOK2	-1.11542	5.0472	-7.1476	0.000589692	0.0024578	-0.479096	DOK2
HIBADH	-1.1151	9.7819	-12.7677	2.97713e-05	0.000348301	2.95273	HIBADH
TFB2M	-1.11388	9.15826	-18.5368	4.10237e-06	0.000136623	5.17432	TFB2M
MCCC2	-1.11334	9.52728	-13.7429	2.01806e-05	0.000279552	3.39412	MCCC2
KRT4	-1.11322	12.1421	-7.43279	0.000485157	0.00212848	-0.253912	KRT4
NKX2-5	-1.11291	6.046	-3.12402	0.0234276	0.0461076	-4.67172	NKX2-5
LINC00662	-1.11288	7.37048	-9.56116	0.000134761	0.00087962	1.22325	LINC00662
TMEM261	-1.11214	10.1862	-20.0329	2.70708e-06	0.000113918	5.62874	TMEM261
ATP8A1	-1.11165	5.41179	-6.93314	0.000685858	0.00274871	-0.653404	ATP8A1
PIM2	-1.11161	8.07816	-13.5847	2.14557e-05	0.000289205	3.32471	PIM2
CDKN2AIPNL	-1.11064	6.67802	-11.4119	5.37003e-05	0.000485053	2.27955	CDKN2AIPNL
FILIP1	-1.10974	7.04343	-6.70388	0.000809563	0.00313247	-0.844684	FILIP1
REM1	-1.10972	7.53263	-12.5069	3.31913e-05	0.000367094	2.82893	REM1
ASXL3	-1.10964	5.54595	-7.99135	0.000336988	0.00164148	0.166661	ASXL3
TASP1	-1.10882	8.4551	-12.676	3.09235e-05	0.000354069	2.90952	TASP1
DTWD2	-1.10839	5.96455	-5.61058	0.0019121	0.00603262	-1.8344	DTWD2
SGCD	-1.10826	7.35282	-8.00657	0.000333761	0.00162918	0.177763	SGCD
BACE1	-1.10817	7.75396	-13.524	2.19701e-05	0.000292075	3.29786	BACE1
ATP2A1-AS1	-1.10813	4.35412	-7.59022	0.000436789	0.00196169	-0.132706	ATP2A1-AS1
LOC400684	-1.10785	4.69432	-8.24592	0.000287492	0.00146579	0.349949	LOC400684
LOC101929243	-1.10774	8.34745	-11.3915	5.42045e-05	0.000487724	2.26885	LOC101929243
NDUFV1	-1.10766	9.84279	-13.1147	2.58439e-05	0.000320901	3.11357	NDUFV1
AGAP1	-1.10719	8.5005	-12.3064	3.61383e-05	0.000385377	2.73199	AGAP1
MSH3	-1.10669	10.636	-11.0681	6.30174e-05	0.000535366	2.09634	MSH3
RPL7AP10	-1.10665	8.7973	-11.108	6.18413e-05	0.000528605	2.11793	RPL7AP10
SNAPC1	-1.10559	9.05488	-14.6415	1.4426e-05	0.000233867	3.77336	SNAPC1
KIAA1147	-1.10507	8.79198	-15.7699	9.72207e-06	0.000195398	4.21668	KIAA1147
FYN	-1.10499	6.19403	-6.38339	0.00102886	0.00375521	-1.12106	FYN
RPS6KA3	-1.10496	9.56731	-13.8687	1.92304e-05	0.000273393	3.44872	RPS6KA3
C15orf61	-1.10479	8.65288	-9.06563	0.00017722	0.00105432	0.907818	C15orf61
NCAPD3	-1.10472	6.71334	-10.6605	7.66428e-05	0.000605386	1.8719	NCAPD3
LOC81787	-1.1045	3.3402	-4.63479	0.00461032	0.0121251	-2.8423	LOC81787
SLC51B	-1.10421	6.40357	-14.2833	1.64519e-05	0.000250203	3.62512	SLC51B
KCNE5	-1.10337	5.13697	-12.105	3.94142e-05	0.000402798	2.63301	KCNE5
MYOC	-1.10332	5.29666	-5.14999	0.00285443	0.00828358	-2.2942	MYOC
TRPV2	-1.10327	6.54431	-4.79192	0.00396849	0.0107351	-2.6712	TRPV2
SKA3	-1.10193	6.89663	-4.61682	0.00469105	0.0122801	-2.8621	SKA3
ACBD6	-1.10134	8.36237	-14.592	1.46877e-05	0.000237004	3.7531	ACBD6
TENM2	-1.10078	8.41733	-6.23039	0.00115756	0.00409796	-1.25687	TENM2
ACTL6A	-1.1007	9.39783	-8.79764	0.000206674	0.00116778	0.730604	ACTL6A
MLF1	-1.1007	10.1924	-11.9081	4.29597e-05	0.00042147	2.53467	MLF1
NPHP1	-1.10058	8.31959	-7.96264	0.000343172	0.00165727	0.145674	NPHP1
RALGDS	-1.0997	9.14188	-9.10815	0.000173014	0.00103679	0.935495	RALGDS
CD52	-1.09955	4.52771	-4.67867	0.00441981	0.0117232	-2.79417	CD52
BBS5	-1.0992	6.33461	-5.58022	0.00196178	0.0061558	-1.86387	BBS5
ADGRV1	-1.09731	5.33091	-6.83759	0.000734526	0.00290963	-0.732491	ADGRV1
TPP2	-1.09707	8.72423	-13.8025	1.97238e-05	0.000277277	3.42004	TPP2
VARS2	-1.09664	8.24648	-15.3611	1.11804e-05	0.000207435	4.06001	VARS2
MUC5B	-1.09664	5.57992	-4.36186	0.00603011	0.0150504	-3.14797	MUC5B
SAPCD2	-1.09654	5.55612	-5.67365	0.00181348	0.00578271	-1.77353	SAPCD2
HEMK1	-1.09584	7.02517	-16.0984	8.71139e-06	0.000183763	4.33945	HEMK1
ABCD3	-1.0957	11.2803	-12.6382	3.14149e-05	0.000356427	2.89157	ABCD3
KCTD12	-1.09495	9.56523	-7.89627	0.000357989	0.00170669	0.096896	KCTD12
C5orf45	-1.09483	8.02319	-9.60271	0.000131779	0.000866647	1.24901	C5orf45
LINC00342	-1.09419	5.73988	-4.44192	0.0055674	0.0140895	-3.05718	LINC00342
BLMH	-1.09327	7.3238	-12.3448	3.55498e-05	0.000381835	2.75071	BLMH
SHCBP1L	-1.09319	3.29522	-5.96033	0.00143338	0.00483467	-1.50298	SHCBP1L
TNIK	-1.09275	6.20167	-8.0386	0.000327088	0.00160942	0.201067	TNIK
ERI3	-1.09262	5.73044	-5.8129	0.00161589	0.0053094	-1.64088	ERI3
PM20D1	-1.0925	5.69015	-7.41762	0.00049014	0.00214718	-0.265705	PM20D1
PNLDC1	-1.09187	5.30786	-9.74812	0.000121935	0.000824019	1.33835	PNLDC1
LPAR3	-1.09185	8.63023	-13.0253	2.67936e-05	0.000328829	3.07257	LPAR3
SYNE4	-1.09184	7.08672	-6.28473	0.00110982	0.00397416	-1.20835	SYNE4
PPA2	-1.09152	10.7371	-12.0121	4.10412e-05	0.000411253	2.58684	PPA2
TMEM177	-1.09148	7.04482	-13.1147	2.58432e-05	0.000320901	3.1136	TMEM177
EPHB6	-1.0909	5.08629	-4.8631	0.00371197	0.0102014	-2.59484	EPHB6
ZNF428	-1.09088	8.61009	-11.8814	4.34682e-05	0.000423612	2.52123	ZNF428
CCDC81	-1.09036	8.04784	-7.38872	0.000499799	0.00217988	-0.288228	CCDC81
SMARCA1	-1.09032	7.9637	-9.86603	0.000114583	0.000790124	1.40989	SMARCA1
TNFAIP8L1	-1.0903	10.0633	-8.88815	0.000196126	0.00112951	0.790991	TNFAIP8L1
FAM3B	-1.08898	8.1759	-7.26857	0.000542424	0.00231588	-0.382677	FAM3B
LOC100507053	-1.08865	4.66323	-6.38092	0.00103081	0.00376098	-1.12324	LOC100507053
SYBU	-1.08825	9.61055	-10.6714	7.62354e-05	0.000603629	1.87801	SYBU
BASP1	-1.08785	11.4617	-13.4454	2.26572e-05	0.000298393	3.26294	BASP1
DNAAF5	-1.08744	9.82277	-11.4486	5.28038e-05	0.000480512	2.29881	DNAAF5
AMPD2	-1.08734	6.56012	-9.15997	0.000168045	0.00101577	0.969071	AMPD2
ELP2	-1.0873	7.66963	-12.93	2.78529e-05	0.000335884	3.02849	ELP2
ZAP70	-1.08669	5.61775	-3.89226	0.00981538	0.0223959	-3.69968	ZAP70
GPI	-1.08632	8.9751	-13.6053	2.12844e-05	0.000288704	3.33379	GPI
NEK2	-1.08618	8.86971	-11.9651	4.1895e-05	0.00041572	2.56333	NEK2
SUDS3	-1.08559	9.4431	-15.9895	9.03196e-06	0.000187723	4.29906	SUDS3
CYP4F22	-1.0854	3.9031	-3.87329	0.0100174	0.0227622	-3.72266	CYP4F22
DBN1	-1.08488	5.80666	-5.64442	0.00185844	0.00590262	-1.80169	DBN1
MLEC	-1.08468	9.77832	-15.5169	1.05961e-05	0.00020211	4.12023	MLEC
RHOBTB3	-1.08435	9.64078	-11.3698	5.47493e-05	0.000490719	2.25741	RHOBTB3
COX11	-1.08427	9.3004	-13.9933	1.83412e-05	0.000265316	3.50228	COX11
SH3RF3	-1.08421	6.40587	-6.52454	0.000924696	0.00345795	-0.998015	SH3RF3
IVNS1ABP	-1.08343	9.4745	-18.74	3.86989e-06	0.000131829	5.2384	IVNS1ABP
ESR2	-1.08318	3.75982	-5.43185	0.00222714	0.00680714	-2.00958	ESR2
BICD2	-1.08312	9.18624	-7.79003	0.000383294	0.00178655	0.0180737	BICD2
PHTF1	-1.08216	9.31463	-13.7977	1.97599e-05	0.000277334	3.41797	PHTF1
SLC25A42	-1.08172	5.29619	-6.14814	0.00123444	0.00430579	-1.33095	SLC25A42
DDHD2	-1.08159	7.60468	-8.93467	0.000190951	0.00110921	0.821814	DDHD2
FAM71E1	-1.08157	4.38409	-4.4369	0.00559521	0.0141444	-3.06285	FAM71E1
TMEM14B	-1.08035	11.0969	-15.0347	1.25326e-05	0.000217683	3.93175	TMEM14B
DNAJC12	-1.07943	6.22276	-9.61565	0.000130866	0.000863932	1.25701	DNAJC12
HOOK1	-1.07902	9.2942	-15.441	1.0876e-05	0.000204273	4.09098	HOOK1
EARS2	-1.07897	6.92436	-12.993	2.71476e-05	0.00033156	3.05765	EARS2
C1orf53	-1.07893	8.11273	-7.96512	0.000342633	0.00165621	0.147489	C1orf53
PIH1D2	-1.07811	9.33632	-9.68145	0.000126337	0.000845003	1.29755	PIH1D2
ACMSD	-1.07808	3.16493	-7.04675	0.000632805	0.0025924	-0.560516	ACMSD
ASPM	-1.07751	5.79884	-5.35923	0.00237202	0.00715865	-2.08191	ASPM
HIRIP3	-1.07725	6.64756	-10.9115	6.78852e-05	0.000560609	2.01106	HIRIP3
FAM114A1	-1.07695	10.1678	-18.3762	4.29788e-06	0.000139329	5.12312	FAM114A1
BRAT1	-1.07691	6.7944	-12.253	3.69734e-05	0.000391056	2.70594	BRAT1
SH3PXD2A	-1.07677	9.76108	-17.2941	5.9447e-06	0.000158696	4.7648	SH3PXD2A
PDDC1	-1.0762	8.05346	-12.732	3.02137e-05	0.000351112	2.93595	PDDC1
MRI1	-1.07613	8.5144	-16.2621	8.25414e-06	0.00017814	4.39966	MRI1
MFSD3	-1.0761	4.67359	-9.476	0.000141126	0.000907804	1.17013	MFSD3
GTF3A	-1.07587	10.0044	-13.4315	2.2782e-05	0.00029947	3.25671	GTF3A
MCEMP1	-1.07557	7.11538	-10.8545	6.97638e-05	0.000571712	1.97977	MCEMP1
DYNLRB2	-1.07525	10.9702	-7.59816	0.000434504	0.00195522	-0.126652	DYNLRB2
GPX8	-1.07521	8.85006	-13.5368	2.18602e-05	0.000291394	3.30354	GPX8
ZC2HC1A	-1.07521	8.54017	-13.5488	2.17579e-05	0.000290962	3.30885	ZC2HC1A
ABHD14B	-1.07512	6.80802	-15.6176	1.02374e-05	0.000199281	4.15882	ABHD14B
C19orf70	-1.07455	9.46774	-15.1858	1.18839e-05	0.000213214	3.99149	C19orf70
C3orf58	-1.07443	8.82545	-13.1373	2.56093e-05	0.00031932	3.12393	C3orf58
KRT38	-1.07437	4.96973	-6.51173	0.000933628	0.00348198	-1.0091	KRT38
TULP3	-1.07435	8.97374	-13.6959	2.05501e-05	0.00028219	3.37357	TULP3
PPP2R2B	-1.07412	5.56058	-3.92925	0.00943451	0.021693	-3.65503	PPP2R2B
SMC2	-1.07412	7.5589	-12.7243	3.03106e-05	0.000351846	2.93231	SMC2
WDR61	-1.07387	10.1356	-14.0746	1.77867e-05	0.00026121	3.53698	WDR61
LOC105379362	-1.07345	7.53069	-8.80336	0.000205989	0.00116507	0.734432	LOC105379362
TCTN1	-1.07332	10.3929	-9.91471	0.000111701	0.000776762	1.43919	TCTN1
PIR	-1.07295	9.65087	-11.7983	4.50995e-05	0.000432888	2.47914	PIR
USP3-AS1	-1.07272	3.77579	-4.8519	0.00375104	0.0102911	-2.60681	USP3-AS1
SLC24A2	-1.07132	6.93885	-5.84267	0.00157696	0.00520857	-1.61283	SLC24A2
MCEE	-1.07116	7.9402	-11.5726	4.99064e-05	0.000463403	2.36337	MCEE
TMEM68	-1.07078	8.7748	-11.9334	4.24839e-05	0.000418377	2.54739	TMEM68
LOC101930415	-1.0705	7.35697	-5.76927	0.00167499	0.00544946	-1.68219	LOC101930415
SLC25A19	-1.07023	7.89598	-5.62639	0.00188681	0.00596835	-1.8191	SLC25A19
C8orf37	-1.07007	7.55835	-8.88133	0.000196899	0.00113302	0.786463	C8orf37
KYAT1	-1.07004	6.07508	-8.87499	0.00019762	0.00113561	0.782246	KYAT1
TFAM	-1.06981	8.79099	-13.7967	1.97678e-05	0.000277334	3.41752	TFAM
LOC100506319	-1.06877	4.64991	-4.26416	0.00665551	0.0163221	-3.26005	LOC100506319
SLC22A23	-1.06873	9.15168	-15.7179	9.89468e-06	0.000197213	4.19697	SLC22A23
UBR5-AS1	-1.06847	6.90191	-8.97767	0.000186309	0.00108996	0.850179	UBR5-AS1
STOX1	-1.06819	8.78263	-10.1212	0.000100385	0.000725533	1.56198	STOX1
RAMP1	-1.06817	8.33624	-14.3773	1.58897e-05	0.000246663	3.66437	RAMP1
PTTG1	-1.0677	8.85602	-9.83629	0.000116387	0.000797382	1.39193	PTTG1
NMU	-1.06741	9.53942	-7.83104	0.000373285	0.00175394	0.0486119	NMU
PRKD1	-1.06722	4.67848	-7.29469	0.000532808	0.00228794	-0.362035	PRKD1
MMAB	-1.06705	8.6974	-17.7919	5.10851e-06	0.000149372	4.93259	MMAB
PHOSPHO2	-1.06604	7.84673	-10.228	9.50628e-05	0.000698087	1.62459	PHOSPHO2
C20orf85	-1.06602	12.1855	-8.79416	0.000207094	0.00116791	0.728265	C20orf85
ATAD3A	-1.06574	6.32206	-10.6386	7.74668e-05	0.000608068	1.85963	ATAD3A
LINC00997	-1.06569	5.43193	-8.77189	0.000209796	0.00117734	0.713319	LINC00997
KHDC1	-1.06541	6.72773	-6.8482	0.000728929	0.00289131	-0.723666	KHDC1
C11orf49	-1.06509	9.63762	-10.6828	7.58107e-05	0.000602122	1.88442	C11orf49
EIF2AK4	-1.06506	8.69401	-9.57143	0.000134017	0.000877233	1.22963	EIF2AK4
MRPL3	-1.06477	10.7622	-15.6784	1.00279e-05	0.000198554	4.182	MRPL3
EFHC1	-1.06436	11.1134	-8.79494	0.000206999	0.00116791	0.728793	EFHC1
OLMALINC	-1.0643	5.81346	-5.32148	0.00245162	0.00734782	-2.11978	OLMALINC
TPT1P8	-1.06398	6.02265	-3.77126	0.0111883	0.0249469	-3.84717	TPT1P8
QSOX2	-1.06381	6.0899	-10.8142	7.113e-05	0.000578002	1.95753	QSOX2
LRRC45	-1.06332	7.0567	-9.82921	0.000116821	0.000799571	1.38764	LRRC45
SLC5A3	-1.06331	8.97705	-13.0529	2.64965e-05	0.000326091	3.08524	SLC5A3
GBAS	-1.06299	10.312	-11.8489	4.40987e-05	0.000426424	2.50478	GBAS
LRRCC1	-1.06223	6.94426	-9.39846	0.00014723	0.000934385	1.12138	LRRCC1
BNIP3	-1.06198	8.93374	-15.9225	9.23623e-06	0.000189338	4.27405	BNIP3
LOC103344931	-1.06182	5.90367	-11.087	6.2456e-05	0.000532331	2.1066	LOC103344931
DENND6B	-1.06166	7.84287	-12.1191	3.91726e-05	0.000401313	2.64002	DENND6B
PAFAH1B3	-1.06154	7.92452	-14.8784	1.32477e-05	0.000223892	3.86933	PAFAH1B3
NAT2	-1.06085	3.18573	-5.67671	0.00180886	0.00577416	-1.7706	NAT2
WDR5	-1.06083	6.76658	-10.7423	7.36487e-05	0.000589415	1.91762	WDR5
PDGFD	-1.05987	5.63249	-7.32164	0.000523091	0.00225645	-0.340795	PDGFD
LOC100288152	-1.0597	6.65166	-14.5171	1.50942e-05	0.000240217	3.72231	LOC100288152
PRPF19	-1.05896	9.20231	-17.5747	5.45495e-06	0.00015373	4.86003	PRPF19
GK5	-1.05884	8.22502	-10.1523	9.87993e-05	0.00071844	1.58029	GK5
SPR	-1.05872	7.88072	-11.67	4.77623e-05	0.000448132	2.41358	SPR
CCT6B	-1.05843	7.67966	-15.6381	1.01661e-05	0.000198787	4.16665	CCT6B
SVIP	-1.05832	8.51193	-9.47484	0.000141215	0.000908098	1.1694	SVIP
LOC284825	-1.05816	6.77074	-8.34088	0.000271246	0.0014074	0.417054	LOC284825
FAM49A	-1.0574	5.11491	-11.1544	6.05102e-05	0.000521503	2.14286	FAM49A
MRPL24	-1.05702	9.39331	-16.765	7.01686e-06	0.000169197	4.58063	MRPL24
CAPS	-1.05699	12.5484	-8.57376	0.00023576	0.0012707	0.57878	CAPS
DCDC2	-1.05667	7.07127	-9.51785	0.000137956	0.000893198	1.19629	DCDC2
KCNK13	-1.05622	3.75646	-5.72009	0.00174463	0.0056225	-1.72904	KCNK13
PCBD1	-1.05594	7.59566	-7.26414	0.000544073	0.00232007	-0.386182	PCBD1
USP10	-1.05566	9.20305	-11.117	6.15821e-05	0.000526893	2.12274	USP10
RPL22	-1.05538	12.301	-18.9677	3.6277e-06	0.000126573	5.30927	RPL22
TRUB2	-1.0553	7.92267	-10.0464	0.000104321	0.000741271	1.51778	TRUB2
ASB13	-1.05513	7.82287	-12.4893	3.34379e-05	0.000368454	2.8205	ASB13
AMZ2	-1.05477	10.352	-14.4996	1.51914e-05	0.000240845	3.71508	AMZ2
ANKS1B	-1.05461	3.85555	-3.79365	0.0109186	0.0244475	-3.81971	ANKS1B
ADAM32	-1.05439	4.3369	-6.75218	0.000781467	0.00304842	-0.803945	ADAM32
PGBD4	-1.05366	5.39815	-14.1689	1.71681e-05	0.000255293	3.57699	PGBD4
CCDC115	-1.05282	9.14868	-15.1602	1.19906e-05	0.000214537	3.98144	CCDC115
CDKL2	-1.05272	7.02992	-9.19747	0.000164553	0.00100222	0.993257	CDKL2
ANKMY1	-1.05199	6.59948	-4.8082	0.00390807	0.0106082	-2.65367	ANKMY1
PGM5-AS1	-1.0519	5.51498	-6.59929	0.000874532	0.00330949	-0.933704	PGM5-AS1
CWH43	-1.05189	8.87309	-14.357	1.60087e-05	0.000247957	3.65595	CWH43
DSEL	-1.05149	5.84404	-9.95182	0.00010956	0.000767891	1.46144	DSEL
PDSS2	-1.05136	8.44507	-12.1867	3.80446e-05	0.000396181	2.67336	PDSS2
CD44	-1.05099	10.8566	-11.2244	5.85629e-05	0.000512733	2.18032	CD44
MKL2	-1.04994	9.37368	-11.7537	4.60056e-05	0.000437957	2.45641	MKL2
BRMS1L	-1.04951	8.55541	-14.2771	1.64898e-05	0.000250203	3.62252	BRMS1L
WRAP53	-1.04915	8.84099	-10.3448	8.96179e-05	0.000671345	1.69235	WRAP53
MXRA5	-1.04864	5.99447	-4.57838	0.00486921	0.0126433	-2.90459	MXRA5
NANOS1	-1.04843	6.89545	-9.71611	0.000124026	0.000834899	1.31879	NANOS1
UBAC1	-1.04838	8.86494	-8.89974	0.000194822	0.0011248	0.798685	UBAC1
MAS1L	-1.0483	4.99704	-3.57556	0.0138934	0.0298854	-4.09027	MAS1L
EIF3F	-1.04828	11.7359	-18.8752	3.72391e-06	0.000128537	5.28058	EIF3F
MUC3	-1.04795	4.64477	-5.82816	0.0015958	0.00525748	-1.62649	MUC3
PEG10	-1.04691	5.89128	-7.00883	0.000649964	0.00264384	-0.591386	PEG10
MS4A8	-1.04678	9.38082	-6.82605	0.00074067	0.00293007	-0.742099	MS4A8
IRGQ	-1.04624	8.58918	-14.3005	1.63471e-05	0.000249856	3.63234	IRGQ
CCDC40	-1.04599	7.22626	-13.807	1.96898e-05	0.000277072	3.42199	CCDC40
SOX2	-1.04587	11.5061	-7.57173	0.000442167	0.00198158	-0.14683	SOX2
CACNA2D2	-1.04581	4.84149	-3.18353	0.0218286	0.0434945	-4.59354	CACNA2D2
MCRIP1	-1.04551	6.66344	-10.1178	0.00010056	0.000726145	1.55999	MCRIP1
ITGAV	-1.0455	10.6503	-11.4202	5.34971e-05	0.000484495	2.28389	ITGAV
LOC100128108	-1.04498	3.40898	-4.02922	0.00848636	0.019888	-3.53537	LOC100128108
ADAD2	-1.04447	4.08809	-7.3608	0.000509344	0.00221225	-0.310061	ADAD2
ICAM3	-1.04395	6.60453	-12.1775	3.8195e-05	0.000396756	2.66886	ICAM3
PPP1R3C	-1.04358	8.13399	-7.55871	0.000446002	0.00199362	-0.156796	PPP1R3C
IFT46	-1.04337	9.15088	-7.75843	0.00039122	0.00180846	-0.00554605	IFT46
NSUN7	-1.04335	8.04932	-14.5345	1.49989e-05	0.000239247	3.72946	NSUN7
CCDC34	-1.04323	9.16477	-10.0062	0.000106511	0.000751501	1.4939	CCDC34
DRC1	-1.04307	9.76861	-8.76979	0.000210054	0.00117806	0.711903	DRC1
FAM81B	-1.04255	10.9069	-13.5708	2.15719e-05	0.000289558	3.31859	FAM81B
KIAA1586	-1.0419	5.16143	-11.1635	6.0252e-05	0.000521217	2.14775	KIAA1586
LOC727916	-1.04185	6.77645	-10.5943	7.91704e-05	0.000616359	1.83466	LOC727916
PRKAB2	-1.04133	8.36516	-8.73889	0.000213878	0.00119223	0.691102	PRKAB2
PHF10	-1.04008	8.946	-16.2789	8.20887e-06	0.000177714	4.4058	PHF10
ZDHHC23	-1.03976	7.28477	-13.0187	2.68652e-05	0.000328882	3.06953	ZDHHC23
ZNF560	-1.0395	3.44891	-9.90922	0.000112021	0.000778213	1.4359	ZNF560
CAB39L	-1.03944	7.7878	-10.2885	9.21925e-05	0.00068351	1.65981	CAB39L
TMEM254	-1.03901	8.58123	-11.9417	4.2329e-05	0.000417443	2.55156	TMEM254
ALDH4A1	-1.03897	7.19783	-16.5049	7.62724e-06	0.000172652	4.48776	ALDH4A1
GYS2	-1.03894	3.16147	-3.48752	0.0153448	0.0324681	-4.20144	GYS2
PHACTR1	-1.03894	3.4412	-5.64015	0.00186512	0.0059198	-1.80581	PHACTR1
SCFD2	-1.03884	7.49376	-12.215	3.75833e-05	0.000394455	2.68727	SCFD2
TBC1D8	-1.03876	9.62943	-9.39387	0.000147601	0.000936095	1.11848	TBC1D8
TTC21A	-1.03875	7.99808	-6.62162	0.000860166	0.00327659	-0.914606	TTC21A
BBS1	-1.03868	8.83631	-9.83497	0.000116468	0.000797673	1.39113	BBS1
LOC100132167	-1.03838	5.98857	-16.4717	7.70947e-06	0.000172825	4.4758	LOC100132167
INMT	-1.03822	3.38665	-4.22973	0.00689328	0.0167946	-3.29988	INMT
MEIG1	-1.03816	7.77298	-9.13315	0.000170595	0.00102584	0.951714	MEIG1
NINJ2	-1.03815	5.1759	-7.98869	0.000337555	0.00164263	0.164719	NINJ2
ZNF485	-1.03774	4.08322	-5.9591	0.00143479	0.00483719	-1.50411	ZNF485
IGSF11-AS1	-1.0377	2.92623	-3.26866	0.0197483	0.0400264	-4.48249	IGSF11-AS1
RFX2	-1.03745	7.86126	-8.00746	0.000333573	0.0016288	0.178413	RFX2
FARS2	-1.03721	8.22969	-14.7645	1.37998e-05	0.000227294	3.82336	FARS2
TRDMT1	-1.03682	6.43852	-11.6329	4.85651e-05	0.000453757	2.39452	TRDMT1
SPAG11A	-1.0368	6.30184	-4.77206	0.00404367	0.0109059	-2.69263	SPAG11A
ZCCHC11	-1.0364	7.8037	-13.3879	2.31768e-05	0.000301455	3.23722	ZCCHC11
TFRC	-1.03613	11.1871	-13.5536	2.17173e-05	0.000290851	3.31097	TFRC
MTCH2	-1.036	9.66107	-16.5463	7.52599e-06	0.000171477	4.50265	MTCH2
GAS2L3	-1.03594	5.44229	-4.27452	0.0065858	0.0161778	-3.2481	GAS2L3
HSPBP1	-1.03546	8.20275	-9.93892	0.000110299	0.000771131	1.45371	HSPBP1
AIFM1	-1.03532	8.4347	-14.9819	1.27687e-05	0.000219777	3.91076	AIFM1
SMIM2-AS1	-1.03478	5.33161	-6.64421	0.00084591	0.00323173	-0.895333	SMIM2-AS1
EPB41L4B	-1.03429	10.9915	-18.3068	4.38583e-06	0.00014022	5.10082	EPB41L4B
IPMK	-1.03344	7.75578	-10.0643	0.00010336	0.000738213	1.52842	IPMK
ATP2A1	-1.03253	5.54315	-5.81507	0.00161302	0.00530163	-1.63884	ATP2A1
MRPL12	-1.03229	8.98024	-14.8303	1.34777e-05	0.000224583	3.84995	MRPL12
CCNT2-AS1	-1.03225	4.45635	-7.22248	0.000559889	0.00236191	-0.41925	CCNT2-AS1
COX7A1	-1.03209	5.90214	-3.99393	0.00880817	0.0205062	-3.57745	COX7A1
SESN3	-1.03104	9.14989	-8.07442	0.000319811	0.00158343	0.22703	SESN3
DYNC1I1	-1.0308	7.90751	-6.09049	0.00129189	0.00446506	-1.38333	DYNC1I1
VEPH1	-1.03068	5.09223	-9.26673	0.000158327	0.000975123	1.03769	VEPH1
LOC90246	-1.03066	3.35174	-4.34287	0.00614624	0.0152744	-3.16965	LOC90246
LOC257152	-1.03057	6.07239	-4.9199	0.0035209	0.0097877	-2.53442	LOC257152
PRMT1	-1.03055	9.95803	-13.8969	1.90251e-05	0.000271296	3.46086	PRMT1
C12orf10	-1.03051	8.27574	-11.8853	4.33935e-05	0.000423335	2.5232	C12orf10
MROH2B	-1.03047	7.94006	-9.01094	0.000182808	0.00107539	0.872042	MROH2B
LOC102606465	-1.02998	6.80383	-8.63963	0.000226731	0.00123385	0.623813	LOC102606465
GPALPP1	-1.02957	7.69131	-12.4233	3.43845e-05	0.000375706	2.78869	GPALPP1
E2F8	-1.02917	7.4282	-8.50954	0.000244972	0.00130719	0.534573	E2F8
SAT2	-1.02907	9.0562	-18.6045	4.0232e-06	0.000135306	5.19574	SAT2
TMEM61	-1.02906	6.12793	-5.60949	0.00191386	0.00603546	-1.83545	TMEM61
LOC100132078	-1.02866	8.54856	-12.8202	2.91339e-05	0.000343854	2.97735	LOC100132078
LINC01505	-1.02852	5.02561	-5.54746	0.00201706	0.00629846	-1.8958	LINC01505
TEX30	-1.02838	8.08261	-9.80354	0.000118412	0.000806058	1.37208	TEX30
LDLRAD3	-1.02781	7.0083	-8.28364	0.000280905	0.00144257	0.376688	LDLRAD3
TGM3	-1.02763	5.46342	-4.91685	0.00353086	0.00980831	-2.53765	TGM3
C22orf39	-1.02754	8.60609	-12.7769	2.96589e-05	0.000347181	2.95704	C22orf39
PCNX1	-1.02742	7.44763	-18.1653	4.57159e-06	0.000141725	5.05513	PCNX1
RSPH3	-1.02711	9.94541	-11.0073	6.48545e-05	0.000543225	2.06341	RSPH3
PHKA2	-1.02687	5.99532	-5.59615	0.00193553	0.00609178	-1.84839	PHKA2
NEU3	-1.02671	6.09292	-10.8114	7.12285e-05	0.000578437	1.95594	NEU3
ME3	-1.02653	6.39621	-12.7244	3.03094e-05	0.000351846	2.93235	ME3
SPPL2B	-1.0265	6.2104	-8.5667	0.000236752	0.0012731	0.573936	SPPL2B
FBLN5	-1.02578	6.2704	-8.04942	0.00032487	0.00160039	0.208918	FBLN5
TEKT2	-1.02512	9.75512	-8.99719	0.000184246	0.00108181	0.863015	TEKT2
FUZ	-1.02433	7.00571	-14.8302	1.34782e-05	0.000224583	3.84991	FUZ
RSG1	-1.02406	7.17335	-15.1399	1.20766e-05	0.000214826	3.97341	RSG1
LPA	-1.02402	4.49938	-3.43422	0.0163059	0.0341689	-4.26928	LPA
TPRKB	-1.02393	9.33917	-11.4705	5.22788e-05	0.000477402	2.31025	TPRKB
PTPN20	-1.02344	4.56648	-4.243	0.00680051	0.016619	-3.28451	PTPN20
MANEAL	-1.02332	5.66893	-6.54619	0.000909833	0.00341032	-0.979333	MANEAL
OTULIN	-1.02321	8.25464	-9.53564	0.000136633	0.000888218	1.20738	OTULIN
SNX25	-1.02249	7.30898	-7.75067	0.000393196	0.00181438	-0.0113624	SNX25
CSN3	-1.02237	2.18142	-4.63074	0.00462837	0.0121607	-2.84676	CSN3
DCAF13	-1.02219	9.90845	-9.313	0.000154321	0.000958385	1.06721	DCAF13
RPGR	-1.02198	8.47351	-12.876	2.84736e-05	0.000339793	3.00343	RPGR
MKKS	-1.02197	9.46715	-9.35526	0.000150765	0.0009465	1.09405	MKKS
LOC100506100	-1.02193	7.96583	-11.2237	5.85826e-05	0.000512733	2.17993	LOC100506100
WDR92	-1.02091	9.41023	-8.35997	0.000268113	0.00139496	0.430459	WDR92
USP51	-1.02071	5.68386	-6.12439	0.00125775	0.0043739	-1.35248	USP51
NHP2	-1.02071	10.271	-16.6556	7.26638e-06	0.000170956	4.54175	NHP2
FAM117B	-1.02058	8.0321	-9.86562	0.000114607	0.000790124	1.40965	FAM117B
EFCAB7	-1.02026	9.15566	-11.7857	4.53526e-05	0.000434227	2.47275	EFCAB7
TBC1D16	-1.01996	7.33529	-15.5835	1.03572e-05	0.000199748	4.14579	TBC1D16
EDIL3	-1.01985	7.53943	-5.52744	0.00205174	0.00638427	-1.91538	EDIL3
PREX2	-1.01968	5.42378	-9.02734	0.000181111	0.00106806	0.882792	PREX2
TCEA2	-1.01954	6.2429	-5.70812	0.00176208	0.00566213	-1.74048	TCEA2
LAMC3	-1.01937	6.31114	-7.84368	0.000370261	0.00174406	0.0579964	LAMC3
MCM7	-1.01932	7.85016	-8.83893	0.000201782	0.00115033	0.758218	MCM7
SF3A3	-1.01925	7.32426	-16.4762	7.69834e-06	0.000172809	4.47741	SF3A3
LOC100507506	-1.01914	3.91207	-5.82847	0.00159539	0.00525732	-1.62619	LOC100507506
LOC340184	-1.01863	3.32647	-3.37178	0.0175186	0.0361969	-4.34925	LOC340184
IL1R1	-1.0186	9.41995	-10.2013	9.63607e-05	0.000705877	1.60901	IL1R1
FOXO6	-1.01857	5.83525	-11.7237	4.66249e-05	0.000441033	2.44113	FOXO6
INTS10	-1.01843	8.77629	-16.374	7.95797e-06	0.000175008	4.44043	INTS10
KIF6	-1.01825	7.55875	-9.83721	0.000116331	0.000797382	1.39248	KIF6
CETN3	-1.01814	10.1927	-11.9988	4.12806e-05	0.000411976	2.5802	CETN3
ATP5G2	-1.01791	11.4132	-16.5861	7.43027e-06	0.000171206	4.51691	ATP5G2
PTK7	-1.01774	7.59532	-9.42746	0.000144912	0.000925021	1.13965	PTK7
ZNF204P	-1.01744	7.73907	-12.5454	3.26576e-05	0.00036373	2.8474	ZNF204P
DSTN	-1.01741	12.4415	-16.9051	6.71229e-06	0.000166197	4.62998	DSTN
MMP7	-1.01736	5.1221	-4.85696	0.00373334	0.0102492	-2.6014	MMP7
KCNA5	-1.01662	3.47796	-5.66651	0.00182434	0.00581202	-1.7804	KCNA5
TOMM20	-1.01658	11.2832	-18.3225	4.3657e-06	0.00014022	5.10589	TOMM20
TBC1D2B	-1.01586	8.07914	-12.5268	3.29147e-05	0.00036585	2.83847	TBC1D2B
PGPEP1	-1.01563	7.34536	-6.72028	0.000799891	0.00310196	-0.830823	PGPEP1
GOLGA3	-1.01555	8.16388	-9.36433	0.000150015	0.000944013	1.0998	GOLGA3
APCDD1	-1.01541	5.79464	-5.47244	0.00215063	0.00662084	-1.96944	APCDD1
ZNF850	-1.01497	5.04371	-4.55376	0.00498743	0.0128813	-2.93192	ZNF850
POLE2	-1.01478	5.44928	-6.54733	0.000909053	0.00340801	-0.978343	POLE2
CLYBL	-1.01403	5.56623	-7.03663	0.000637335	0.00260481	-0.568746	CLYBL
LOC157740	-1.01393	4.28987	-7.44804	0.000480205	0.00211343	-0.242073	LOC157740
IFT52	-1.01366	9.41552	-10.7617	7.29599e-05	0.000586831	1.92839	IFT52
KLRB1	-1.01327	5.72153	-4.01252	0.00863695	0.0201774	-3.55526	KLRB1
FIG4	-1.01247	8.01293	-9.04068	0.000179745	0.00106297	0.891516	FIG4
RRM1	-1.01238	9.73749	-14.3986	1.57652e-05	0.000246013	3.67325	RRM1
ELFN1	-1.0123	5.01915	-9.34582	0.000151551	0.000950098	1.08807	ELFN1
AUH	-1.01225	9.07232	-10.7411	7.36907e-05	0.000589461	1.91696	AUH
BDH1	-1.0122	9.0882	-12.4731	3.36679e-05	0.00037001	2.81269	BDH1
PRKAR2A	-1.0122	10.6326	-10.7014	7.51292e-05	0.00059805	1.89478	PRKAR2A
PQLC3	-1.01218	8.90325	-12.5666	3.23696e-05	0.000362681	2.85748	PQLC3
VPS51	-1.01194	8.41141	-9.61769	0.000130723	0.000863809	1.25827	VPS51
MSH2	-1.01157	7.99077	-9.02454	0.000181399	0.00106861	0.880957	MSH2
2024-09-11	-1.01141	9.9434	-12.6744	3.09447e-05	0.000354069	2.90874	2024-09-11
FAM83C	-1.01114	5.60369	-5.86036	0.00155435	0.00515019	-1.59621	FAM83C
WDR66	-1.01085	9.34066	-8.61306	0.000230323	0.00125014	0.605686	WDR66
ZNF439	-1.01059	4.61801	-3.8763	0.00998505	0.0227035	-3.71901	ZNF439
ATF6	-1.01047	8.87035	-11.4799	5.20553e-05	0.000476058	2.31515	ATF6
NUF2	-1.01041	6.1542	-4.82843	0.00383445	0.0104744	-2.63194	NUF2
WDR91	-1.0104	5.51196	-12.2711	3.66875e-05	0.000389052	2.71479	WDR91
LRP6	-1.01036	7.93926	-10.8999	6.82606e-05	0.000563379	2.00474	LRP6
GPSM2	-1.0103	8.74545	-14.7775	1.37352e-05	0.000227082	3.82864	GPSM2
C5orf49	-1.01024	9.66756	-10.8388	7.02945e-05	0.000575609	1.97108	C5orf49
MANBA	-1.00974	8.42528	-13.367	2.33687e-05	0.000302227	3.22787	MANBA
EPM2A	-1.00961	6.23316	-4.40385	0.00578217	0.0145395	-3.10023	EPM2A
RANBP17	-1.00929	5.75439	-9.40984	0.000146315	0.000931129	1.12855	RANBP17
NARF	-1.00912	8.55118	-13.452	2.25988e-05	0.00029819	3.26586	NARF
MIF	-1.0091	11.7374	-15.7656	9.73624e-06	0.000195398	4.21505	MIF
PTPN14	-1.009	8.77924	-7.91207	0.000354395	0.00169421	0.108539	PTPN14
PPARGC1B	-1.00894	7.12802	-6.46769	0.0009651	0.0035717	-1.04732	PPARGC1B
C9orf135	-1.00833	11.5543	-6.88135	0.000711751	0.00283666	-0.696156	C9orf135
ALCAM	-1.00824	12.3353	-17.3996	5.75474e-06	0.000156695	4.80079	ALCAM
RBM3	-1.0082	10.5764	-8.05688	0.00032335	0.00159593	0.21433	RBM3
P2RY12	-1.00798	2.72203	-4.10265	0.00785872	0.0186962	-3.44843	P2RY12
SERTAD4-AS1	-1.00791	6.00978	-6.59736	0.000875782	0.00331126	-0.935352	SERTAD4-AS1
LINC00839	-1.00702	3.67827	-5.54057	0.00202893	0.00632748	-1.90254	LINC00839
NUP210	-1.00698	7.79658	-7.31624	0.000525022	0.00226244	-0.345048	NUP210
RABEPK	-1.00675	7.14177	-13.7986	1.97531e-05	0.000277334	3.41836	RABEPK
TMEM218	-1.00644	8.73541	-17.1709	6.17607e-06	0.000160076	4.72245	TMEM218
MIR205	-1.00643	9.16333	-9.50615	0.000138833	0.000897208	1.18899	MIR205
PXMP4	-1.00614	7.59191	-7.2634	0.000544352	0.00232057	-0.386772	PXMP4
KIF5A	-1.00599	6.95476	-7.769	0.000388549	0.0018009	0.00235938	KIF5A
PKP1	-1.00584	8.85407	-8.19428	0.000296803	0.00150297	0.313176	PKP1
DCTPP1	-1.00569	8.87015	-14.2795	1.64752e-05	0.000250203	3.62352	DCTPP1
CMTM8	-1.00561	8.31139	-7.95802	0.000344181	0.00166022	0.142287	CMTM8
ERCC6L	-1.00554	5.11582	-4.66351	0.0044846	0.0118573	-2.81077	ERCC6L
PCCB	-1.00546	8.77576	-10.6979	7.52539e-05	0.000598814	1.89288	PCCB
LOC101927478	-1.00536	4.50257	-5.79139	0.00164472	0.00538404	-1.66122	LOC101927478
CDCA3	-1.00474	6.52379	-7.77691	0.000386562	0.00179581	0.00827652	CDCA3
IPP	-1.00464	7.74337	-9.08397	0.000175391	0.00104802	0.919771	IPP
LOC100506990	-1.00451	10.5083	-9.60158	0.000131859	0.000866647	1.24831	LOC100506990
PIK3R3	-1.00444	9.6	-8.77293	0.000209669	0.00117718	0.714016	PIK3R3
ABCC6P1	-1.00414	5.19366	-7.04054	0.000635578	0.00260142	-0.565561	ABCC6P1
CCDC58	-1.00414	7.79714	-11.4046	5.38813e-05	0.000485498	2.2757	CCDC58
RANBP1	-1.00402	9.93935	-11.4113	5.37152e-05	0.000485053	2.27923	RANBP1
LHPP	-1.00367	6.56398	-8.96192	0.000187994	0.00109654	0.839803	LHPP
MYO18B	-1.00366	6.24414	-9.40389	0.000146793	0.000932746	1.1248	MYO18B
LOC101928222	-1.00359	3.28137	-4.45585	0.00549114	0.0139243	-3.04148	LOC101928222
ARHGAP19	-1.00358	8.18342	-10.0631	0.000103424	0.000738368	1.52771	ARHGAP19
SNRNP48	-1.00353	6.20539	-9.29654	0.000155732	0.000963128	1.05672	SNRNP48
NCAPG2	-1.00344	6.93698	-9.12434	0.000171443	0.00102886	0.946003	NCAPG2
PIH2	-1.00322	7.80479	-11.2584	5.76428e-05	0.000507276	2.19845	PIH2
LSM4	-1.00322	9.1899	-13.9752	1.84672e-05	0.000266438	3.49453	LSM4
SDR39U1	-1.00306	8.43376	-13.96	1.85737e-05	0.000267236	3.48802	SDR39U1
BORCS7	-1.0021	10.7655	-15.6532	1.01141e-05	0.000198741	4.17241	BORCS7
FAM102B	-1.00193	7.84759	-8.23191	0.000289984	0.00147453	0.339992	FAM102B
IFITM10	-1.00146	8.1462	-5.95608	0.00143829	0.00484654	-1.50691	IFITM10
DEPDC7	-1.00107	5.07101	-4.09676	0.00790707	0.0187838	-3.45538	DEPDC7
ARHGAP35	-1.0009	9.10013	-10.2657	9.32615e-05	0.000688741	1.64657	ARHGAP35
CPVL	-1.00042	2.77277	-7.48102	0.000469703	0.00207685	-0.216552	CPVL
PDPR	-1.00026	8.43404	-7.98571	0.000338191	0.00164388	0.162546	PDPR
ATP5F1	-1.00013	11.9997	-16.3358	8.05747e-06	0.000176082	4.42657	ATP5F1
LOC105376805	1.00031	9.2576	14.073	1.77973e-05	0.00026121	3.53631	LOC105376805
TUBB2A	1.00089	10.6167	12.713	3.04527e-05	0.000352358	2.92698	TUBB2A
DISP1	1.00164	6.16708	7.68044	0.000411619	0.00188024	-0.0642067	DISP1
SIX1	1.00198	10.6523	11.4494	5.27843e-05	0.000480512	2.29924	SIX1
MTF2	1.00321	9.74721	12.1263	3.90519e-05	0.000400666	2.64355	MTF2
ARHGAP33	1.00359	4.11362	13.925	1.88228e-05	0.000269332	3.47296	ARHGAP33
USP6NL	1.00451	9.01007	9.62889	0.00012994	0.000859801	1.26519	USP6NL
ANKFY1	1.00479	10.1508	14.4206	1.56378e-05	0.000244757	3.68241	ANKFY1
GRHL3	1.00649	8.86522	6.55598	0.0009032	0.00339156	-0.970897	GRHL3
DAAM2	1.00685	5.26042	7.24982	0.00054945	0.00233251	-0.39753	DAAM2
NOD2	1.00725	7.03637	10.1371	9.95689e-05	0.000721225	1.57137	NOD2
HOXD9	1.0077	4.67777	7.47196	0.000472562	0.00208463	-0.223555	HOXD9
RAB32	1.00843	8.5582	6.1487	0.00123391	0.00430465	-1.33045	RAB32
TLE4	1.00927	10.1082	14.8993	1.31493e-05	0.000222875	3.87772	TLE4
FYTTD1	1.00975	11.0778	14.3749	1.59034e-05	0.000246692	3.6634	FYTTD1
OSMR	1.01025	9.84926	7.43015	0.000486019	0.00213182	-0.255961	OSMR
GALNT15	1.01044	6.54266	9.74306	0.000122263	0.000825701	1.33526	GALNT15
TSKU	1.01151	8.15745	11.8417	4.42401e-05	0.000427395	2.50113	TSKU
MICA	1.01161	8.32801	6.64194	0.000847331	0.00323479	-0.897269	MICA
CTC-338M12.4	1.01189	6.05842	13.0983	2.60154e-05	0.000322072	3.10606	CTC-338M12.4
ETS2	1.01312	10.5902	11.411	5.37216e-05	0.000485053	2.2791	ETS2
DOPEY1	1.01352	9.04278	9.60253	0.000131792	0.000866647	1.2489	DOPEY1
ANGPTL3	1.0137	4.38957	4.39922	0.00580895	0.0145916	-3.10549	ANGPTL3
RHBDD1	1.01537	8.15996	13.6641	2.08041e-05	0.00028406	3.35965	RHBDD1
STX4	1.01579	9.20339	10.2778	9.26956e-05	0.000685776	1.65356	STX4
BAIAP2L2	1.01589	4.99595	6.95849	0.000673582	0.00271149	-0.632567	BAIAP2L2
RBP5	1.01626	4.11191	6.50076	0.000941356	0.00350538	-1.0186	RBP5
RAB30	1.01736	5.66325	14.8785	1.32474e-05	0.000223892	3.86935	RAB30
BATF	1.01743	7.86901	10.1559	9.86149e-05	0.0007176	1.58244	BATF
LINC01365	1.0179	6.63549	5.83454	0.00158748	0.00524001	-1.62048	LINC01365
PCDHGA10	1.01848	4.33952	6.98298	0.00066197	0.00267779	-0.612503	PCDHGA10
LOC101929229	1.01867	4.46962	4.4317	0.00562414	0.0142072	-3.06871	LOC101929229
MATK	1.019	4.68997	5.1258	0.0029172	0.00844456	-2.31912	MATK
NFKBIA	1.01909	11.0639	7.99296	0.000336644	0.00164104	0.167839	NFKBIA
C15orf62	1.01928	7.19444	8.55983	0.000237722	0.00127601	0.569221	C15orf62
FBLIM1	1.02018	9.77591	9.93168	0.000110715	0.000772125	1.44938	FBLIM1
WHAMM	1.02107	8.48616	8.6411	0.000226534	0.00123342	0.624817	WHAMM
CHRNB1	1.02124	7.19623	13.9406	1.87113e-05	0.000268497	3.47968	CHRNB1
LINC00865	1.02334	8.13246	14.195	1.70019e-05	0.000254125	3.58798	LINC00865
LOC100310756	1.02337	7.69642	14.8668	1.33026e-05	0.000223994	3.86467	LOC100310756
C1orf116	1.02354	10.9784	10.8228	7.08373e-05	0.000576881	1.96226	C1orf116
SLA2	1.02471	4.52153	5.12427	0.0029212	0.00845381	-2.32069	SLA2
SNORD89	1.02746	7.3708	9.70576	0.00012471	0.000837886	1.31246	SNORD89
RECK	1.0276	8.93517	12.4823	3.35364e-05	0.000368954	2.81715	RECK
CYR61	1.02882	9.63574	11.159	6.03795e-05	0.000521285	2.14533	CYR61
ARNT2	1.02947	3.67316	4.51676	0.00517129	0.0132903	-2.97316	ARNT2
MCF2L	1.02951	6.55991	8.17116	0.000301086	0.00151583	0.296643	MCF2L
PSAT1	1.02978	10.882	4.4326	0.00561915	0.0141963	-3.0677	PSAT1
MST1	1.03	5.10959	8.19008	0.000297575	0.00150506	0.310178	MST1
[truncated: 1,622 more rows]

## Sheet: DEG_KY180
	logFC	AveExpr	t	P.Value	adj.P.Val	B	gene
LOC101929662	-11.3533	-2.59429	-10.3694	9.61921e-05	0.00059764	1.57904	LOC101929662
LINC00561	-10.959	-2.91753	-13.3141	2.63827e-05	0.000262919	3.06515	LINC00561
HMCN1	-10.0955	-0.299413	-4.58768	0.00499373	0.0123177	-2.98205	HMCN1
LOC100505817	-9.43742	-4.03489	-9.88073	0.00012316	0.000706928	1.29366	LOC100505817
SNAP91	-9.23203	-4.82417	-6.32085	0.00113652	0.0037802	-1.27868	SNAP91
TMEM114	-8.50462	-2.18724	-9.47218	0.00015275	0.000825867	1.04476	TMEM114
SLC25A47	-8.07163	-1.62394	-3.05929	0.025767	0.0488736	-4.83149	SLC25A47
LINC01233	-7.38561	-3.14193	-3.0596	0.0257577	0.0488712	-4.83109	LINC01233
LINC01541	-7.0921	-0.740086	-4.03537	0.00867394	0.0195349	-3.61085	LINC01541
STAR	-6.33219	2.47332	-4.8741	0.00381373	0.00985848	-2.67342	STAR
MRLN	-5.18605	5.85451	-15.4835	1.19763e-05	0.000168588	3.96274	MRLN
MYLK3	-5.15132	4.18674	-9.72401	0.000133635	0.000747522	1.19933	MYLK3
MROH9	-4.98013	5.09351	-11.6349	5.31458e-05	0.000403784	2.26251	MROH9
LOC100506730	-4.77139	4.90709	-7.06414	0.000662635	0.00248063	-0.65439	LOC100506730
ADH6	-4.52063	5.46996	-7.34453	0.000547228	0.0021344	-0.432779	ADH6
ACO1	-4.47067	6.38853	-32.5027	2.35835e-07	4.42063e-05	8.17471	ACO1
FMO5	-4.2228	5.93595	-25.5744	8.44212e-07	6.01826e-05	6.87268	FMO5
SCN4B	-3.99374	2.59588	-7.64673	0.000448278	0.00183357	-0.201747	SCN4B
NOMO3	-3.98569	3.61111	-6.09973	0.00134761	0.00431031	-1.47557	NOMO3
LOC100505985	-3.94767	-1.85958	-3.21958	0.0213294	0.0417026	-4.62199	LOC100505985
GSTA1	-3.94126	9.37719	-35.1999	1.5422e-07	4.18394e-05	8.58751	GSTA1
USP26	-3.91059	0.863149	-5.89499	0.00158479	0.00489694	-1.66279	USP26
HELLS	-3.87595	6.44086	-25.796	8.06397e-07	6.01826e-05	6.92087	HELLS
BAALC	-3.76768	5.42145	-20.7832	2.53642e-06	8.11032e-05	5.69106	BAALC
RPE65	-3.76285	1.33537	-4.55325	0.00516204	0.012655	-3.01994	RPE65
KLHL32	-3.75645	3.52672	-8.05799	0.000345355	0.00150155	0.100414	KLHL32
C6	-3.69902	5.85687	-13.3347	2.61704e-05	0.000261303	3.07438	C6
SORL1	-3.64993	7.62315	-20.4984	2.72855e-06	8.37773e-05	5.61115	SORL1
LOC100506844	-3.64558	8.0026	-29.0381	4.29723e-07	5.07669e-05	7.57278	LOC100506844
F5	-3.61237	5.8265	-9.00033	0.000197982	0.000994818	0.744691	F5
IYD	-3.57369	4.68291	-20.5762	2.67442e-06	8.31201e-05	5.63309	IYD
COL21A1	-3.5723	8.01691	-21.4408	2.1508e-06	7.57909e-05	5.87093	COL21A1
TSPAN8	-3.54298	4.94596	-24.4394	1.07435e-06	6.17473e-05	6.6177	TSPAN8
PTGFR	-3.51274	5.0282	-6.28704	0.00116616	0.00385722	-1.30843	PTGFR
ZNF157	-3.49854	1.75692	-3.84882	0.0105589	0.0229999	-3.83348	ZNF157
DIO1	-3.49418	6.00313	-26.5553	6.91197e-07	5.80376e-05	7.08227	DIO1
CNTD1	-3.48186	3.59061	-4.23236	0.0070875	0.0164837	-3.3814	CNTD1
DCLK1	-3.48064	4.94581	-12.5601	3.57377e-05	0.000315001	2.71797	DCLK1
MAP6	-3.47343	6.51059	-19.2587	3.79485e-06	9.5822e-05	5.24819	MAP6
FLJ26850	-3.46464	5.0976	-8.17972	0.000320402	0.00141703	0.187285	FLJ26850
HHLA2	-3.40799	5.43382	-11.2285	6.3864e-05	0.000455192	2.05116	HHLA2
RGS22	-3.40592	6.49004	-17.802	5.74776e-06	0.000115354	4.78726	RGS22
NUDT3	-3.40528	7.9401	-27.7362	5.48462e-07	5.328e-05	7.32239	NUDT3
CRISP2	-3.39035	4.68654	-10.447	9.25822e-05	0.0005821	1.62318	CRISP2
LINC00643	-3.37106	4.91834	-4.84685	0.00391097	0.0100486	-2.70228	LINC00643
PLEKHS1	-3.35895	8.66918	-28.5424	4.70941e-07	5.14409e-05	7.47914	PLEKHS1
LOC102724094	-3.315	6.30168	-16.1973	9.45137e-06	0.00014793	4.22985	LOC102724094
GIPC2	-3.24964	7.39358	-18.2445	5.04946e-06	0.000109515	4.93152	GIPC2
TNNC2	-3.22204	4.39262	-23.0601	1.46219e-06	6.7598e-05	6.28828	TNNC2
LRP2BP	-3.19005	5.85717	-13.0529	2.9252e-05	0.00028026	2.94717	LRP2BP
FMO6P	-3.15784	4.05836	-21.9828	1.88432e-06	7.27604e-05	6.01456	FMO6P
CD36	-3.14006	7.83305	-28.9911	4.33447e-07	5.07669e-05	7.56398	CD36
CHST9	-3.12595	10.0306	-33.4335	2.02901e-07	4.42063e-05	8.32223	CHST9
LOC101928817	-3.1228	10.4864	-29.6394	3.85323e-07	4.86862e-05	7.6837	LOC101928817
RUNDC3B	-3.12057	4.08279	-10.8212	7.72615e-05	0.000518092	1.8318	RUNDC3B
HS3ST6	-3.11664	5.67851	-11.7742	4.997e-05	0.000390032	2.33333	HS3ST6
MORN5	-3.11494	9.51696	-25.2645	9.00694e-07	6.05683e-05	6.80442	MORN5
COL28A1	-3.10319	6.81589	-19.2034	3.85299e-06	9.63154e-05	5.23139	COL28A1
KLHL6	-3.09697	8.24891	-16.1601	9.56631e-06	0.000149378	4.21623	KLHL6
CYBRD1	-3.09393	8.58162	-22.8328	1.54109e-06	6.84097e-05	6.23176	CYBRD1
PDE4DIP	-3.09159	5.27989	-14.7972	1.51903e-05	0.000191932	3.69357	PDE4DIP
PROM1	-3.06412	10.4575	-21.6831	2.02649e-06	7.44253e-05	5.93565	PROM1
ZAK	-3.06168	7.14041	-22.9791	1.48974e-06	6.82597e-05	6.26821	ZAK
ERICH5	-3.02764	7.05572	-22.0697	1.84534e-06	7.25355e-05	6.0372	ERICH5
ALOX15	-3.02665	7.25549	-21.8371	1.95191e-06	7.35088e-05	5.97635	ALOX15
GSTA3	-3.02564	8.2671	-17.6419	6.028e-06	0.000116953	4.73413	GSTA3
ERP27	-3.01626	6.13485	-25.0777	9.36899e-07	6.05683e-05	6.76279	ERP27
ADH1C	-3.01109	8.99658	-46.475	3.50284e-08	3.47748e-05	9.92296	ADH1C
PTGER2	-3.00126	6.22992	-13.2021	2.75703e-05	0.000269673	3.01485	PTGER2
CMTM4	-2.99594	8.93232	-34.5836	1.69442e-07	4.18394e-05	8.49705	CMTM4
PROS1	-2.9897	8.31894	-17.3693	6.54369e-06	0.000121593	4.64242	PROS1
ANTXR1	-2.96395	8.77874	-28.6162	4.64524e-07	5.14409e-05	7.49319	ANTXR1
PLEKHB1	-2.95115	6.09793	-13.3034	2.64933e-05	0.000263294	3.06038	PLEKHB1
RERG	-2.94526	5.8985	-11.9997	4.52919e-05	0.000366651	2.44623	RERG
DCDC2B	-2.9443	5.67673	-13.2373	2.71909e-05	0.00026767	3.03069	DCDC2B
SCGB1D1	-2.94187	1.17931	-6.28218	0.00117049	0.00386663	-1.31272	SCGB1D1
LINC01019	-2.8906	4.39176	-14.5818	1.64028e-05	0.000200684	3.60642	LINC01019
AQP4-AS1	-2.88953	5.8117	-10.1319	0.000108319	0.000644473	1.44197	AQP4-AS1
ZNF704	-2.88946	8.24854	-12.5952	3.52233e-05	0.000312217	2.73458	ZNF704
MTURN	-2.88923	6.54837	-15.7008	1.11311e-05	0.000162004	4.04542	MTURN
RP1L1	-2.88854	2.06685	-3.86644	0.0103623	0.0226545	-3.81224	RP1L1
CEP78	-2.88333	7.69686	-32.195	2.48088e-07	4.42063e-05	8.12471	CEP78
LOC100130278	-2.88208	3.13774	-11.0785	6.84517e-05	0.000476647	1.97128	LOC100130278
PHF2P1	-2.87353	1.8145	-4.65444	0.004685	0.0116876	-2.90908	PHF2P1
TMEM178A	-2.865	5.14068	-13.6961	2.27625e-05	0.000242365	3.23358	TMEM178A
UMODL1	-2.864	3.12212	-9.17591	0.000179517	0.000925231	0.857991	UMODL1
ZNF788	-2.85532	3.09191	-5.75969	0.00176825	0.00534422	-1.78919	ZNF788
EFHC2	-2.854	9.45238	-28.2326	4.99093e-07	5.16964e-05	7.41955	EFHC2
GHR	-2.84557	3.6426	-8.6786	0.000237959	0.0011394	0.531791	GHR
OPN1SW	-2.84543	5.17327	-7.37634	0.000535684	0.00209884	-0.408083	OPN1SW
PNMAL1	-2.83646	5.91881	-27.445	5.8013e-07	5.328e-05	7.26435	PNMAL1
GNAL	-2.82841	6.48137	-25.4644	8.63774e-07	6.01826e-05	6.84855	GNAL
LOC105371352	-2.82123	3.27166	-5.52118	0.00215536	0.00624095	-2.01743	LOC105371352
OLFML2A	-2.8211	8.36387	-23.8222	1.23056e-06	6.42503e-05	6.47307	OLFML2A
DUSP9	-2.82092	4.28287	-8.17939	0.000320468	0.00141703	0.187047	DUSP9
CFAP43	-2.81926	9.5197	-29.3999	4.02322e-07	4.99252e-05	7.63987	CFAP43
CAPN13	-2.81896	6.69012	-8.79269	0.000222783	0.0010829	0.608086	CAPN13
EGFL6	-2.81732	8.22395	-36.8188	1.21352e-07	4.10023e-05	8.81506	EGFL6
C1orf168	-2.80234	5.4166	-27.545	5.69016e-07	5.328e-05	7.28437	C1orf168
PLPPR3	-2.8017	6.11337	-16.383	8.90157e-06	0.000143305	4.29729	PLPPR3
BBOX1	-2.78933	8.28034	-30.1242	3.5345e-07	4.77716e-05	7.77105	BBOX1
PAIP2B	-2.78357	5.251	-11.2307	6.37991e-05	0.000454885	2.05233	PAIP2B
FBXO15	-2.76984	8.75609	-21.2758	2.24057e-06	7.63603e-05	5.82641	FBXO15
TMEM63C	-2.76873	5.68413	-18.0039	5.41578e-06	0.000113248	4.85357	TMEM63C
DYNC2H1	-2.7662	7.62001	-14.5399	1.66522e-05	0.000202544	3.58929	DYNC2H1
SPATA33	-2.76068	6.55634	-22.6892	1.5935e-06	6.86417e-05	6.19573	SPATA33
CNGA4	-2.74446	4.34302	-14.0979	1.95706e-05	0.000222038	3.40569	CNGA4
CBX5	-2.73403	8.12909	-31.2305	2.91707e-07	4.71978e-05	7.96379	CBX5
DNAH5	-2.73344	8.45105	-12.9381	3.06292e-05	0.000287409	2.89456	DNAH5
ENPP5	-2.72939	7.26356	-18.5491	4.62697e-06	0.00010548	5.02861	ENPP5
PLCB4	-2.72811	6.89082	-18.3071	4.95912e-06	0.000108715	4.9516	PLCB4
GPR85	-2.72252	5.43125	-16.4187	8.80037e-06	0.000143052	4.31015	GPR85
ARHGEF26-AS1	-2.7214	5.72186	-16.3404	9.02439e-06	0.000144501	4.28187	ARHGEF26-AS1
SPATA6	-2.71918	8.01253	-29.005	4.32341e-07	5.07669e-05	7.56659	SPATA6
GATSL2	-2.71822	6.93324	-18.1955	5.12162e-06	0.000110395	4.91574	GATSL2
STARD9	-2.69656	4.88137	-10.2682	0.000101154	0.000616803	1.52099	STARD9
LGSN	-2.69331	4.2587	-10.8107	7.76484e-05	0.00051985	1.82604	LGSN
FAM13C	-2.69203	5.8014	-10.3461	9.73088e-05	0.000602165	1.56572	FAM13C
CC2D2A	-2.68887	9.10166	-24.7243	1.01023e-06	6.12287e-05	6.68302	CC2D2A
NR5A2	-2.68297	4.42062	-8.09035	0.000338506	0.00147609	0.123618	NR5A2
GAS7	-2.67497	6.43916	-14.4891	1.69601e-05	0.000203431	3.56848	GAS7
PCYT1B	-2.67268	4.67183	-19.2259	3.82916e-06	9.60781e-05	5.23824	PCYT1B
PRR18	-2.66776	5.36473	-13.5491	2.40814e-05	0.000249067	3.16934	PRR18
C10orf107	-2.66726	7.64894	-13.666	2.30252e-05	0.000244538	3.2205	C10orf107
DAPL1	-2.66658	9.26224	-17.2055	6.87867e-06	0.00012505	4.58656	DAPL1
VWA8-AS1	-2.66061	5.59841	-19.2942	3.7581e-06	9.54165e-05	5.25894	VWA8-AS1
VIM	-2.65321	8.3739	-12.3195	3.95161e-05	0.000336191	2.60277	VIM
DNAL1	-2.64749	7.83807	-26.2167	7.39986e-07	5.91081e-05	7.01099	DNAL1
LOC730202	-2.63933	8.18728	-27.6073	5.62218e-07	5.328e-05	7.2968	LOC730202
FSD1L	-2.62897	6.97844	-26.3825	7.15594e-07	5.8512e-05	7.04605	FSD1L
FAM201A	-2.62813	5.59478	-9.51907	0.000148959	0.00081253	1.07382	FAM201A
LRRC34	-2.61801	8.96312	-22.648	1.60892e-06	6.86417e-05	6.18535	LRRC34
KNDC1	-2.60636	6.82718	-15.8262	1.06756e-05	0.000158861	4.09257	KNDC1
MRAP2	-2.5987	6.92149	-21.4731	2.13369e-06	7.57909e-05	5.87962	MRAP2
TCTEX1D1	-2.59267	6.73288	-32.2375	2.46353e-07	4.42063e-05	8.13165	TCTEX1D1
LRIG1	-2.58692	8.60548	-25.039	9.44611e-07	6.05683e-05	6.75413	LRIG1
KATNAL2	-2.58641	6.79345	-26.4856	7.00925e-07	5.82186e-05	7.06769	KATNAL2
LOC728392	-2.57586	7.78079	-21.1056	2.33794e-06	7.73672e-05	5.78004	LOC728392
ACADL	-2.57367	4.18916	-7.90836	0.00037922	0.00161314	-0.00794605	ACADL
NEK5	-2.57274	8.06907	-18.1927	5.1258e-06	0.000110395	4.91483	NEK5
LINC00964	-2.56344	3.5972	-14.9318	1.44866e-05	0.000186315	3.74736	LINC00964
STOML3	-2.56147	8.46901	-19.6084	3.45061e-06	9.25661e-05	5.35314	STOML3
MDH1B	-2.5614	8.00505	-20.4112	2.79081e-06	8.48781e-05	5.58643	MDH1B
STK33	-2.54842	7.13522	-23.3441	1.3703e-06	6.56736e-05	6.35796	STK33
PPP1R16B	-2.52702	4.59273	-25.3721	8.80588e-07	6.05683e-05	6.82823	PPP1R16B
CCDC78	-2.52338	8.36279	-14.1943	1.88856e-05	0.000217288	3.44623	CCDC78
DTNA	-2.50984	6.5691	-12.1483	4.24918e-05	0.000353217	2.51948	DTNA
LOC101927093	-2.50947	3.96105	-3.69488	0.0124693	0.0265075	-4.02111	LOC101927093
LINC01279	-2.5079	7.69005	-17.6411	6.02948e-06	0.000116953	4.73386	LINC01279
AKAP14	-2.5038	10.221	-22.4602	1.68152e-06	7.01146e-05	6.13773	AKAP14
ITGA4	-2.50256	3.60682	-7.59636	0.000463213	0.00188064	-0.23971	ITGA4
DZIP3	-2.488	9.44346	-20.102	3.02551e-06	8.75502e-05	5.49782	DZIP3
NUBPL	-2.48043	6.3574	-36.0448	1.35905e-07	4.10023e-05	8.70803	NUBPL
CDHR3	-2.47916	9.36224	-23.5761	1.30025e-06	6.54775e-05	6.41416	CDHR3
YPEL1	-2.47623	5.76664	-15.0365	1.39656e-05	0.000183244	3.78886	YPEL1
IGFBP5	-2.47102	7.69678	-25.0942	9.33631e-07	6.05683e-05	6.76649	IGFBP5
C11orf97	-2.46777	8.80762	-25.526	8.5276e-07	6.01826e-05	6.86207	C11orf97
AQP4	-2.46318	5.17511	-11.0086	7.07202e-05	0.000487558	1.93373	AQP4
TEX26	-2.46166	8.48021	-19.4035	3.64761e-06	9.43492e-05	5.29189	TEX26
MB	-2.45829	7.9033	-32.9807	2.1819e-07	4.42063e-05	8.25116	MB
NLGN3	-2.45287	4.61815	-9.17093	0.000180011	0.000927323	0.854807	NLGN3
C14orf132	-2.44866	5.86037	-16.9927	7.34461e-06	0.000129434	4.51315	C14orf132
LOC100129550	-2.44508	6.89988	-31.0415	3.01286e-07	4.71978e-05	7.93151	LOC100129550
CXXC4	-2.43009	5.09479	-5.31529	0.00257034	0.00720151	-2.22018	CXXC4
RPGRIP1L	-2.42256	7.98682	-21.3974	2.17397e-06	7.57909e-05	5.85927	RPGRIP1L
WDR78	-2.42042	9.11707	-15.17	1.33331e-05	0.000179103	3.84135	WDR78
METTL7A	-2.41869	10.854	-18.0966	5.27115e-06	0.000112328	4.88371	METTL7A
NAT2	-2.41637	2.50796	-3.81007	0.0110065	0.0238314	-3.88038	NAT2
DNAH2	-2.41569	6.85167	-11.7751	4.99493e-05	0.000390016	2.33381	DNAH2
DTHD1	-2.41558	7.62762	-14.5331	1.66931e-05	0.00020257	3.5865	DTHD1
GATS	-2.41411	6.69085	-21.117	2.33126e-06	7.73672e-05	5.78316	GATS
ABCA13	-2.41156	8.23342	-16.2069	9.42199e-06	0.000147896	4.23335	ABCA13
MSI2	-2.40714	9.18855	-28.2882	4.93897e-07	5.14838e-05	7.43031	MSI2
LOC101928433	-2.40588	4.86761	-10.3487	9.71826e-05	0.000601741	1.56722	LOC101928433
RBM24	-2.40539	7.89632	-13.7804	2.20443e-05	0.000238618	3.27013	RBM24
REEP6	-2.40446	6.64564	-17.0712	7.16849e-06	0.000127843	4.54035	REEP6
FMO3	-2.40279	5.64056	-18.8872	4.20611e-06	0.000100331	5.13436	FMO3
ICA1L	-2.39951	7.72077	-19.6862	3.37914e-06	9.16102e-05	5.3762	ICA1L
GXYLT2	-2.39928	5.31337	-7.56705	0.000472172	0.00190846	-0.261901	GXYLT2
FAM216A	-2.39663	6.87653	-27.2428	6.03384e-07	5.38377e-05	7.22363	FAM216A
LOC100507395	-2.39386	5.52677	-24.4089	1.0815e-06	6.17473e-05	6.61065	LOC100507395
MNS1	-2.38918	9.41965	-23.6426	1.28098e-06	6.51499e-05	6.43014	MNS1
DUSP19	-2.38231	7.31213	-25.8156	8.03144e-07	6.01826e-05	6.92511	DUSP19
ALDH3A1	-2.38014	10.4213	-12.5547	3.58175e-05	0.000315206	2.71541	ALDH3A1
C21orf58	-2.3702	7.90361	-19.0383	4.03278e-06	9.85149e-05	5.18095	C21orf58
EFCAB1	-2.36895	8.66582	-19.811	3.26806e-06	8.98845e-05	5.41301	EFCAB1
RLN1	-2.36616	4.72829	-9.78645	0.000129341	0.000733739	1.23707	RLN1
RSPH14	-2.3656	8.01005	-25.4519	8.6602e-07	6.01826e-05	6.84582	RSPH14
DNAH9	-2.3651	8.51404	-25.4799	8.60984e-07	6.01826e-05	6.85196	DNAH9
FAM229B	-2.36377	10.01	-21.6707	2.03263e-06	7.44253e-05	5.93237	FAM229B
TMEM212	-2.36369	8.34447	-15.4986	1.19151e-05	0.000168522	3.96854	TMEM212
BCAT2	-2.35711	6.60127	-40.4599	7.33896e-08	3.67513e-05	9.27869	BCAT2
PPM1E	-2.35484	6.30213	-18.5508	4.6247e-06	0.00010548	5.02916	PPM1E
CFAP161	-2.3541	8.38887	-19.6612	3.40183e-06	9.21056e-05	5.36883	CFAP161
PPOX	-2.35101	8.43161	-23.7453	1.25186e-06	6.47614e-05	6.45473	PPOX
VCAN	-2.35087	6.69091	-12.0396	4.45203e-05	0.000362988	2.46596	VCAN
CHP2	-2.339	7.20723	-17.4708	6.34579e-06	0.000119718	4.67675	CHP2
ADH1A	-2.33255	4.66543	-19.0695	3.99801e-06	9.80594e-05	5.19053	ADH1A
FAM170B-AS1	-2.32887	3.19588	-5.36402	0.00246431	0.00696246	-2.1717	FAM170B-AS1
DNAH11	-2.32845	5.67315	-10.6132	8.53726e-05	0.000550614	1.7167	DNAH11
CBX7	-2.32699	6.2536	-23.168	1.42644e-06	6.70201e-05	6.31487	CBX7
LINC01590	-2.32645	4.66855	-12.4881	3.68218e-05	0.000322052	2.68372	LINC01590
KLHL36	-2.32356	8.36534	-41.8539	6.12565e-08	3.67513e-05	9.44041	KLHL36
SLC7A2	-2.3231	8.20274	-9.44689	0.000154843	0.000834368	1.02902	SLC7A2
CFAP221	-2.32112	7.2992	-12.1029	4.33257e-05	0.00035747	2.49718	CFAP221
WNT9A	-2.32	6.80849	-18.2948	4.97668e-06	0.000108794	4.94767	WNT9A
GLIS3	-2.31966	7.88633	-19.3713	3.6797e-06	9.4685e-05	5.28222	GLIS3
SPATS1	-2.3194	6.96762	-25.0127	9.49891e-07	6.05683e-05	6.74823	SPATS1
MYCL	-2.31799	9.04612	-30.8588	3.10908e-07	4.71978e-05	7.90003	MYCL
LINC01315	-2.31677	5.31762	-12.1559	4.23542e-05	0.000352636	2.52321	LINC01315
UBE3D	-2.31211	6.67673	-31.516	2.77912e-07	4.71049e-05	8.01209	UBE3D
HEY2	-2.3117	4.63394	-6.18828	0.00125801	0.0040852	-1.39607	HEY2
CFTR	-2.3095	5.15448	-10.8601	7.5846e-05	0.000511893	1.85311	CFTR
C11orf70	-2.30923	10.8748	-30.8542	3.11156e-07	4.71978e-05	7.89924	C11orf70
PZP	-2.30889	6.21258	-20.8769	2.47673e-06	8.01784e-05	5.71709	PZP
BFSP1	-2.30713	5.41484	-17.8723	5.6294e-06	0.000114499	4.81046	BFSP1
ENPP3	-2.30372	5.98389	-28.8875	4.41779e-07	5.10181e-05	7.54454	ENPP3
WDR54	-2.30318	10.0446	-21.3736	2.18682e-06	7.58582e-05	5.85286	WDR54
PPM1L	-2.2939	7.55221	-15.853	1.05814e-05	0.000157911	4.10257	PPM1L
FBXW8	-2.29318	3.89834	-6.45121	0.0010302	0.0034957	-1.1651	FBXW8
DYDC1	-2.29127	6.59891	-16.3474	9.00413e-06	0.000144407	4.2844	DYDC1
SEMA3E	-2.29108	5.81603	-12.5446	3.59674e-05	0.000316258	2.71063	SEMA3E
SUSD4	-2.28927	5.49923	-10.7174	8.11899e-05	0.000533329	1.77462	SUSD4
KLHL13	-2.28847	7.85158	-20.5843	2.66883e-06	8.31201e-05	5.63539	KLHL13
WDR63	-2.28752	9.32934	-22.9522	1.49904e-06	6.83103e-05	6.26153	WDR63
LOC101928222	-2.28631	2.64001	-7.95518	0.00036822	0.0015776	0.0261521	LOC101928222
DANCR	-2.28551	7.63126	-15.8907	1.045e-05	0.000156735	4.11666	DANCR
SMCO4	-2.28541	7.06571	-40.0425	7.75641e-08	3.67513e-05	9.22865	SMCO4
TMEM232	-2.2822	8.74364	-21.1391	2.31839e-06	7.73427e-05	5.7892	TMEM232
HBB	-2.28203	9.95297	-20.4128	2.78964e-06	8.48781e-05	5.58689	HBB
NRXN3	-2.28199	3.85876	-11.0863	6.82025e-05	0.000475747	1.97549	NRXN3
PACRG	-2.2813	9.05012	-16.4065	8.83464e-06	0.000143223	4.30578	PACRG
DNAAF3	-2.27941	7.90485	-18.3417	4.90987e-06	0.000108548	4.96269	DNAAF3
LINC00113	-2.27172	6.26791	-8.59056	0.000250506	0.00117997	0.472291	LINC00113
RNASE4	-2.27125	9.08669	-25.476	8.61674e-07	6.01826e-05	6.85112	RNASE4
MAATS1	-2.26937	8.10558	-20.8771	2.4766e-06	8.01784e-05	5.71714	MAATS1
IQCH	-2.26745	7.04427	-26.055	7.64702e-07	5.97098e-05	6.97658	IQCH
DNAH10	-2.26245	7.15531	-11.4387	5.80287e-05	0.000427626	2.16143	DNAH10
ERBB4	-2.26132	5.72429	-10.2195	0.00010365	0.000626791	1.49285	ERBB4
CXorf57	-2.24938	6.58619	-10.332	9.79918e-05	0.000604776	1.55764	CXorf57
SCD5	-2.24401	8.24472	-21.374	2.1866e-06	7.58582e-05	5.85296	SCD5
IPO5P1	-2.24398	5.49966	-17.0813	7.14601e-06	0.000127712	4.54387	IPO5P1
RLN2	-2.24221	5.79858	-11.8976	4.73424e-05	0.00037758	2.39539	RLN2
FANK1	-2.24026	8.74637	-20.9943	2.40431e-06	7.8566e-05	5.7495	FANK1
LRRC49	-2.23618	8.54463	-24.4165	1.07971e-06	6.17473e-05	6.61241	LRRC49
ALDH5A1	-2.23378	7.85093	-41.9522	6.04947e-08	3.67513e-05	9.45151	ALDH5A1
SLC39A12	-2.23357	1.8249	-6.81034	0.00079233	0.00284154	-0.861336	SLC39A12
GLB1L2	-2.23021	7.34134	-12.0174	4.49485e-05	0.000364751	2.45497	GLB1L2
ATP6V0A4	-2.2298	5.89218	-9.52876	0.00014819	0.000809369	1.07981	ATP6V0A4
IFT80	-2.22964	9.9225	-28.6676	4.60109e-07	5.14409e-05	7.50297	IFT80
SPAG17	-2.22757	7.0947	-18.7826	4.33127e-06	0.000101917	5.10187	SPAG17
FAM173B	-2.22584	7.48117	-21.9934	1.87954e-06	7.27604e-05	6.01732	FAM173B
C6orf99	-2.22509	4.32723	-11.5747	5.45888e-05	0.000410262	2.23171	C6orf99
DRC3	-2.22363	9.21737	-21.6881	2.024e-06	7.44253e-05	5.93698	DRC3
TMEM35A	-2.22095	3.04645	-3.60081	0.0138281	0.0289417	-4.13748	TMEM35A
ASB9	-2.2186	5.75227	-8.47264	0.00026855	0.00124003	0.39175	ASB9
NAALADL2	-2.21795	4.62125	-8.31257	0.000295548	0.00133108	0.280806	NAALADL2
DDX43	-2.21353	4.2929	-10.7186	8.11437e-05	0.000533317	1.77528	DDX43
PF4V1	-2.20652	4.64344	-10.2416	0.000102507	0.000622366	1.50565	PF4V1
SLC46A3	-2.20318	7.93552	-28.1665	5.0535e-07	5.18581e-05	7.40675	SLC46A3
C7orf57	-2.20285	9.97886	-23.8998	1.2095e-06	6.40622e-05	6.49149	C7orf57
LOC439911	-2.19978	8.12233	-19.5141	3.53961e-06	9.34099e-05	5.32506	LOC439911
CTTNBP2	-2.19918	5.49575	-21.0593	2.36529e-06	7.79013e-05	5.76735	CTTNBP2
VWA3B	-2.19622	8.97055	-15.4093	1.2282e-05	0.000170948	3.93425	VWA3B
SEPP1	-2.19039	10.3055	-19.9146	3.17917e-06	8.93252e-05	5.44336	SEPP1
CNIH2	-2.19031	6.96229	-19.2416	3.81273e-06	9.58839e-05	5.243	CNIH2
PTPRN2	-2.18835	6.94389	-14.5767	1.64331e-05	0.000200702	3.60432	PTPRN2
MUM1L1	-2.18705	4.86681	-9.83588	0.000126056	0.00071958	1.2668	MUM1L1
IQGAP2	-2.18556	5.49737	-6.80847	0.00079339	0.002843	-0.862884	IQGAP2
FOXP2	-2.185	6.36346	-13.4425	2.50943e-05	0.000255078	3.12232	FOXP2
LOC100506922	-2.18454	6.53239	-18.4916	4.70341e-06	0.000106699	5.01042	LOC100506922
AGBL5	-2.17891	6.75966	-10.7545	7.97589e-05	0.000528198	1.79512	AGBL5
FAM172A	-2.17823	8.87625	-27.4644	5.77951e-07	5.328e-05	7.26825	FAM172A
SLC27A2	-2.17804	9.30361	-27.6279	5.59998e-07	5.328e-05	7.30089	SLC27A2
RSPH9	-2.17485	9.99514	-25.14	9.2463e-07	6.05683e-05	6.77673	RSPH9
TSPOAP1	-2.17245	4.08418	-5.55954	0.00208692	0.00609613	-1.98025	TSPOAP1
SLC22A16	-2.16925	4.82083	-8.14819	0.000326655	0.00143825	0.164895	SLC22A16
ABCC6P1	-2.16678	4.61234	-10.4032	9.4598e-05	0.00059065	1.59832	ABCC6P1
GLS2	-2.16415	3.70063	-4.99986	0.00339957	0.00898166	-2.54154	GLS2
PRRT3	-2.16256	7.18933	-13.0367	2.94421e-05	0.000281048	2.93977	PRRT3
BTG4	-2.16201	5.49625	-12.6017	3.51285e-05	0.000311775	2.73766	BTG4
KLHL23	-2.16152	4.97792	-7.33327	0.000551383	0.00214509	-0.441539	KLHL23
LFNG	-2.16107	6.16999	-10.7539	7.9782e-05	0.000528198	1.79479	LFNG
XPNPEP3	-2.15835	9.07343	-23.3771	1.36008e-06	6.56736e-05	6.36599	XPNPEP3
CEP83	-2.15417	8.11629	-18.9181	4.16991e-06	0.000100039	5.14393	CEP83
C11orf88	-2.15347	10.3926	-22.493	1.66859e-06	6.98527e-05	6.14607	C11orf88
BRI3BP	-2.15319	8.70576	-18.2727	5.00853e-06	0.000109338	4.94058	BRI3BP
EVL	-2.1512	6.80993	-22.1407	1.8142e-06	7.19057e-05	6.05563	EVL
SLC32A1	-2.14913	6.13765	-14.513	1.6814e-05	0.000202648	3.5783	SLC32A1
C2orf40	-2.14702	6.56894	-14.6566	1.59692e-05	0.000197465	3.63683	C2orf40
AMOT	-2.14553	6.38876	-14.5646	1.65049e-05	0.000201343	3.59937	AMOT
CDNF	-2.14308	4.28358	-8.76233	0.000226707	0.00109719	0.587868	CDNF
LRRC71	-2.14301	6.58834	-19.4972	3.55591e-06	9.3603e-05	5.31999	LRRC71
RCVRN	-2.14249	3.88099	-10.593	8.62101e-05	0.00055387	1.70544	RCVRN
SACS	-2.14247	5.97376	-12.9518	3.04611e-05	0.000287057	2.90085	SACS
CDCA7L	-2.13984	6.79098	-23.0288	1.47279e-06	6.79056e-05	6.28052	CDCA7L
TRIM55	-2.13966	6.08743	-21.8591	1.94153e-06	7.3461e-05	5.98214	TRIM55
FHAD1	-2.13915	7.75877	-22.8433	1.53733e-06	6.84097e-05	6.23438	FHAD1
SMKR1	-2.13636	6.97447	-25.5939	8.40805e-07	6.01826e-05	6.87693	SMKR1
NME5	-2.13593	10.8288	-23.4611	1.33443e-06	6.56736e-05	6.38638	NME5
ADGB	-2.13453	6.39558	-15.1906	1.32385e-05	0.000178292	3.84941	ADGB
WRB	-2.1338	10.6992	-25.6572	8.29834e-07	6.01826e-05	6.89075	WRB
FAM166B	-2.13373	10.2933	-17.7972	5.75586e-06	0.000115354	4.78569	FAM166B
PIH1D3	-2.13117	8.88394	-16.7559	7.90754e-06	0.000134797	4.43032	PIH1D3
CYP39A1	-2.13069	6.25461	-25.8224	8.02017e-07	6.01826e-05	6.92659	CYP39A1
CFAP54	-2.12421	5.15325	-7.95963	0.000367194	0.00157455	0.0293834	CFAP54
MYB	-2.12354	9.27846	-39.749	8.06683e-08	3.7353e-05	9.19301	MYB
ALDH1L1	-2.12315	7.74725	-19.4685	3.58368e-06	9.37888e-05	5.31141	ALDH1L1
ADGRA3	-2.12229	7.65106	-18.8588	4.23966e-06	0.000100752	5.12556	ADGRA3
DAW1	-2.12035	9.68926	-19.3807	3.67026e-06	9.4685e-05	5.28506	DAW1
ZHX3	-2.12032	5.55259	-19.6133	3.44606e-06	9.25661e-05	5.35459	ZHX3
SPAG6	-2.11968	10.4068	-24.0966	1.15798e-06	6.32255e-05	6.53792	SPAG6
NEK10	-2.1172	6.62559	-25.0373	9.44956e-07	6.05683e-05	6.75374	NEK10
C12orf75	-2.11624	10.2763	-26.0988	7.57911e-07	5.96051e-05	6.98592	C12orf75
KLHDC9	-2.11527	8.63424	-23.65	1.27884e-06	6.51499e-05	6.43193	KLHDC9
EFHB	-2.10969	9.46631	-24.737	1.00749e-06	6.12287e-05	6.6859	EFHB
C16orf46	-2.10902	8.13679	-20.0202	3.09148e-06	8.80823e-05	5.47411	C16orf46
SRGAP3	-2.10647	7.57891	-13.5965	2.36463e-05	0.000247479	3.19014	SRGAP3
USP13	-2.10409	7.303	-17.2901	6.7032e-06	0.000123198	4.61548	USP13
EIF4EBP2	-2.10385	9.3042	-34.4643	1.72591e-07	4.18394e-05	8.47928	EIF4EBP2
LOC100506538	-2.1031	2.57152	-7.38509	0.00053256	0.0020899	-0.401308	LOC100506538
CROCC	-2.10056	7.35316	-14.7345	1.55322e-05	0.000194018	3.66832	CROCC
OBSL1	-2.09932	6.71942	-10.755	7.97403e-05	0.000528198	1.79539	OBSL1
LRP4	-2.09674	4.20817	-11.7984	4.94425e-05	0.000387219	2.34553	LRP4
CCDC114	-2.09395	8.12617	-24.1144	1.15345e-06	6.32255e-05	6.5421	CCDC114
LINC01527	-2.09123	4.76837	-29.1514	4.20914e-07	5.07669e-05	7.5939	LINC01527
DNAI2	-2.09104	8.62636	-16.4176	8.80349e-06	0.000143052	4.30975	DNAI2
KHDRBS3	-2.09102	6.47184	-14.9379	1.44556e-05	0.000186261	3.74978	KHDRBS3
DEPTOR	-2.09098	7.55596	-25.4697	8.62806e-07	6.01826e-05	6.84974	DEPTOR
FAM81A	-2.08955	5.51336	-18.7653	4.3524e-06	0.000101958	5.09648	FAM81A
BST1	-2.08684	4.45949	-23.6687	1.2735e-06	6.51499e-05	6.4364	BST1
GLRB	-2.0856	7.05062	-10.1553	0.000107051	0.000639813	1.45557	GLRB
SNTN	-2.08506	11.4986	-19.3138	3.73803e-06	9.52694e-05	5.26486	SNTN
TUBAL3	-2.08453	5.00722	-11.9278	4.67258e-05	0.000374093	2.41044	TUBAL3
CASC1	-2.08341	8.96028	-17.6123	6.08165e-06	0.000117073	4.72424	CASC1
EP300-AS1	-2.08286	9.75714	-39.4301	8.42091e-08	3.7353e-05	9.15385	EP300-AS1
ACTR3B	-2.08282	6.63726	-19.009	4.06566e-06	9.87889e-05	5.17196	ACTR3B
NFATC2	-2.08068	5.75418	-8.12133	0.000332097	0.00145453	0.145758	NFATC2
FAM216B	-2.0801	10.2865	-18.3475	4.90173e-06	0.000108548	4.96454	FAM216B
CYP2F1	-2.07772	7.75337	-9.26352	0.000171065	0.000891811	0.913786	CYP2F1
AWAT1	-2.07744	2.91493	-9.75269	0.000131641	0.00074295	1.2167	AWAT1
LRRIQ3	-2.07615	7.61188	-18.2201	5.08531e-06	0.000109978	4.92365	LRRIQ3
AFDN-AS1	-2.07383	3.77368	-7.43119	0.000516444	0.00204497	-0.365715	AFDN-AS1
CCDC153	-2.07353	7.77623	-19.5349	3.51972e-06	9.30026e-05	5.33127	CCDC153
LINC00328	-2.07236	2.13788	-4.70742	0.00445554	0.011209	-2.85161	LINC00328
PLA2G12A	-2.06861	8.13674	-30.5788	3.26368e-07	4.75025e-05	7.85134	PLA2G12A
NME4	-2.06723	5.49959	-19.1577	3.90172e-06	9.65755e-05	5.21749	NME4
C2orf82	-2.06711	3.60299	-9.00493	0.000197471	0.000992976	0.747683	C2orf82
C2orf73	-2.06621	7.06455	-14.1085	1.94944e-05	0.000221803	3.41013	C2orf73
AK8	-2.06505	7.62636	-12.8126	3.22229e-05	0.00029594	2.83652	AK8
ZMYND10	-2.06418	9.73735	-21.1858	2.29143e-06	7.68906e-05	5.80195	ZMYND10
GSTA4	-2.06102	9.13714	-38.3985	9.69991e-08	3.92393e-05	9.02394	GSTA4
PAPSS2	-2.05952	6.86788	-18.8905	4.2022e-06	0.000100331	5.13539	PAPSS2
HES6	-2.05859	8.33519	-16.7215	7.99366e-06	0.000135758	4.41817	HES6
DNAH12	-2.05749	8.92112	-14.9868	1.421e-05	0.000185156	3.76921	DNAH12
FBXL13	-2.05683	6.57113	-20.0901	3.03504e-06	8.75502e-05	5.49436	FBXL13
ENPEP	-2.05562	6.1402	-13.4069	2.54443e-05	0.00025744	3.10651	ENPEP
LZTFL1	-2.05512	9.95235	-29.6664	3.83461e-07	4.86862e-05	7.68861	LZTFL1
LOC388780	-2.05401	6.12951	-25.7689	8.10912e-07	6.01826e-05	6.915	LOC388780
WDR17	-2.05113	4.98072	-8.10075	0.000336338	0.00146909	0.131058	WDR17
CATSPERD	-2.04865	7.85546	-14.9391	1.44494e-05	0.000186261	3.75027	CATSPERD
SOWAHA	-2.04527	4.90207	-12.4119	3.80112e-05	0.000327889	2.64729	SOWAHA
CFAP61	-2.04494	4.52702	-6.98706	0.000699205	0.00258458	-0.716591	CFAP61
TMEM71	-2.04389	6.70863	-30.0967	3.55171e-07	4.77716e-05	7.76615	TMEM71
ACSBG1	-2.04281	5.91732	-12.28	4.01802e-05	0.000339003	2.58365	ACSBG1
PRADC1	-2.04167	7.22244	-12.318	3.95405e-05	0.000336191	2.60206	PRADC1
PPP1R36	-2.04052	6.90732	-19.7337	3.33632e-06	9.09176e-05	5.39025	PPP1R36
LOC728196	-2.03683	7.09502	-13.1294	2.83753e-05	0.000274255	2.98196	LOC728196
MAMDC2	-2.03579	3.92646	-5.41621	0.00235633	0.00671378	-2.12011	MAMDC2
CYP2C8	-2.03519	3.21655	-3.47558	0.0159035	0.0324261	-4.29439	CYP2C8
ADGRL1	-2.03238	8.01177	-29.5101	3.94396e-07	4.94751e-05	7.66008	ADGRL1
ANKUB1	-2.03181	7.07222	-13.1495	2.81502e-05	0.000272717	2.99106	ANKUB1
AK9	-2.02687	7.67927	-17.2965	6.68998e-06	0.000123195	4.61769	AK9
C11orf16	-2.0217	6.70211	-11.9528	4.62216e-05	0.000371259	2.4229	C11orf16
PREX1	-2.02085	3.7479	-7.65844	0.000444889	0.00182221	-0.192956	PREX1
LOC101927719	-2.01774	4.31689	-5.89214	0.00158841	0.0049016	-1.66542	LOC101927719
AK7	-2.01749	10.0133	-18.0774	5.30072e-06	0.000112421	4.87748	AK7
FAM228B	-2.01709	7.01739	-24.6078	1.03588e-06	6.12287e-05	6.65642	FAM228B
ARMC2	-2.01617	7.59419	-16.8742	7.62019e-06	0.000132089	4.47185	ARMC2
CRNDE	-2.01462	10.7157	-27.4956	5.74468e-07	5.328e-05	7.2745	CRNDE
MYCBPAP	-2.01222	5.48286	-9.79262	0.000128924	0.000732575	1.2408	MYCBPAP
EML1	-2.00886	7.953	-25.3781	8.79476e-07	6.05683e-05	6.82957	EML1
C1orf87	-2.00775	8.67236	-25.0731	9.3781e-07	6.05683e-05	6.76177	C1orf87
AGBL2	-2.00696	8.48267	-14.2728	1.83488e-05	0.000213268	3.47903	AGBL2
CRACR2A	-2.00651	6.06732	-13.8219	2.17012e-05	0.000237245	3.28801	CRACR2A
REPS2	-2.00643	6.21435	-13.077	2.8973e-05	0.000278739	2.95813	REPS2
LOC100130987	-2.00482	7.19188	-33.2574	2.08689e-07	4.42063e-05	8.29475	LOC100130987
LOXL1-AS1	-2.00454	4.7828	-12.272	4.03165e-05	0.00033974	2.57977	LOXL1-AS1
ATXN1	-2.00209	8.60285	-24.8541	9.82537e-07	6.09617e-05	6.71247	ATXN1
CCDC81	-2.0018	7.59212	-14.7729	1.53215e-05	0.000193005	3.68382	CCDC81
PLCE1	-2.00058	8.04	-29.8827	3.68923e-07	4.83281e-05	7.72776	PLCE1
TCTEX1D2	-1.99889	10.6581	-32.4244	2.38882e-07	4.42063e-05	8.16205	TCTEX1D2
ERICH3	-1.99846	8.81602	-17.6359	6.03895e-06	0.000116953	4.73211	ERICH3
SLC23A1	-1.99817	6.53286	-10.7545	7.97581e-05	0.000528198	1.79514	SLC23A1
TSNAXIP1	-1.99597	7.72638	-17.8142	5.72699e-06	0.000115247	4.79129	TSNAXIP1
MIPEP	-1.99443	8.8734	-24.9276	9.67242e-07	6.07381e-05	6.72908	MIPEP
TMTC4	-1.99328	7.62083	-37.3649	1.1219e-07	4.10023e-05	8.88869	TMTC4
ZBED5-AS1	-1.99177	9.16582	-19.4622	3.5898e-06	9.37888e-05	5.30952	ZBED5-AS1
LINC00094	-1.99159	8.13899	-16.4646	8.67202e-06	0.000142032	4.32666	LINC00094
METTL2B	-1.99003	4.80464	-25.5039	8.56683e-07	6.01826e-05	6.85724	METTL2B
SPEF1	-1.98757	7.93196	-17.6062	6.09283e-06	0.00011718	4.72219	SPEF1
SAXO2	-1.98694	9.97272	-16.2844	9.18867e-06	0.000145623	4.26158	SAXO2
PFAS	-1.98508	5.78056	-11.3578	6.01964e-05	0.000438802	2.11923	PFAS
TMEM67	-1.98465	8.09916	-24.3255	1.10131e-06	6.18871e-05	6.59135	TMEM67
CH17-340M24.3	-1.98228	9.41429	-16.9381	7.47001e-06	0.00013054	4.49417	CH17-340M24.3
TP53AIP1	-1.98196	6.52466	-11.345	6.05481e-05	0.000439981	2.11253	TP53AIP1
TCTE1	-1.98194	2.30313	-7.0818	0.000654575	0.00245752	-0.64022	TCTE1
CAPS2	-1.98132	8.10492	-18.7217	4.40622e-06	0.000102969	5.08285	CAPS2
FAM198B	-1.98129	6.94064	-23.1057	1.44697e-06	6.7186e-05	6.29952	FAM198B
MPDZ	-1.98058	7.40555	-12.9375	3.06365e-05	0.000287409	2.89429	MPDZ
FAM104B	-1.9798	8.35044	-20.3526	2.83361e-06	8.53687e-05	5.56974	FAM104B
SNHG19	-1.97931	7.06494	-11.5447	5.53282e-05	0.000414028	2.21624	SNHG19
ST8SIA1	-1.97902	4.52778	-6.39623	0.00107356	0.00361344	-1.21278	ST8SIA1
ZNF703	-1.97742	8.39155	-16.4644	8.67263e-06	0.000142032	4.32659	ZNF703
CEP68	-1.97499	7.44759	-29.8041	3.74127e-07	4.84459e-05	7.71358	CEP68
PRPS1	-1.97468	8.77139	-32.7797	2.25411e-07	4.42063e-05	8.21919	PRPS1
CYFIP2	-1.97437	5.50829	-12.3785	3.85472e-05	0.000330394	2.63123	CYFIP2
BBS9	-1.97413	8.6992	-19.5486	3.50671e-06	9.29076e-05	5.33536	BBS9
CDC14A	-1.97408	6.90684	-13.644	2.322e-05	0.000245838	3.21089	CDC14A
TP73	-1.97012	5.70982	-16.0057	1.00616e-05	0.000153224	4.15937	TP73
ANOS1	-1.96908	4.92978	-12.0359	4.45911e-05	0.000363001	2.46413	ANOS1
TRIP13	-1.96629	8.2634	-16.8149	7.76267e-06	0.000133321	4.45107	TRIP13
HADH	-1.96358	9.4375	-36.121	1.34384e-07	4.10023e-05	8.71871	HADH
HSD17B8	-1.95931	8.08809	-16.0787	9.82375e-06	0.000151181	4.18632	HSD17B8
C2orf15	-1.95808	4.36466	-12.1136	4.31264e-05	0.000356806	2.50247	C2orf15
TMEM107	-1.95694	9.01958	-22.1871	1.79421e-06	7.16722e-05	6.06762	TMEM107
FOCAD	-1.95627	9.1451	-24.4484	1.07224e-06	6.17473e-05	6.61979	FOCAD
ROPN1L	-1.95616	11.2824	-20.7184	2.57869e-06	8.19521e-05	5.67299	ROPN1L
LY6G5C	-1.95613	5.84665	-15.3823	1.23956e-05	0.000171755	3.92384	LY6G5C
LYRM7	-1.95554	8.65471	-26.3819	7.15684e-07	5.8512e-05	7.04592	LYRM7
EFCAB6	-1.9555	6.24746	-14.6506	1.60037e-05	0.000197775	3.63438	EFCAB6
PKI55	-1.95434	4.0324	-9.9882	0.000116535	0.000680156	1.35754	PKI55
IL13RA2	-1.95384	6.24764	-9.33238	0.000164748	0.000870275	0.957308	IL13RA2
ACSS1	-1.9524	7.45474	-37.0276	1.17747e-07	4.10023e-05	8.84339	ACSS1
CSH1	-1.95208	4.28593	-5.6013	0.00201525	0.00593334	-1.93998	CSH1
PPM1H	-1.95148	8.40071	-20.6713	2.60993e-06	8.24422e-05	5.65981	PPM1H
CFAP70	-1.94819	8.1572	-20.371	2.82007e-06	8.50837e-05	5.57499	CFAP70
TTC26	-1.94478	8.89061	-21.274	2.24158e-06	7.63603e-05	5.82592	TTC26
IRAK1BP1	-1.94441	7.8628	-25.1747	9.17877e-07	6.05683e-05	6.78447	IRAK1BP1
RAB26	-1.94183	5.25096	-6.37085	0.00109429	0.00366545	-1.23489	RAB26
SRD5A2	-1.9411	6.99475	-10.8826	7.50426e-05	0.000507621	1.86538	SRD5A2
CNTN5	-1.94069	5.85403	-12.0127	4.50397e-05	0.000365223	2.45264	CNTN5
SCAI	-1.93937	5.61502	-12.7531	3.3014e-05	0.000300164	2.80876	SCAI
EPHX2	-1.93686	6.15541	-13.4166	2.53486e-05	0.000256905	3.11081	EPHX2
PRR7	-1.93542	6.62875	-16.0317	9.97612e-06	0.000152453	4.16898	PRR7
ELL3	-1.93461	7.86532	-21.0161	2.39111e-06	7.83804e-05	5.7555	ELL3
UCP2	-1.93365	11.1076	-14.9475	1.44068e-05	0.000186092	3.75362	UCP2
SHISA2	-1.93285	6.26397	-8.58608	0.000251166	0.00118201	0.469247	SHISA2
LOC400684	-1.93259	4.28195	-8.79803	0.0002221	0.00108054	0.611639	LOC400684
MAP7D2	-1.93228	5.39591	-15.5757	1.16089e-05	0.00016595	3.99796	MAP7D2
ZMAT3	-1.93209	10.0034	-21.9927	1.87986e-06	7.27604e-05	6.01713	ZMAT3
C2orf50	-1.92839	4.88806	-11.6139	5.36446e-05	0.000405974	2.25177	C2orf50
C5AR1	-1.9271	6.68331	-14.0381	2.00109e-05	0.000224295	3.38036	C5AR1
RIIAD1	-1.92469	8.80676	-14.0771	1.97225e-05	0.000222634	3.39689	RIIAD1
CLDN8	-1.92328	7.67296	-14.5447	1.66231e-05	0.000202429	3.59127	CLDN8
UNC119B	-1.9216	9.93436	-21.4244	2.15952e-06	7.57909e-05	5.86653	UNC119B
SCGB2A1	-1.91987	9.87086	-12.5888	3.53168e-05	0.000312914	2.73154	SCGB2A1
SH3GL3	-1.91919	6.34261	-12.7613	3.29027e-05	0.000299764	2.81262	SH3GL3
CECR1	-1.91525	6.82692	-11.9393	4.6493e-05	0.000372585	2.41618	CECR1
BCO2	-1.91429	6.26181	-22.0196	1.86771e-06	7.27604e-05	6.02415	BCO2
CAT	-1.91283	10.9253	-24.1955	1.13309e-06	6.29939e-05	6.56107	CAT
TYMS	-1.91262	8.43594	-16.4685	8.66121e-06	0.000142032	4.32807	TYMS
HMGN5	-1.91221	7.53757	-22.001	1.8761e-06	7.27604e-05	6.0193	HMGN5
SLC26A2	-1.91047	8.69038	-33.3145	2.06792e-07	4.42063e-05	8.30368	SLC26A2
EID2B	-1.90913	5.4934	-10.5443	8.82754e-05	0.000562975	1.67813	EID2B
INSC	-1.90812	2.75797	-5.00874	0.00337235	0.00892217	-2.53231	INSC
DNPH1	-1.90659	8.93691	-19.7369	3.33344e-06	9.09176e-05	5.3912	DNPH1
CCDC181	-1.90301	8.04154	-16.8613	7.65097e-06	0.000132481	4.46733	CCDC181
CHST6	-1.90248	8.70722	-13.5046	2.44988e-05	0.000251127	3.14973	CHST6
GLB1L	-1.8999	7.6842	-22.1702	1.80143e-06	7.16722e-05	6.06327	GLB1L
C6orf52	-1.89838	6.78399	-22.7972	1.55387e-06	6.84097e-05	6.22286	C6orf52
IQCG	-1.89553	10.1246	-21.0201	2.38871e-06	7.83804e-05	5.7566	IQCG
LRRC23	-1.89553	9.5223	-21.4496	2.1461e-06	7.57909e-05	5.87331	LRRC23
INHBB	-1.89437	6.94314	-21.1903	2.28889e-06	7.68906e-05	5.80316	INHBB
IFT88	-1.89393	8.95137	-24.0798	1.1623e-06	6.32255e-05	6.53396	IFT88
AKR7A2	-1.89212	9.82097	-20.2145	2.93754e-06	8.66755e-05	5.53022	AKR7A2
C1orf101	-1.89183	6.21728	-16.078	9.8259e-06	0.000151181	4.18608	C1orf101
SELENBP1	-1.89179	9.69665	-30.2127	3.47971e-07	4.7727e-05	7.78682	SELENBP1
PHF7	-1.88811	6.0777	-11.98	4.56799e-05	0.000368408	2.43644	PHF7
LOC401052	-1.88756	5.98024	-21.3835	2.18146e-06	7.58582e-05	5.85553	LOC401052
CFAP52	-1.88695	10.243	-21.2306	2.26598e-06	7.68148e-05	5.81413	CFAP52
ALS2CR12	-1.88646	6.17704	-11.6495	5.28011e-05	0.000401848	2.26999	ALS2CR12
ARMC9	-1.88639	7.15611	-18.5459	4.63118e-06	0.00010548	5.02761	ARMC9
TMEM213	-1.8863	5.36604	-4.96319	0.00351473	0.00921467	-2.57977	TMEM213
MEP1A	-1.88424	4.72072	-18.195	5.12244e-06	0.000110395	4.91556	MEP1A
SAC3D1	-1.88412	6.69358	-10.2733	0.000100896	0.000616136	1.52393	SAC3D1
CCDC151	-1.88242	7.69479	-13.2683	2.6861e-05	0.00026609	3.04463	CCDC151
KIF9	-1.88134	10.1734	-28.4065	4.83053e-07	5.14409e-05	7.4531	KIF9
FOXA2	-1.88103	5.13182	-7.67451	0.000440284	0.00180796	-0.180901	FOXA2
EML6	-1.87965	6.59459	-23.2693	1.39381e-06	6.61917e-05	6.33971	EML6
CAPSL	-1.87932	11.4129	-16.2993	9.14458e-06	0.00014542	4.26699	CAPSL
EFCAB10	-1.87834	4.93339	-8.91005	0.000208344	0.00103123	0.685648	EFCAB10
ZBTB44	-1.87821	9.52993	-24.7986	9.94257e-07	6.09655e-05	6.69991	ZBTB44
HACD3	-1.87774	10.4715	-34.4716	1.72398e-07	4.18394e-05	8.48037	HACD3
SMIM10L2A	-1.87664	3.74166	-4.51342	0.00536498	0.0130604	-3.06399	SMIM10L2A
CCDC89	-1.8766	7.73294	-24.1377	1.14758e-06	6.31977e-05	6.54754	CCDC89
MYLK	-1.8747	8.10101	-13.5169	2.43827e-05	0.000250656	3.15515	MYLK
ROPN1B	-1.87412	5.94198	-20.0361	3.07852e-06	8.80823e-05	5.47873	ROPN1B
ACAT1	-1.87386	8.98478	-32.6518	2.30153e-07	4.42063e-05	8.19872	ACAT1
ARMC4	-1.86985	8.95434	-17.356	6.57002e-06	0.000121861	4.63792	ARMC4
SNRNP25	-1.86983	8.43179	-13.7026	2.27064e-05	0.000242016	3.23639	SNRNP25
CROCCP2	-1.8698	7.85621	-11.986	4.55613e-05	0.000367878	2.43942	CROCCP2
GS1-124K5.4	-1.86912	5.07787	-10.5762	8.69188e-05	0.000557564	1.696	GS1-124K5.4
C9orf24	-1.8681	11.7101	-21.4098	2.16734e-06	7.57909e-05	5.86259	C9orf24
ANK3	-1.86748	9.82143	-17.5217	6.24927e-06	0.000119064	4.69387	ANK3
2024-03-01	-1.86697	5.75228	-20.6362	2.63353e-06	8.29364e-05	5.64996	2024-03-01
DYDC2	-1.86631	9.72501	-16.5593	8.41427e-06	0.000140112	4.36058	DYDC2
PPY	-1.86465	5.54943	-9.65744	0.000138399	0.000768197	1.15883	PPY
ZMYND12	-1.86139	8.42506	-19.4068	3.64426e-06	9.43492e-05	5.29291	ZMYND12
LOC100130691	-1.86	6.03354	-28.4969	4.74955e-07	5.14409e-05	7.47044	LOC100130691
TMEM256	-1.85805	8.29198	-21.4595	2.14086e-06	7.57909e-05	5.87597	TMEM256
CFAP53	-1.85794	9.09293	-18.8986	4.19272e-06	0.000100331	5.13789	CFAP53
PROC	-1.85688	4.09248	-22.916	1.51165e-06	6.83103e-05	6.25251	PROC
DLGAP2-AS1	-1.85683	4.48005	-17.646	6.02064e-06	0.000116953	4.7355	DLGAP2-AS1
CFAP206	-1.85496	9.51384	-21.5526	2.09233e-06	7.57307e-05	5.90091	CFAP206
DPYSL3	-1.85431	4.52844	-3.17791	0.0223949	0.0434352	-4.67614	DPYSL3
CCDC60	-1.8531	7.18008	-11.8443	4.8458e-05	0.000382672	2.36863	CCDC60
C4orf47	-1.85184	8.532	-20.063	3.05677e-06	8.77642e-05	5.48652	C4orf47
AK1	-1.85078	9.80762	-13.0426	2.93734e-05	0.000280744	2.94244	AK1
ACSF2	-1.8504	6.0041	-13.2737	2.68042e-05	0.000265848	3.04705	ACSF2
XK	-1.84745	5.57154	-34.835	1.63028e-07	4.18394e-05	8.53421	XK
TRAPPC6A	-1.8446	7.39829	-23.666	1.27427e-06	6.51499e-05	6.43576	TRAPPC6A
SPA17	-1.84115	10.7827	-21.9682	1.89096e-06	7.27604e-05	6.01075	SPA17
COQ8A	-1.8367	7.54707	-21.8914	1.92639e-06	7.33113e-05	5.99062	COQ8A
ARL3	-1.82944	10.1774	-22.1809	1.79683e-06	7.16722e-05	6.06604	ARL3
DUSP5P1	-1.82901	4.86405	-11.2031	6.46133e-05	0.000458561	2.03774	DUSP5P1
GCHFR	-1.82736	8.05083	-11.751	5.04826e-05	0.000391833	2.3216	GCHFR
KIAA1841	-1.8269	8.57522	-18.7652	4.35259e-06	0.000101958	5.09643	KIAA1841
OGFRL1	-1.82628	8.70191	-13.1809	2.78024e-05	0.000270652	3.00527	OGFRL1
ABHD2	-1.82389	9.37087	-19.9299	3.16624e-06	8.90821e-05	5.44784	ABHD2
FITM2	-1.82352	6.66138	-27.9961	5.21925e-07	5.2313e-05	7.37353	FITM2
GPM6B	-1.82342	5.74505	-8.22836	0.000311027	0.00138346	0.22168	GPM6B
LRGUK	-1.82081	6.74588	-17.0004	7.32699e-06	0.000129233	4.51584	LRGUK
IFT140	-1.81855	5.51592	-9.21486	0.0001757	0.000910737	0.882856	IFT140
TSGA10	-1.81843	8.5669	-25.5557	8.47502e-07	6.01826e-05	6.86858	TSGA10
PRKRA	-1.81834	8.88739	-18.9227	4.16459e-06	0.000100027	5.14535	PRKRA
IFT81	-1.81633	8.9879	-24.6017	1.03725e-06	6.12287e-05	6.65502	IFT81
TAGLN3	-1.81406	6.47839	-8.25941	0.000305212	0.00136283	0.243542	TAGLN3
CCDC189	-1.81389	6.64952	-14.3503	1.78362e-05	0.000209256	3.51124	CCDC189
LIG1	-1.81359	5.16007	-16.0786	9.82413e-06	0.000151181	4.18628	LIG1
DLEC1	-1.81223	6.37191	-10.6687	8.31138e-05	0.000540979	1.74762	DLEC1
BAG2	-1.81195	6.74197	-22.967	1.4939e-06	6.83003e-05	6.26521	BAG2
OXTR	-1.81137	7.12298	-11.2234	6.4014e-05	0.000455794	2.04846	OXTR
CCDC138	-1.81125	7.06959	-14.0431	1.99737e-05	0.000224295	3.38249	CCDC138
CFAP58	-1.81121	7.54206	-19.8565	3.22866e-06	8.96286e-05	5.42636	CFAP58
LOC730101	-1.80948	5.94725	-23.8937	1.21113e-06	6.40622e-05	6.49006	LOC730101
HACD4	-1.80909	9.07756	-15.6583	1.12907e-05	0.000163557	4.02934	HACD4
LYRM4	-1.80772	7.96243	-15.362	1.24814e-05	0.000172441	3.91604	LYRM4
CCDC191	-1.80694	7.88424	-25.2762	8.98474e-07	6.05683e-05	6.80702	CCDC191
WDR35	-1.80684	7.60613	-17.2881	6.70713e-06	0.000123198	4.61482	WDR35
CCDC113	-1.80449	10.6817	-21.773	1.98253e-06	7.3939e-05	5.95946	CCDC113
DDAH1	-1.80433	9.94047	-23.8035	1.23569e-06	6.42503e-05	6.46862	DDAH1
LOC729680	-1.80366	5.37912	-9.37785	0.000160728	0.000856123	0.985878	LOC729680
TMEM72	-1.80352	7.14544	-17.294	6.69511e-06	0.000123195	4.61683	TMEM72
CCDC65	-1.80338	9.3179	-20.5964	2.66057e-06	8.30352e-05	5.63878	CCDC65
RASSF8-AS1	-1.80323	3.72943	-6.7698	0.000815696	0.00290744	-0.894976	RASSF8-AS1
FLVCR1	-1.80216	7.50532	-19.8163	3.26343e-06	8.98758e-05	5.41457	FLVCR1
C11orf74	-1.80204	9.90499	-18.6275	4.52515e-06	0.00010459	5.05331	C11orf74
SYNE1	-1.79833	7.01739	-6.84773	0.000771473	0.00278457	-0.830458	SYNE1
LRRC73	-1.79741	6.77853	-23.3118	1.3804e-06	6.59454e-05	6.35008	LRRC73
TTC29	-1.79654	9.34529	-20.1534	2.98496e-06	8.7013e-05	5.51263	TTC29
CCDC40	-1.79543	6.85154	-26.5271	6.95109e-07	5.80376e-05	7.07638	CCDC40
DKFZP564C152	-1.795	7.17742	-19.2846	3.76795e-06	9.54485e-05	5.25605	DKFZP564C152
B3GNTL1	-1.79488	6.63718	-15.6706	1.12445e-05	0.000163135	4.03398	B3GNTL1
GPR162	-1.79473	4.49555	-4.54299	0.00521348	0.0127571	-3.03127	GPR162
LOC101928000	-1.79398	4.5249	-9.32058	0.000165811	0.000874046	0.949872	LOC101928000
AKR7A3	-1.79176	8.05789	-28.8099	4.48146e-07	5.10544e-05	7.52992	AKR7A3
RFX3	-1.79041	8.56129	-16.5983	8.31076e-06	0.000139265	4.37448	RFX3
SPATA4	-1.78887	8.17563	-17.1803	6.93179e-06	0.000125664	4.57795	SPATA4
KREMEN1	-1.78807	7.88894	-23.8334	1.2275e-06	6.42503e-05	6.47573	KREMEN1
GPR135	-1.7874	4.90153	-36.3731	1.29492e-07	4.10023e-05	8.75382	GPR135
OR10C1	-1.78619	4.63396	-5.20993	0.00281814	0.00775304	-2.32604	OR10C1
CFAP44	-1.7861	8.43508	-15.4282	1.2203e-05	0.000170575	3.94155	CFAP44
UGT2B17	-1.78523	3.82702	-3.62122	0.0135195	0.0283928	-4.11212	UGT2B17
CEP126	-1.78441	8.45019	-17.2509	6.78375e-06	0.000124059	4.60211	CEP126
LRRC6	-1.78362	9.12695	-22.5417	1.64955e-06	6.94743e-05	6.15845	LRRC6
SHANK2	-1.7826	8.23724	-12.9803	3.0114e-05	0.000285112	2.91396	SHANK2
PIP	-1.78249	8.85468	-13.792	2.1948e-05	0.000238333	3.27512	PIP
WDR90	-1.78247	7.51915	-21.6066	2.06479e-06	7.49945e-05	5.91531	WDR90
LOC101927416	-1.78131	10.3494	-19.3677	3.6833e-06	9.4685e-05	5.28114	LOC101927416
RARRES2	-1.77909	5.91679	-11.9681	4.59151e-05	0.000369733	2.43054	RARRES2
DZIP1	-1.7789	8.49666	-18.5544	4.61997e-06	0.00010548	5.0303	DZIP1
LOC153577	-1.77874	3.49085	-7.40617	0.00052512	0.00206833	-0.385012	LOC153577
LRRC10B	-1.77817	9.93076	-21.2012	2.28267e-06	7.68906e-05	5.80613	LRRC10B
SPATA17	-1.77298	9.28783	-18.7695	4.34731e-06	0.000101958	5.09777	SPATA17
LINC00326	-1.77235	7.39177	-17.6333	6.04363e-06	0.000116953	4.73124	LINC00326
ALDH1A1	-1.77057	11.5674	-18.1137	5.24486e-06	0.000112149	4.88928	ALDH1A1
FARP1	-1.76915	7.39338	-19.4275	3.6238e-06	9.40833e-05	5.29912	FARP1
ARMC3	-1.7691	10.1012	-18.9718	4.10794e-06	9.92793e-05	5.16051	ARMC3
C9orf66	-1.76796	5.3305	-9.93231	0.000119926	0.000693213	1.3244	C9orf66
GRAMD2	-1.76781	6.58064	-20.8241	2.51018e-06	8.07596e-05	5.70243	GRAMD2
RSPH1	-1.76715	11.8513	-23.4931	1.32482e-06	6.56736e-05	6.39413	RSPH1
LRTOMT	-1.76562	9.20514	-13.4914	2.46236e-05	0.000252014	3.14393	LRTOMT
MGAM2	-1.76429	2.57068	-4.12387	0.00791579	0.0180932	-3.50705	MGAM2
TIGD4	-1.76378	4.75215	-5.28182	0.00264622	0.00737743	-2.25365	TIGD4
GNL1	-1.76294	7.07159	-23.7998	1.23672e-06	6.42503e-05	6.46773	GNL1
WDR31	-1.76079	8.83889	-14.583	1.63958e-05	0.000200684	3.60691	WDR31
WDR38	-1.76056	9.42096	-18.3514	4.89625e-06	0.000108548	4.96578	WDR38
C6orf118	-1.75951	8.53327	-18.6217	4.5325e-06	0.000104644	5.05151	C6orf118
CFAP45	-1.75894	9.54597	-21.9305	1.90828e-06	7.2998e-05	6.00086	CFAP45
MS4A8	-1.75876	9.02483	-17.3966	6.48966e-06	0.000121125	4.65169	MS4A8
CCDC148	-1.75788	6.87662	-27.5014	5.73827e-07	5.328e-05	7.27566	CCDC148
LOC101927972	-1.75752	3.55502	-10.3405	9.75798e-05	0.000603305	1.56251	LOC101927972
PRKX	-1.75656	6.4921	-22.3646	1.72001e-06	7.03114e-05	6.11329	PRKX
FNDC11	-1.75469	6.67621	-7.12324	0.000636105	0.00239988	-0.607076	FNDC11
ARX	-1.75258	4.86143	-18.6834	4.4541e-06	0.000103406	5.07087	ARX
STMN1	-1.75236	9.12484	-29.7382	3.78563e-07	4.86862e-05	7.70164	STMN1
SUGCT	-1.75231	3.20156	-3.8783	0.0102323	0.0224314	-3.79796	SUGCT
KIAA0319	-1.75068	4.0574	-7.47581	0.000501388	0.00199744	-0.331446	KIAA0319
PDK3	-1.7494	7.2503	-19.2496	3.80435e-06	9.58821e-05	5.24543	PDK3
STEAP3	-1.74872	8.79161	-23.4076	1.3507e-06	6.56736e-05	6.3734	STEAP3
CHCHD6	-1.74577	7.31877	-24.875	9.7816e-07	6.09617e-05	6.7172	CHCHD6
DYNLRB2	-1.744	10.6358	-17.1484	7.00007e-06	0.000126188	4.56697	DYNLRB2
DHFR	-1.73771	8.72808	-24.4009	1.08336e-06	6.17473e-05	6.60882	DHFR
ZC2HC1C	-1.73531	7.49098	-25.2003	9.12936e-07	6.05683e-05	6.79017	ZC2HC1C
POC1A	-1.73509	5.59245	-12.2568	4.05762e-05	0.000341377	2.57241	POC1A
TMEM190	-1.73074	10.8731	-16.9547	7.43165e-06	0.000130272	4.49994	TMEM190
AGTPBP1	-1.73068	7.85563	-15.6409	1.1357e-05	0.000164132	4.02273	AGTPBP1
ABI3BP	-1.73032	7.14483	-8.49783	0.000264571	0.00122791	0.409036	ABI3BP
MAP1B	-1.72971	7.73495	-12.2763	4.0243e-05	0.000339258	2.58186	MAP1B
CAP2	-1.7296	8.08003	-26.521	6.95962e-07	5.80376e-05	7.0751	CAP2
C1orf194	-1.72844	9.81364	-13.3822	2.56905e-05	0.000259117	3.09551	C1orf194
CEP131	-1.72746	5.86108	-24.9681	9.58954e-07	6.05683e-05	6.73819	CEP131
PYCRL	-1.72477	4.60843	-7.10945	0.000642184	0.00241884	-0.618089	PYCRL
ABCC2	-1.7229	4.35996	-3.3529	0.0182822	0.0365329	-4.45026	ABCC2
RP1	-1.72186	5.38918	-7.42904	0.000517182	0.00204674	-0.36737	RP1
FHOD3	-1.71972	5.60698	-13.3905	2.56068e-05	0.000258427	3.09924	FHOD3
BEND7	-1.7128	6.01316	-32.803	2.24559e-07	4.42063e-05	8.22291	BEND7
C9orf116	-1.71185	10.4367	-22.1483	1.81091e-06	7.19057e-05	6.05759	C9orf116
TCEA3	-1.71062	8.26458	-15.7749	1.08593e-05	0.000159913	4.07332	TCEA3
RUVBL1	-1.7102	10.0708	-19.1754	3.88276e-06	9.63663e-05	5.22288	RUVBL1
TNFRSF19	-1.71019	8.79125	-20.1465	2.99034e-06	8.7013e-05	5.51066	TNFRSF19
GAN	-1.7098	7.92076	-13.7356	2.24229e-05	0.000240688	3.25072	GAN
PRKDC	-1.70727	8.59768	-10.7489	7.99733e-05	0.000528978	1.79203	PRKDC
MAGEH1	-1.70648	5.31198	-10.3263	9.82684e-05	0.000606304	1.55439	MAGEH1
LINC01535	-1.70624	2.21102	-3.05909	0.0257732	0.0488784	-4.83176	LINC01535
MORN2	-1.70609	11.1345	-18.4322	4.78403e-06	0.000107324	4.99154	MORN2
STX2	-1.70557	7.7038	-17.7295	5.87264e-06	0.000116367	4.76328	STX2
LOC101927752	-1.70526	6.80184	-16.7798	7.84848e-06	0.000134004	4.43874	LOC101927752
LOC284825	-1.70417	6.44774	-17.8576	5.65398e-06	0.000114541	4.8056	LOC284825
CEP128	-1.70309	7.2992	-25.5998	8.39782e-07	6.01826e-05	6.87821	CEP128
EFHC1	-1.70239	10.7944	-18.5579	4.61545e-06	0.00010548	5.03138	EFHC1
GON7	-1.70069	10.5955	-15.8405	1.06252e-05	0.000158337	4.09791	GON7
IQCE	-1.70064	8.32639	-14.306	1.81268e-05	0.000211832	3.49287	IQCE
CETN2	-1.70016	11.6619	-19.7305	3.33914e-06	9.09176e-05	5.38932	CETN2
DHRS4-AS1	-1.70015	8.37052	-13.4574	2.495e-05	0.000254107	3.1289	DHRS4-AS1
SPATA18	-1.69979	11.1215	-17.4837	6.32115e-06	0.000119694	4.68109	SPATA18
LRRC17	-1.69951	3.8749	-4.36388	0.00621295	0.0147557	-3.23143	LRRC17
CBY1	-1.69734	9.63053	-22.4495	1.68578e-06	7.01499e-05	6.135	CBY1
LOC101927133	-1.69712	6.26039	-8.67628	0.00023828	0.00114042	0.53023	LOC101927133
SLFN13	-1.69581	6.34938	-11.6584	5.25938e-05	0.000401148	2.27452	SLFN13
TNFAIP8L1	-1.69561	9.76067	-21.7799	1.97923e-06	7.3939e-05	5.96127	TNFAIP8L1
SLC16A7	-1.69498	7.38225	-24.849	9.83605e-07	6.09617e-05	6.71132	SLC16A7
TTC12	-1.69406	8.05046	-16.3312	9.0511e-06	0.000144818	4.27855	TTC12
ABI2	-1.69275	8.84312	-17.427	6.43035e-06	0.000120775	4.66195	ABI2
DYX1C1	-1.69255	9.48394	-17.5885	6.1252e-06	0.000117694	4.71627	DYX1C1
STK32C	-1.68991	5.38299	-15.8201	1.06975e-05	0.00015896	4.09026	STK32C
ARL10	-1.68937	6.01117	-14.3806	1.76405e-05	0.000207925	3.52379	ARL10
RSPH4A	-1.6886	9.85563	-19.3693	3.68171e-06	9.4685e-05	5.28162	RSPH4A
FAM92A1	-1.68762	8.17983	-26.6638	6.76383e-07	5.77919e-05	7.10487	FAM92A1
TDRP	-1.68716	6.44492	-15.1363	1.34894e-05	0.000180043	3.82815	TDRP
GPATCH11	-1.68687	6.61597	-19.9865	3.11913e-06	8.8473e-05	5.46432	GPATCH11
ANKMY1	-1.68627	6.28234	-9.72808	0.00013335	0.000746729	1.20179	ANKMY1
IFT57	-1.68608	11.0926	-20.2344	2.92224e-06	8.65383e-05	5.53595	IFT57
PPP1R16A	-1.68344	7.9402	-13.4523	2.49996e-05	0.00025425	3.12663	PPP1R16A
NPHP4	-1.6833	7.43512	-16.8194	7.75186e-06	0.000133321	4.45264	NPHP4
LOC101929177	-1.68202	6.98017	-14.9752	1.42678e-05	0.000185276	3.76461	LOC101929177
C7orf73	-1.68193	7.04279	-20.2949	2.87645e-06	8.59143e-05	5.55328	C7orf73
CASC2	-1.68148	6.81811	-13.5289	2.42697e-05	0.000249988	3.16045	CASC2
CYHR1	-1.68083	6.17248	-9.18002	0.000179109	0.000923587	0.860622	CYHR1
PIH1D2	-1.68043	9.03516	-17.6536	6.00706e-06	0.000116953	4.73802	PIH1D2
NID2	-1.67791	3.85278	-6.17662	0.00126941	0.00411516	-1.40649	NID2
MLF1	-1.67585	9.90479	-22.9362	1.5046e-06	6.83103e-05	6.25754	MLF1
MYBPC3	-1.67481	5.23766	-16.202	9.43708e-06	0.000147928	4.23155	MYBPC3
DCDC2	-1.6745	6.76236	-20.6028	2.65621e-06	8.30352e-05	5.64058	DCDC2
KNCN	-1.67427	3.17662	-4.60104	0.00493011	0.012181	-2.9674	KNCN
FGF14-AS2	-1.67355	6.53915	-14.8635	1.48384e-05	0.00018909	3.72015	FGF14-AS2
ZBTB10	-1.6708	7.59352	-12.5208	3.63251e-05	0.000318597	2.69929	ZBTB10
ZNF599	-1.66991	6.31316	-15.8489	1.05958e-05	0.000158012	4.10104	ZNF599
GPD1L	-1.66962	9.89514	-20.7272	2.57294e-06	8.18941e-05	5.67543	GPD1L
LOC100506142	-1.66837	5.85275	-8.83799	0.000217074	0.00106293	0.638136	LOC100506142
DOCK8	-1.66786	7.50808	-12.1747	4.20163e-05	0.000350523	2.53239	DOCK8
TLR5	-1.66706	6.63382	-21.8753	1.93392e-06	7.33113e-05	5.98639	TLR5
OR1J4	-1.66515	5.96706	-7.07403	0.000658105	0.00246677	-0.646447	OR1J4
IFT27	-1.66456	8.91213	-21.1162	2.33173e-06	7.73672e-05	5.78294	IFT27
MYCT1	-1.66366	5.93255	-10.825	7.71202e-05	0.00051783	1.83391	MYCT1
STXBP4	-1.66286	6.97095	-12.7238	3.34111e-05	0.00030285	2.79507	STXBP4
FBXW9	-1.6621	7.76321	-15.6358	1.13762e-05	0.000164132	4.02082	FBXW9
PCAT6	-1.6605	4.1583	-18.2969	4.97374e-06	0.000108794	4.94832	PCAT6
PANK1	-1.65905	7.05173	-13.405	2.54625e-05	0.00025744	3.10569	PANK1
NAAA	-1.65863	7.5816	-13.3902	2.56096e-05	0.000258427	3.09911	NAAA
BBOF1	-1.65792	10.4351	-21.9179	1.91408e-06	7.30855e-05	5.99758	BBOF1
APPL2	-1.65722	7.22626	-16.4245	8.7839e-06	0.000142956	4.31225	APPL2
LOC100287704	-1.6568	4.73788	-22.8625	1.5305e-06	6.84097e-05	6.23917	LOC100287704
CYP2B7P	-1.65657	6.75094	-11.3295	6.09765e-05	0.000441946	2.10442	CYP2B7P
MGLL	-1.65599	7.86409	-13.8794	2.12355e-05	0.000233958	3.31273	MGLL
CFAP100	-1.65405	5.68428	-10.7355	8.04854e-05	0.000530501	1.78467	CFAP100
DNAH6	-1.65298	6.87939	-9.53831	0.000147435	0.000805695	1.08571	DNAH6
CPNE2	-1.65287	7.41932	-13.0337	2.94775e-05	0.000281129	2.93839	CPNE2
AGL	-1.65045	9.75398	-21.5161	2.11119e-06	7.57909e-05	5.89115	AGL
ITGAE	-1.64897	8.41166	-22.775	1.56192e-06	6.84097e-05	6.21729	ITGAE
ZNF667-AS1	-1.64866	6.84399	-11.6771	5.21579e-05	0.000399939	2.28408	ZNF667-AS1
LRRC46	-1.64863	9.95716	-21.9566	1.89627e-06	7.27604e-05	6.00771	LRRC46
CCDC146	-1.64837	9.82429	-18.3713	4.86836e-06	0.00010834	4.97213	CCDC146
LOC101929570	-1.6472	2.37618	-4.01652	0.00884592	0.0198685	-3.63311	LOC101929570
B9D1	-1.64534	9.17135	-14.0727	1.97545e-05	0.000222722	3.39505	B9D1
FGFR2	-1.64528	9.45885	-16.5424	8.45974e-06	0.000140421	4.35452	FGFR2
RNF128	-1.64476	9.08708	-23.1224	1.44143e-06	6.70781e-05	6.30364	RNF128
CDT1	-1.64455	6.65979	-8.4123	0.000278374	0.00126992	0.350143	CDT1
NGEF	-1.64276	7.6706	-23.4648	1.3333e-06	6.56736e-05	6.38729	NGEF
CENPK	-1.64214	7.10865	-18.2383	5.05865e-06	0.000109515	4.9295	CENPK
SH2D3C	-1.64162	5.65346	-6.17866	0.0012674	0.00411121	-1.40466	SH2D3C
EIF3L	-1.63881	11.7298	-30.4654	3.32882e-07	4.75025e-05	7.83147	EIF3L
APIP	-1.63613	9.62328	-16.1677	9.54286e-06	0.000149249	4.219	APIP
KAT2A	-1.63537	6.10949	-15.3879	1.23717e-05	0.000171755	3.92602	KAT2A
SPEF2	-1.63441	8.43381	-17.3107	6.66111e-06	0.000123003	4.62252	SPEF2
TCEB3-AS1	-1.63155	5.74093	-26.272	7.31738e-07	5.89773e-05	7.02272	TCEB3-AS1
PRTG	-1.63111	4.06904	-5.71957	0.00182732	0.00547748	-1.8271	PRTG
SSBP4	-1.6306	9.34748	-14.3656	1.77367e-05	0.000208554	3.5176	SSBP4
NPHP1	-1.62924	8.05526	-13.4053	2.546e-05	0.00025744	3.1058	NPHP1
DPP7	-1.62818	7.61089	-10.0562	0.00011256	0.000663834	1.39762	DPP7
CRYL1	-1.62686	7.56179	-18.0797	5.29717e-06	0.000112421	4.87823	CRYL1
GABPB2	-1.62642	6.81121	-16.4926	8.59482e-06	0.000141291	4.33672	GABPB2
SEPSECS-AS1	-1.62625	3.18624	-8.47476	0.000268212	0.00123914	0.393206	SEPSECS-AS1
ENO2	-1.6254	4.10217	-5.57216	0.00206495	0.00604896	-1.96806	ENO2
TTLL7	-1.62364	5.98571	-9.69647	0.000135582	0.000756182	1.18261	TTLL7
CFAP46	-1.62348	6.21019	-12.9993	2.98861e-05	0.000283598	2.92265	CFAP46
ODF2	-1.62316	7.91012	-16.2174	9.39001e-06	0.000147634	4.23718	ODF2
MPHOSPH9	-1.62282	6.68489	-33.2678	2.08345e-07	4.42063e-05	8.29637	MPHOSPH9
ENOX1	-1.6227	5.5678	-10.6908	8.22322e-05	0.000537422	1.75992	ENOX1
CDC20B	-1.62253	11.8522	-24.6206	1.03303e-06	6.12287e-05	6.65935	CDC20B
GPR75	-1.62173	3.09424	-3.30767	0.0192576	0.0381565	-4.50825	GPR75
HEATR5A	-1.62137	9.57107	-19.183	3.87468e-06	9.63609e-05	5.22518	HEATR5A
MAP1A	-1.62116	7.25432	-6.07896	0.00136969	0.00436091	-1.49434	MAP1A
DPCD	-1.61752	10.1937	-21.1899	2.28911e-06	7.68906e-05	5.80305	DPCD
ZBBX	-1.61741	9.95615	-21.3982	2.17355e-06	7.57909e-05	5.85948	ZBBX
C2orf76	-1.61741	7.85328	-18.8767	4.21842e-06	0.000100509	5.13112	C2orf76
LRRC37A2	-1.61573	7.79813	-10.9396	7.30513e-05	0.000498652	1.89637	LRRC37A2
FRY	-1.6149	6.5412	-12.0481	4.43567e-05	0.000362171	2.47018	FRY
SLC25A10	-1.61442	5.38778	-9.78892	0.000129174	0.000733392	1.23856	SLC25A10
WASF3	-1.61369	7.15847	-32.5883	2.32552e-07	4.42063e-05	8.18851	WASF3
C5orf49	-1.60888	9.36824	-22.1297	1.81898e-06	7.19586e-05	6.05278	C5orf49
FILIP1	-1.60694	6.79483	-10.4153	9.40375e-05	0.000587854	1.60518	FILIP1
SNX29	-1.60654	7.55666	-17.7623	5.81574e-06	0.000116037	4.77414	SNX29
RBKS	-1.60603	8.66676	-17.0068	7.31258e-06	0.000129088	4.51805	RBKS
C10orf11	-1.60523	6.58907	-17.1599	6.97541e-06	0.000126017	4.57093	C10orf11
RRAGD	-1.60419	9.72679	-16.5496	8.44036e-06	0.000140323	4.3571	RRAGD
STOX1	-1.60216	8.51564	-15.0567	1.38676e-05	0.00018252	3.79684	STOX1
C17orf89	-1.60211	9.15002	-29.8675	3.69922e-07	4.83281e-05	7.72502	C17orf89
EFNA2	-1.60161	4.70215	-7.31115	0.000559654	0.00216952	-0.458783	EFNA2
SLC40A1	-1.60052	9.1891	-13.5537	2.40389e-05	0.000249067	3.17135	SLC40A1
KIT	-1.5997	5.97647	-8.04226	0.000348744	0.00151414	0.0891026	KIT
FAM179A	-1.59966	8.82274	-14.8187	1.50752e-05	0.00019096	3.7022	FAM179A
THNSL1	-1.59765	7.53097	-14.1076	1.95009e-05	0.000221803	3.40975	THNSL1
TSPAN7	-1.59563	6.0091	-17.6917	5.93922e-06	0.000116922	4.7507	TSPAN7
SLC4A4	-1.59451	8.37353	-5.02647	0.00331874	0.00880492	-2.51391	SLC4A4
SLC39A10	-1.59275	7.03057	-17.412	6.45959e-06	0.000120888	4.65688	SLC39A10
IQCK	-1.59116	10.0861	-22.3883	1.71034e-06	7.03114e-05	6.11938	IQCK
FAM19A2	-1.59115	4.25982	-11.2419	6.34701e-05	0.000453781	2.05829	FAM19A2
MCCC1	-1.59062	8.30464	-26.1776	7.45868e-07	5.91249e-05	7.0027	MCCC1
COL9A3	-1.59044	3.15587	-3.3579	0.0181778	0.0363661	-4.44387	COL9A3
C20orf85	-1.59025	11.9234	-18.5813	4.58484e-06	0.00010548	5.03877	C20orf85
ARHGDIB	-1.59009	8.83936	-10.0495	0.000112944	0.000665721	1.39369	ARHGDIB
EFCAB2	-1.59004	9.86343	-16.6774	8.10541e-06	0.000137383	4.40258	EFCAB2
NT5DC2	-1.58933	5.15688	-7.09227	0.000649851	0.00244286	-0.631832	NT5DC2
ACACA	-1.58733	8.78366	-27.4667	5.77695e-07	5.328e-05	7.26871	ACACA
IPO5	-1.58699	8.88576	-25.9349	7.83713e-07	6.01826e-05	6.95082	IPO5
VEPH1	-1.58224	4.81645	-11.6087	5.37689e-05	0.000406412	2.24911	VEPH1
KATNAL1	-1.58049	7.32952	-12.1972	4.16152e-05	0.000347834	2.5434	KATNAL1
GALNT11	-1.58	8.93261	-14.5536	1.65699e-05	0.0002019	3.59491	GALNT11
C21orf2	-1.57945	6.73643	-18.3152	4.94749e-06	0.000108715	4.95421	C21orf2
C20orf27	-1.57941	6.58871	-12.4188	3.79017e-05	0.000327602	2.65059	C20orf27
MYH10	-1.57747	9.43653	-23.6349	1.28318e-06	6.51499e-05	6.4283	MYH10
ANG	-1.57725	7.5712	-16.1985	9.44797e-06	0.00014793	4.23025	ANG
MGMT	-1.57704	8.7939	-22.3665	1.71924e-06	7.03114e-05	6.11377	MGMT
MEIG1	-1.57634	7.50389	-13.6415	2.32419e-05	0.000245838	3.20981	MEIG1
SLC25A29	-1.57442	7.37839	-22.9297	1.50686e-06	6.83103e-05	6.25593	SLC25A29
SLITRK2	-1.57385	4.31737	-4.35738	0.00625313	0.0148328	-3.23877	SLITRK2
ZRANB3	-1.57083	5.75168	-13.5744	2.3848e-05	0.000248095	3.18045	ZRANB3
FAM161A	-1.56995	7.93335	-23.8387	1.22604e-06	6.42503e-05	6.47699	FAM161A
ROPN1	-1.56855	5.60335	-30.3716	3.38396e-07	4.75025e-05	7.81493	ROPN1
ZNF667	-1.56813	5.48239	-11.2845	6.22451e-05	0.000447632	2.08072	ZNF667
LINC00992	-1.56573	4.19368	-10.8812	7.50918e-05	0.000507789	1.86462	LINC00992
RIBC1	-1.56495	8.00886	-25.6359	8.33507e-07	6.01826e-05	6.8861	RIBC1
ZNF233	-1.56455	3.96198	-4.07066	0.00836213	0.0189504	-3.56932	ZNF233
C8orf34	-1.56383	6.91722	-15.8271	1.06724e-05	0.000158861	4.09291	C8orf34
FUZ	-1.56288	6.73643	-16.0674	9.86006e-06	0.000151343	4.18217	FUZ
ALDH7A1	-1.56249	8.99893	-23.884	1.21377e-06	6.40622e-05	6.48774	ALDH7A1
LOC339803	-1.56206	8.62142	-13.8395	2.15575e-05	0.000236169	3.29558	LOC339803
DRC1	-1.56104	9.50963	-14.9797	1.42455e-05	0.000185271	3.76638	DRC1
TNFRSF10D	-1.55934	6.46603	-10.9977	7.10824e-05	0.000489085	1.92785	TNFRSF10D
CHD3	-1.55741	7.47987	-22.3357	1.7318e-06	7.05169e-05	6.1059	CHD3
RIBC2	-1.55716	9.32198	-19.8938	3.1968e-06	8.96286e-05	5.43727	RIBC2
DIAPH2	-1.55436	8.96938	-13.6387	2.32672e-05	0.000245856	3.20858	DIAPH2
BMF	-1.55251	6.16378	-16.3991	8.85571e-06	0.000143305	4.3031	BMF
LOC100506990	-1.55217	10.2345	-16.377	8.91886e-06	0.000143362	4.2951	LOC100506990
CCDC170	-1.55194	9.35759	-15.4231	1.22244e-05	0.000170585	3.93957	CCDC170
LOC221272	-1.55165	4.24983	-9.18391	0.000178724	0.000922289	0.863107	LOC221272
LINC00271	-1.5513	5.5009	-15.8219	1.0691e-05	0.00015896	4.09094	LINC00271
PIK3CD	-1.55125	6.91942	-32.0076	2.55924e-07	4.48361e-05	8.09394	PIK3CD
PGBD1	-1.55105	3.36445	-8.34442	0.000289932	0.00131032	0.303027	PGBD1
MAGED1	-1.55061	10.276	-19.0746	3.99239e-06	9.80368e-05	5.19209	MAGED1
RDH12	-1.54855	4.37974	-7.19464	0.000605699	0.00230641	-0.550353	RDH12
BDNF	-1.54811	4.85068	-5.31895	0.00256218	0.00718344	-2.21652	BDNF
CFAP36	-1.54538	9.62779	-21.1092	2.33584e-06	7.73672e-05	5.78102	CFAP36
CAPS	-1.54476	12.3045	-15.7561	1.09275e-05	0.000160561	4.06626	CAPS
LTF	-1.5443	5.75609	-3.76085	0.0116064	0.0249249	-3.94028	LTF
FAM81B	-1.54425	10.6561	-18.4772	4.72277e-06	0.000106819	5.00586	FAM81B
EEF2KMT	-1.54271	5.46442	-12.3265	3.93981e-05	0.000335391	2.6062	EEF2KMT
BRCA1	-1.54224	6.29019	-9.69567	0.000135639	0.000756298	1.18212	BRCA1
NIPSNAP3B	-1.54219	5.24766	-9.28026	0.000169503	0.00088633	0.924394	NIPSNAP3B
MATR3	-1.5407	4.34556	-4.77393	0.00418556	0.010635	-2.78004	MATR3
CCDC17	-1.54012	9.59399	-12.1426	4.2596e-05	0.000353519	2.51667	CCDC17
DENND6B	-1.53846	7.60446	-12.9223	3.08254e-05	0.000288442	2.88725	DENND6B
PSIP1	-1.53622	8.49663	-27.5696	5.66318e-07	5.328e-05	7.28928	PSIP1
MAN1A2	-1.53608	9.18284	-29.8527	3.70899e-07	4.83281e-05	7.72235	MAN1A2
EFNA3	-1.53538	5.47995	-11.6367	5.31024e-05	0.000403602	2.26345	EFNA3
MDM1	-1.53481	8.97626	-17.6994	5.92553e-06	0.000116916	4.75327	MDM1
TRPC1	-1.53441	5.51768	-13.0195	2.96458e-05	0.000282218	2.93188	TRPC1
NEIL2	-1.53358	6.03797	-9.74856	0.000131927	0.000743676	1.21419	NEIL2
TEKT1	-1.5333	9.94667	-19.5976	3.46064e-06	9.25661e-05	5.34994	TEKT1
EPHX1	-1.53264	6.9848	-13.8008	2.18749e-05	0.00023802	3.27892	EPHX1
SNX10	-1.53074	4.35846	-12.8107	3.22488e-05	0.000295948	2.8356	SNX10
MYO5A	-1.53047	7.85991	-15.1711	1.33279e-05	0.000179103	3.84179	MYO5A
ZNF560	-1.53039	3.20347	-4.31299	0.00653581	0.0153965	-3.28915	ZNF560
TCTN1	-1.53029	10.1644	-17.9491	5.50365e-06	0.000113857	4.83564	TCTN1
KIAA1549	-1.52986	6.53505	-15.2639	1.29085e-05	0.000175434	3.87798	KIAA1549
LYZ	-1.52976	8.91497	-13.7896	2.19677e-05	0.000238333	3.2741	LYZ
CSPP1	-1.5289	9.31894	-16.7844	7.83713e-06	0.000133997	4.44036	CSPP1
RAB36	-1.52879	8.10135	-17.7387	5.8566e-06	0.000116367	4.76633	RAB36
PTPRF	-1.52445	10.7112	-19.8336	3.24838e-06	8.98758e-05	5.41966	PTPRF
CRYZ	-1.5233	7.58329	-18.948	4.13537e-06	9.96696e-05	5.15314	CRYZ
TAAR3	-1.52308	2.1906	-3.90508	0.00994544	0.0219248	-3.7658	TAAR3
PPP1R32	-1.52197	6.56367	-12.062	4.40926e-05	0.000361054	2.47704	PPP1R32
MED15P9	-1.52061	6.63966	-13.2281	2.72889e-05	0.000267979	3.02657	MED15P9
GABRB3	-1.52046	6.51053	-12.0909	4.3549e-05	0.0003586	2.49128	GABRB3
ABCC9	-1.51986	4.34886	-6.44204	0.00103728	0.00351516	-1.17302	ABCC9
NME7	-1.51869	10.157	-23.1242	1.44085e-06	6.70781e-05	6.30408	NME7
HACL1	-1.51866	8.57604	-23.1406	1.43544e-06	6.70781e-05	6.30812	HACL1
RFX2	-1.51838	7.62079	-11.7107	5.13878e-05	0.000396203	2.30118	RFX2
TMEM99	-1.51784	8.20562	-20.2017	2.9474e-06	8.66755e-05	5.52654	TMEM99
DNAJA4	-1.51741	10.4976	-17.9586	5.48834e-06	0.000113857	4.83874	DNAJA4
CLIC6	-1.51624	10.1856	-17.5022	6.28608e-06	0.000119247	4.68731	CLIC6
LNPK	-1.51608	7.68114	-20.1818	2.96278e-06	8.69973e-05	5.52082	LNPK
LINC00886	-1.51458	5.00362	-11.1031	6.76725e-05	0.000473276	1.98447	LINC00886
C8orf88	-1.51433	6.05964	-10.7355	8.04862e-05	0.000530501	1.78466	C8orf88
FAM3B	-1.51427	7.96326	-9.96909	0.000117682	0.00068512	1.34622	FAM3B
CEL	-1.51392	5.85945	-7.61105	0.000458797	0.00186853	-0.228615	CEL
WDR19	-1.51385	9.23485	-20.8996	2.46253e-06	7.9967e-05	5.72337	WDR19
KIF3A	-1.51325	9.07389	-25.6816	8.25661e-07	6.01826e-05	6.89605	KIF3A
BCKDHB	-1.51247	7.17134	-18.4296	4.78756e-06	0.000107324	4.99073	BCKDHB
C4orf22	-1.51214	7.49224	-14.0852	1.9663e-05	0.0002224	3.40033	C4orf22
CDH26	-1.51137	9.27616	-14.8248	1.5043e-05	0.000190913	3.70462	CDH26
LAGE3	-1.51133	7.83724	-23.2042	1.41469e-06	6.68786e-05	6.32375	LAGE3
CXCR2	-1.51111	4.35549	-5.17707	0.002901	0.00792661	-2.35936	CXCR2
CXCL14	-1.50998	9.34229	-6.54804	0.000958698	0.00329953	-1.08189	CXCL14
ZNF556	-1.50925	3.69271	-5.09638	0.00311674	0.00838749	-2.44179	ZNF556
CDK1	-1.50836	9.69102	-15.9278	1.03227e-05	0.000156061	4.13048	CDK1
IMPDH2	-1.50828	10.6419	-13.4778	2.47533e-05	0.000252613	3.13793	IMPDH2
SPICE1	-1.50817	7.95689	-22.1921	1.79205e-06	7.16722e-05	6.06892	SPICE1
PGM2L1	-1.50805	9.89807	-17.625	6.0586e-06	0.000116953	4.72848	PGM2L1
TMEM170B	-1.50741	3.03117	-6.62082	0.000908755	0.0031703	-1.02	TMEM170B
DZIP1L	-1.50622	6.20601	-14.6248	1.61521e-05	0.000198901	3.62391	DZIP1L
HEY1	-1.50618	8.82046	-15.5842	1.15756e-05	0.000165748	4.0012	HEY1
RMDN2	-1.50574	5.79299	-13.6278	2.3364e-05	0.00024663	3.20384	RMDN2
LRRC18	-1.50501	6.9452	-8.96083	0.000202439	0.00101017	0.718927	LRRC18
ATP6V1C2	-1.50295	5.28036	-4.99536	0.00341347	0.00900468	-2.54622	ATP6V1C2
RUVBL2	-1.50234	11.0058	-23.4434	1.33979e-06	6.56736e-05	6.38209	RUVBL2
SEMA5A	-1.50173	7.26556	-11.3605	6.01237e-05	0.000438426	2.12062	SEMA5A
ELMOD2	-1.5014	9.24475	-17.0309	7.25811e-06	0.000128727	4.52643	ELMOD2
TRIT1	-1.50095	8.36115	-26.2872	7.29498e-07	5.89773e-05	7.02593	TRIT1
PTOV1	-1.49991	7.05391	-12.6024	3.51184e-05	0.000311775	2.73799	PTOV1
C9orf135	-1.49902	11.309	-13.3081	2.64442e-05	0.000263029	3.06249	C9orf135
SPECC1	-1.49876	6.93052	-17.5633	6.17167e-06	0.000118151	4.70783	SPECC1
APEX1	-1.49862	10.2498	-24.0118	1.17987e-06	6.35605e-05	6.51796	APEX1
KIAA0100	-1.49766	8.67369	-21.4325	2.15516e-06	7.57909e-05	5.86873	KIAA0100
COQ10A	-1.49641	6.55214	-21.1813	2.29403e-06	7.68906e-05	5.80072	COQ10A
TBC1D24	-1.49634	6.52776	-7.86648	0.000389387	0.00164424	-0.0385945	TBC1D24
DRC7	-1.49607	7.16935	-8.59676	0.000249597	0.00117731	0.4765	DRC7
ALOX5	-1.49594	7.88981	-11.0293	7.00387e-05	0.000484558	1.94489	ALOX5
LOC100507291	-1.49591	7.1297	-13.781	2.20399e-05	0.000238618	3.27036	LOC100507291
FOXJ1	-1.49504	8.60062	-17.5542	6.18854e-06	0.000118366	4.70478	FOXJ1
COX7A1	-1.4947	5.67084	-7.16167	0.000619524	0.00234947	-0.57649	COX7A1
PCMTD2	-1.49431	9.59044	-24.9928	9.53921e-07	6.05683e-05	6.74376	PCMTD2
CCDC171	-1.49412	5.93044	-9.07014	0.000190385	0.00096567	0.789974	CCDC171
ASRGL1	-1.49405	7.01875	-6.99397	0.000695832	0.00257348	-0.710991	ASRGL1
CENPBD1P1	-1.494	9.01117	-15.6878	1.11797e-05	0.000162393	4.0405	CENPBD1P1
PASK	-1.49338	6.3706	-12.2864	4.00718e-05	0.000338499	2.58675	PASK
CNPY4	-1.49278	6.61443	-12.5658	3.56542e-05	0.000314821	2.72065	CNPY4
ATXN3	-1.49244	7.78116	-12.6977	3.37695e-05	0.000304557	2.78285	ATXN3
PGM5-AS1	-1.48842	5.29672	-10.5	9.02043e-05	0.000571778	1.6532	PGM5-AS1
OR10D3	-1.48842	5.12808	-10.7861	7.85628e-05	0.000524121	1.81254	OR10D3
FIBIN	-1.48806	7.67015	-17.6355	6.03959e-06	0.000116953	4.73199	FIBIN
ANKRD6	-1.48706	6.95799	-16.7204	7.99648e-06	0.000135758	4.41777	ANKRD6
CDKL2	-1.48687	6.81285	-17.9665	5.47559e-06	0.000113857	4.84133	CDKL2
QTRT1	-1.48673	6.349	-13.223	2.73438e-05	0.000268392	3.02428	QTRT1
PHYH	-1.48582	8.73369	-17.4138	6.45599e-06	0.000120888	4.6575	PHYH
CCR10	-1.48549	2.6368	-3.63348	0.013338	0.0280822	-4.09691	CCR10
UBR5-AS1	-1.48536	6.69347	-14.7517	1.54376e-05	0.000193624	3.67525	UBR5-AS1
SETD9	-1.48516	8.38753	-15.6267	1.1411e-05	0.000164406	4.01738	SETD9
ABCA5	-1.48437	8.23219	-18.9788	4.09995e-06	9.92793e-05	5.16267	ABCA5
MOK	-1.48423	7.84256	-20.0268	3.08609e-06	8.80823e-05	5.47603	MOK
AHNAK	-1.48401	10.4088	-7.63918	0.000450482	0.0018415	-0.207426	AHNAK
MYH8	-1.48386	2.72064	-3.45864	0.0162103	0.0329678	-4.31579	MYH8
KCNMA1	-1.48354	3.73514	-8.86528	0.000213718	0.00105134	0.656173	KCNMA1
CDON	-1.4819	5.22756	-9.19383	0.000177749	0.000917936	0.86944	CDON
FHL1	-1.48085	8.79127	-14.4342	1.73001e-05	0.000205272	3.54592	FHL1
ACYP1	-1.47991	8.23296	-12.1965	4.16273e-05	0.000347834	2.54307	ACYP1
AGPAT5	-1.47947	9.24101	-20.4027	2.79697e-06	8.48781e-05	5.58401	AGPAT5
C12orf66	-1.47856	6.17044	-13.9259	2.08676e-05	0.00023104	3.33263	C12orf66
MTHFD2L	-1.47852	7.45856	-12.6146	3.4942e-05	0.000311046	2.74376	MTHFD2L
UGGT1	-1.47804	8.27249	-24.4119	1.08078e-06	6.17473e-05	6.61135	UGGT1
ISYNA1	-1.47768	5.7532	-8.04632	0.000347864	0.00151121	0.0920273	ISYNA1
MYADM	-1.47734	8.39279	-18.3443	4.90629e-06	0.000108548	4.9635	MYADM
ARL6	-1.47665	8.36446	-15.4645	1.20537e-05	0.000169223	3.95547	ARL6
DNAH7	-1.47494	8.42913	-10.6067	8.56416e-05	0.000551577	1.71307	DNAH7
WDR34	-1.47479	9.24742	-14.2449	1.85378e-05	0.000214701	3.46737	WDR34
ZNF883	-1.47397	4.21134	-7.40503	0.000525517	0.00206951	-0.385889	ZNF883
PAQR4	-1.47378	7.71805	-15.4272	1.22073e-05	0.000170575	3.94115	PAQR4
PAGR1	-1.47369	6.41412	-11.2174	6.41893e-05	0.000456886	2.04531	PAGR1
SLC12A2	-1.47292	9.58776	-16.5922	8.32688e-06	0.000139325	4.3723	SLC12A2
LXN	-1.47291	9.50927	-13.3725	2.57876e-05	0.000259658	3.09121	LXN
ENKD1	-1.47185	7.51271	-10.0429	0.000113325	0.000667026	1.38979	ENKD1
KCNRG	-1.47088	8.86752	-13.7519	2.22843e-05	0.000240219	3.25779	KCNRG
CENPV	-1.46947	4.88931	-10.7148	8.12881e-05	0.000533426	1.77323	CENPV
LINC00589	-1.46894	4.41863	-9.33272	0.000164718	0.000870275	0.957521	LINC00589
PWAR6	-1.46868	3.95128	-3.40607	0.0172054	0.0346937	-4.38245	PWAR6
PRR5L	-1.46453	6.20585	-6.89487	0.000746084	0.00271739	-0.79172	PRR5L
TXNDC16	-1.46414	6.98877	-16.6005	8.30498e-06	0.000139265	4.37526	TXNDC16
TRERF1	-1.46353	7.02698	-11.8152	4.90787e-05	0.000385556	2.35401	TRERF1
PIFO	-1.46289	11.5991	-15.8755	1.05028e-05	0.000157271	4.11098	PIFO
ZNF713	-1.46246	3.67402	-11.1884	6.50525e-05	0.000460358	2.02994	ZNF713
CACHD1	-1.46203	7.51366	-14.9797	1.42451e-05	0.000185271	3.76641	CACHD1
EFCAB11	-1.46157	8.85875	-21.2748	2.24114e-06	7.63603e-05	5.82614	EFCAB11
DNAJC12	-1.46135	6.0318	-9.39749	0.000159028	0.000849671	0.99818	DNAJC12
TUBA1A	-1.46116	12.5642	-25.2972	8.94524e-07	6.05683e-05	6.81167	TUBA1A
OIP5-AS1	-1.46083	10.2677	-24.5956	1.03862e-06	6.12287e-05	6.65362	OIP5-AS1
KDM1B	-1.46032	8.2038	-13.0951	2.87643e-05	0.000277588	2.9664	KDM1B
ADH7	-1.46031	10.6704	-12.7811	3.26384e-05	0.000298049	2.82185	ADH7
TMEM106C	-1.46022	9.29454	-22.5832	1.63354e-06	6.90792e-05	6.16897	TMEM106C
ENDOG	-1.45993	9.11874	-16.6597	8.15081e-06	0.000137594	4.39631	ENDOG
LRBA	-1.45984	9.32412	-17.6826	5.95528e-06	0.000116953	4.74768	LRBA
FBXO36	-1.45896	7.53404	-16.2756	9.21483e-06	0.00014587	4.25838	FBXO36
SLC41A2	-1.45749	6.301	-13.6715	2.2977e-05	0.000244152	3.22288	SLC41A2
PINLYP	-1.45682	7.91545	-8.73056	0.000230902	0.00111303	0.566646	PINLYP
C2orf81	-1.45636	6.15003	-10.3467	9.72806e-05	0.000602165	1.56605	C2orf81
VAV3	-1.45627	9.77317	-17.3662	6.54972e-06	0.000121593	4.64139	VAV3
DIXDC1	-1.45531	8.09508	-15.7515	1.09444e-05	0.000160646	4.06451	DIXDC1
VARS	-1.45496	6.18964	-10.6661	8.32176e-05	0.000541148	1.74618	VARS
BMP7	-1.45454	7.12757	-9.17442	0.000179665	0.000925767	0.857035	BMP7
LOC101926913	-1.45382	4.63091	-9.37045	0.000161374	0.000858906	0.98124	LOC101926913
SFXN3	-1.4536	7.99497	-16.2332	9.34206e-06	0.000147266	4.24294	SFXN3
MAP9	-1.45264	10.1671	-16.5104	8.54622e-06	0.000141039	4.34309	MAP9
OR2J2	-1.45209	2.04971	-3.05862	0.0257877	0.0489013	-4.83238	OR2J2
C1orf228	-1.4517	5.44964	-13.5496	2.4077e-05	0.000249067	3.16955	C1orf228
HSPBP1	-1.44989	7.99553	-13.5766	2.38278e-05	0.000248009	3.18142	HSPBP1
PHEX	-1.44971	7.35201	-20.5401	2.69942e-06	8.33902e-05	5.62291	PHEX
SLC25A14	-1.44947	8.48449	-25.5178	8.54204e-07	6.01826e-05	6.86029	SLC25A14
NUDT13	-1.44776	5.71316	-17.7879	5.77178e-06	0.00011548	4.7826	NUDT13
SPAG16	-1.44715	10.5481	-20.9952	2.40379e-06	7.8566e-05	5.74973	SPAG16
RRAD	-1.44677	11.2079	-13.1701	2.79216e-05	0.000271285	3.00038	RRAD
D2HGDH	-1.44647	6.04718	-14.0921	1.96133e-05	0.000222227	3.40321	D2HGDH
BBS5	-1.44622	6.16111	-7.7526	0.000418689	0.00173777	-0.122644	BBS5
DTD2	-1.44618	8.41809	-23.3583	1.36588e-06	6.56736e-05	6.36142	DTD2
CEP97	-1.44544	8.52917	-15.7155	1.10766e-05	0.000161598	4.05096	CEP97
ENKUR	-1.44479	9.11644	-13.0746	2.90006e-05	0.000278877	2.95704	ENKUR
EIF2D	-1.44438	8.00948	-14.8924	1.46882e-05	0.00018775	3.73169	EIF2D
POLD2	-1.44353	8.30207	-11.2307	6.3798e-05	0.000454885	2.05235	POLD2
WNT5A	-1.44347	7.07519	-11.1356	6.66589e-05	0.000468597	2.00185	WNT5A
SVOPL	-1.44282	6.516	-10.5418	8.83822e-05	0.000563441	1.67674	SVOPL
LEKR1	-1.44112	5.84228	-10.0567	0.00011253	0.000663834	1.39793	LEKR1
NACC2	-1.44042	8.70286	-16.2533	9.28161e-06	0.000146593	4.25025	NACC2
MAD2L1	-1.4402	8.90369	-24.3517	1.09505e-06	6.18361e-05	6.59741	MAD2L1
C8orf34-AS1	-1.43967	4.36855	-10.0308	0.000114023	0.000670189	1.3827	C8orf34-AS1
PARD3B	-1.4375	5.72896	-10.596	8.60864e-05	0.000553416	1.70709	PARD3B
SLCO1B3	-1.4363	5.23331	-8.00402	0.000357143	0.00154347	0.0615354	SLCO1B3
LOC101928269	-1.4362	4.75653	-4.33794	0.00637516	0.015076	-3.2608	LOC101928269
CFAP69	-1.43551	8.27634	-12.5431	3.59898e-05	0.000316302	2.70991	CFAP69
DPCR1	-1.43426	5.72003	-11.8622	4.80791e-05	0.000381123	2.37765	DPCR1
MPPED2	-1.43383	6.62395	-5.44909	0.00229114	0.0065626	-2.08781	MPPED2
TPPP3	-1.43376	10.9992	-11.6602	5.25516e-05	0.000401148	2.27544	TPPP3
TM7SF2	-1.4336	7.44603	-12.6988	3.37545e-05	0.000304557	2.78336	TM7SF2
CWH43	-1.43292	8.68258	-11.6714	5.22895e-05	0.000400489	2.28118	CWH43
DKFZp434E1119	-1.43236	3.9621	-8.04635	0.000347858	0.00151121	0.0920481	DKFZp434E1119
BAIAP3	-1.43098	6.85607	-10.2687	0.000101127	0.000616803	1.5213	BAIAP3
UGDH	-1.43024	10.5952	-15.0088	1.4101e-05	0.000184358	3.77793	UGDH
MXI1	-1.42944	9.77435	-22.5083	1.66257e-06	6.98527e-05	6.14996	MXI1
SOCS7	-1.42862	7.74476	-19.3609	3.69021e-06	9.47456e-05	5.27908	SOCS7
NEURL1B	-1.42816	7.9326	-15.101	1.36554e-05	0.000181214	3.81431	NEURL1B
SERTAD4-AS1	-1.42808	5.7997	-8.59627	0.000249669	0.00117736	0.476167	SERTAD4-AS1
NEBL	-1.42758	9.93303	-16.4363	8.75081e-06	0.000142812	4.3165	NEBL
DTL	-1.42733	6.36442	-9.7748	0.000130129	0.000736807	1.23005	DTL
NSUN7	-1.42597	7.85801	-12.6322	3.46906e-05	0.000309513	2.75203	NSUN7
TMEM17	-1.42567	8.65956	-21.8322	1.95423e-06	7.35088e-05	5.97506	TMEM17
TTLL1	-1.42532	6.62348	-20.5728	2.67678e-06	8.31201e-05	5.63213	TTLL1
ZNF529-AS1	-1.4239	3.48023	-4.17903	0.00748163	0.0172636	-3.44295	ZNF529-AS1
PNPLA4	-1.42337	7.80958	-15.499	1.19134e-05	0.000168522	3.9687	PNPLA4
CCNB1IP1	-1.42322	8.3418	-16.6052	8.29272e-06	0.000139265	4.37692	CCNB1IP1
HCG11	-1.42278	6.20966	-12.3558	3.89159e-05	0.000332644	2.62032	HCG11
TTC25	-1.42262	9.73325	-13.7224	2.25359e-05	0.000241195	3.24499	TTC25
BMPR1B	-1.42255	9.0621	-12.7293	3.33356e-05	0.000302346	2.79766	BMPR1B
LINC01114	-1.42253	4.57595	-13.0619	2.91481e-05	0.000279521	2.95124	LINC01114
COMP	-1.42245	4.70447	-4.27577	0.00678411	0.0158827	-3.33161	COMP
RCAN3	-1.42243	10.0682	-21.9651	1.89239e-06	7.27604e-05	6.00993	RCAN3
PPIL6	-1.42146	9.42143	-15.2854	1.28135e-05	0.000174725	3.88633	PPIL6
ENO1-AS1	-1.42079	3.7747	-6.22015	0.00122748	0.00401543	-1.36767	ENO1-AS1
DEUP1	-1.42038	7.26292	-10.7934	7.82883e-05	0.000522624	1.81658	DEUP1
C22orf23	-1.42003	7.62442	-17.7497	5.83754e-06	0.000116238	4.76997	C22orf23
PBX1	-1.41945	9.97004	-13.2324	2.72431e-05	0.000267782	3.02849	PBX1
USP2	-1.41931	6.31536	-11.8531	4.82702e-05	0.000381911	2.37309	USP2
COBL	-1.4179	7.73838	-8.22903	0.000310901	0.0013832	0.22215	COBL
SAP30	-1.41714	9.05007	-21.2579	2.25058e-06	7.65419e-05	5.82155	SAP30
MSH6	-1.41696	8.97094	-28.6552	4.61164e-07	5.14409e-05	7.50063	MSH6
VSTM2L	-1.41693	9.12903	-11.1349	6.66825e-05	0.000468597	2.00144	VSTM2L
CTNNAL1	-1.41653	8.03578	-17.5382	6.21838e-06	0.00011861	4.69941	CTNNAL1
MDGA1	-1.4155	5.96009	-7.15216	0.000623581	0.00236114	-0.584048	MDGA1
RPGR	-1.41523	8.27689	-25.4899	8.59178e-07	6.01826e-05	6.85417	RPGR
CNTF	-1.41497	5.37205	-6.41873	0.00105556	0.00356668	-1.19323	CNTF
TTC27	-1.41377	7.59596	-11.8104	4.91824e-05	0.000386052	2.35159	TTC27
FAM171B	-1.41366	7.63889	-14.9415	1.44374e-05	0.000186261	3.75121	FAM171B
MGAM	-1.41353	8.54829	-16.1611	9.56326e-06	0.000149378	4.21659	MGAM
FDXR	-1.41343	7.88691	-14.4264	1.73493e-05	0.000205393	3.5427	FDXR
NNT	-1.41342	8.29625	-19.5901	3.46767e-06	9.25661e-05	5.3477	NNT
PCM1	-1.41307	10.7324	-21.2915	2.23185e-06	7.63603e-05	5.83066	PCM1
TMEM56	-1.41268	5.00122	-9.61486	0.000141552	0.000782156	1.13279	TMEM56
DUSP28	-1.4112	6.96961	-16.9756	7.38363e-06	0.000129902	4.50721	DUSP28
CCDC34	-1.41018	8.98129	-25.7908	8.0726e-07	6.01826e-05	6.91974	CCDC34
CLDN10	-1.41016	9.15757	-5.27882	0.00265315	0.00739081	-2.25666	CLDN10
IFT22	-1.40998	10.8158	-19.1863	3.87111e-06	9.63609e-05	5.2262	IFT22
TCFL5	-1.40988	8.05821	-17.9135	5.56157e-06	0.000114258	4.82397	TCFL5
CNTLN	-1.40978	7.55909	-9.49118	0.0001512	0.000819878	1.05655	CNTLN
HOGA1	-1.40909	4.95253	-9.03722	0.000193924	0.000978207	0.76866	HOGA1
ERI3	-1.40861	5.57244	-10.4446	9.26896e-05	0.000582287	1.62184	ERI3
NAP1L1	-1.4073	11.6007	-21.5796	2.07851e-06	7.53615e-05	5.90811	NAP1L1
ZNRF3	-1.407	6.08818	-22.4274	1.6946e-06	7.03114e-05	6.12936	ZNRF3
HCFC1R1	-1.4068	7.06925	-12.3512	3.89919e-05	0.000332884	2.61808	HCFC1R1
IQUB	-1.40619	9.12008	-16.4326	8.76134e-06	0.000142812	4.31514	IQUB
TTC21A	-1.40606	7.81442	-10.864	7.57054e-05	0.000511109	1.85525	TTC21A
ABCC5	-1.40589	7.48421	-24.7055	1.01432e-06	6.12287e-05	6.67874	ABCC5
DLEU1	-1.40505	7.15012	-18.7219	4.40594e-06	0.000102969	5.08292	DLEU1
FAM149A	-1.40444	7.81682	-17.9305	5.5337e-06	0.000113998	4.82957	FAM149A
TMX4	-1.40424	8.4955	-25.1967	9.13631e-07	6.05683e-05	6.78936	TMX4
TTLL5	-1.40367	8.6914	-20.1022	3.02538e-06	8.75502e-05	5.49786	TTLL5
2024-03-02	-1.40343	7.37073	-15.3798	1.24061e-05	0.000171755	3.92289	2024-03-02
USP51	-1.40272	5.49286	-13.199	2.76037e-05	0.000269673	3.01347	USP51
ZNF439	-1.40148	4.42257	-3.72077	0.0121222	0.02587	-3.98931	ZNF439
SLC41A3	-1.39934	8.10959	-14.2134	1.87532e-05	0.000216242	3.45424	SLC41A3
PP13439	-1.39858	2.17397	-8.5916	0.000250353	0.00117952	0.472998	PP13439
TNNC1	-1.39816	4.49559	-4.66827	0.00462379	0.0115625	-2.89403	TNNC1
VAT1	-1.39806	8.8633	-21.0935	2.34503e-06	7.7479e-05	5.77674	VAT1
MAP2K6	-1.39764	5.60715	-10.3002	9.9553e-05	0.000611464	1.5394	MAP2K6
PRPF8	-1.39757	8.83577	-9.4759	0.000152445	0.000825073	1.04707	PRPF8
MYT1L	-1.39667	4.21594	-6.87179	0.000758392	0.00275117	-0.810661	MYT1L
PSD3	-1.39633	9.55711	-16.8397	7.70275e-06	0.000133031	4.45977	PSD3
TEKT2	-1.39624	9.56956	-20.4163	2.78714e-06	8.48781e-05	5.58787	TEKT2
DNAL4	-1.39603	9.11238	-15.1716	1.33254e-05	0.000179103	3.84201	DNAL4
RNF130	-1.39595	9.17557	-28.9479	4.36893e-07	5.08846e-05	7.5559	RNF130
RPS4Y1	-1.39585	11.4964	-19.8813	3.20744e-06	8.96286e-05	5.43362	RPS4Y1
HSPH1	-1.39569	11.1914	-15.8581	1.05633e-05	0.000157753	4.1045	HSPH1
PNLDC1	-1.39356	5.15701	-9.36129	0.000162179	0.000860991	0.975486	PNLDC1
NBPF3	-1.39331	6.72066	-14.5022	1.68798e-05	0.000202913	3.57387	NBPF3
CP	-1.39199	9.84641	-9.03889	0.000193743	0.000977531	0.769741	CP
LOC257396	-1.39126	5.90843	-8.08806	0.000338985	0.00147787	0.121978	LOC257396
DNAAF1	-1.38974	9.03721	-11.3559	6.0249e-05	0.000438907	2.11823	DNAAF1
WARS2	-1.38882	7.53757	-16.5133	8.53827e-06	0.000141039	4.34414	WARS2
HBD	-1.38802	5.16403	-10.8789	7.51728e-05	0.000508172	1.86338	HBD
ITK	-1.38732	7.52159	-9.47363	0.000152632	0.00082564	1.04565	ITK
SHROOM4	-1.38712	3.3582	-3.14233	0.023352	0.045028	-4.72256	SHROOM4
MORN3	-1.38589	7.90997	-14.5004	1.6891e-05	0.000202913	3.57311	MORN3
CALM1	-1.38574	7.17195	-10.6119	8.54265e-05	0.000550702	1.71597	CALM1
JADE1	-1.38561	7.13938	-10.4161	9.40012e-05	0.000587854	1.60563	JADE1
CYB5A	-1.3845	10.9373	-25.7819	8.08747e-07	6.01826e-05	6.91781	CYB5A
MCMDC2	-1.38407	4.74257	-10.7413	8.02643e-05	0.000529745	1.78784	MCMDC2
CYB5D1	-1.38401	8.6234	-13.3977	2.55356e-05	0.000257929	3.10242	CYB5D1
ARFGEF3	-1.3835	8.03511	-10.9172	7.38265e-05	0.000501712	1.88421	ARFGEF3
UTP20	-1.38339	6.96882	-17.2049	6.87993e-06	0.00012505	4.58636	UTP20
ATP6V0E2	-1.38322	6.58247	-8.57849	0.000252286	0.00118648	0.464095	ATP6V0E2
DUBR	-1.38299	7.09728	-10.5013	9.01508e-05	0.000571778	1.65388	DUBR
CCNO	-1.38252	9.85651	-17.9405	5.5175e-06	0.00011389	4.83284	CCNO
FBLN5	-1.38241	6.09208	-5.21004	0.00281788	0.00775304	-2.32594	FBLN5
DTX3	-1.38162	7.09353	-12.4116	3.80158e-05	0.000327889	2.64715	DTX3
WDR92	-1.38144	9.22996	-18.359	4.88552e-06	0.000108548	4.96822	WDR92
LRRK2	-1.38101	4.78827	-10.1582	0.000106893	0.000639169	1.45727	LRRK2
TMCO3	-1.38047	10.6109	-23.1889	1.41966e-06	6.69618e-05	6.31999	TMCO3
UNC93A	-1.38043	4.7317	-15.8039	1.07552e-05	0.000159477	4.08419	UNC93A
WDR66	-1.3745	9.15884	-12.5229	3.62935e-05	0.000318454	2.70028	WDR66
FAM168B	-1.37449	9.40405	-25.452	8.66006e-07	6.01826e-05	6.84583	FAM168B
ST6GALNAC6	-1.37435	7.54134	-9.56022	0.000145722	0.000799269	1.09922	ST6GALNAC6
MRVI1-AS1	-1.3743	6.40586	-15.137	1.3486e-05	0.000180043	3.82844	MRVI1-AS1
CST6	-1.37231	10.2133	-13.9762	2.04786e-05	0.000227882	3.35407	CST6
TMEM9	-1.3718	9.28737	-25.6892	8.24358e-07	6.01826e-05	6.89771	TMEM9
NEK1	-1.37143	8.84612	-16.7855	7.8345e-06	0.000133997	4.44074	NEK1
GATM	-1.37032	7.51227	-19.3459	3.70529e-06	9.48992e-05	5.27457	GATM
CIITA	-1.3695	4.91618	-6.73204	0.000838182	0.00297386	-0.926449	CIITA
ZNF204P	-1.36937	7.56311	-14.2281	1.86519e-05	0.000215487	3.46039	ZNF204P
UBXN10	-1.36652	8.97201	-12.3049	3.97588e-05	0.000336765	2.59575	UBXN10
CLMN	-1.36607	8.76606	-13.2076	2.75103e-05	0.000269514	3.01734	CLMN
FAM50B	-1.36597	7.68854	-19.0339	4.03772e-06	9.85149e-05	5.17959	FAM50B
NBAS	-1.36595	8.05861	-11.0008	7.09811e-05	0.000488549	1.92949	NBAS
SPACA9	-1.36587	8.5385	-15.6566	1.12971e-05	0.000163557	4.0287	SPACA9
ZNF382	-1.36578	3.42868	-3.32633	0.0188482	0.0374664	-4.48429	ZNF382
TUBA4B	-1.36475	9.89542	-16.4906	8.60025e-06	0.000141291	4.33601	TUBA4B
MAVS	-1.36406	8.64858	-19.2216	3.8337e-06	9.60781e-05	5.23693	MAVS
SELM	-1.36389	6.44912	-11.1086	6.74992e-05	0.00047254	1.98742	SELM
LOC100130219	-1.36377	4.42849	-9.48228	0.000151924	0.000823107	1.05103	LOC100130219
C11orf95	-1.36358	5.78163	-15.1192	1.35693e-05	0.000180417	3.82146	C11orf95
DHX40	-1.36256	9.70276	-16.9828	7.36699e-06	0.000129719	4.50974	DHX40
SMAD5	-1.36226	9.1897	-19.246	3.80806e-06	9.58821e-05	5.24435	SMAD5
SLC45A1	-1.36179	4.60503	-6.37657	0.00108958	0.00365436	-1.2299	SLC45A1
LOC257152	-1.3617	5.90682	-15.3423	1.25661e-05	0.000172922	3.90839	LOC257152
ECSIT	-1.36043	6.41943	-10.1658	0.000106481	0.000637724	1.46173	ECSIT
PTGR2	-1.36024	6.99957	-11.4398	5.80019e-05	0.00042759	2.16196	PTGR2
S100A4	-1.35834	9.86676	-11.0402	6.96838e-05	0.000482487	1.95074	S100A4
SKP2	-1.35814	8.45209	-22.4601	1.68157e-06	7.01146e-05	6.1377	SKP2
NMT2	-1.35786	6.14022	-11.2724	6.25887e-05	0.000449328	2.07438	NMT2
IQCD	-1.3573	8.86654	-17.9504	5.50143e-06	0.000113857	4.83609	IQCD
DNAJB13	-1.35637	8.12921	-17.3879	6.50687e-06	0.000121264	4.64873	DNAJB13
MGST3	-1.35616	10.7671	-17.8993	5.58486e-06	0.000114325	4.81931	MGST3
PKIG	-1.35485	9.72965	-18.5434	4.63447e-06	0.00010548	5.02682	PKIG
PDZD8	-1.35263	8.9756	-12.9344	3.06749e-05	0.000287409	2.89285	PDZD8
EFHD1	-1.35238	3.83513	-6.58086	0.000935791	0.00324085	-1.05392	EFHD1
DDHD1	-1.35222	6.23538	-12.1448	4.25556e-05	0.000353466	2.51776	DDHD1
HIBCH	-1.35179	9.18364	-19.5538	3.50184e-06	9.29076e-05	5.33689	HIBCH
PIK3R2	-1.35058	9.19252	-24.3417	1.09744e-06	6.18361e-05	6.5951	PIK3R2
TNRC6B	-1.35043	8.64891	-8.70691	0.000234082	0.00112446	0.550807	TNRC6B
TMEM205	-1.35021	9.34122	-21.7028	2.01678e-06	7.44253e-05	5.94086	TMEM205
ID2-AS1	-1.34954	5.57747	-10.9076	7.41602e-05	0.000503285	1.87901	ID2-AS1
PHTF1	-1.3495	9.18096	-24.1506	1.14431e-06	6.31977e-05	6.55058	PHTF1
ARL13B	-1.34793	7.99394	-17.5081	6.2748e-06	0.000119141	4.68932	ARL13B
IFT46	-1.34745	8.99884	-12.6038	3.50978e-05	0.000311775	2.73867	IFT46
RNF125	-1.34742	5.66718	-15.2328	1.3047e-05	0.00017674	3.8659	RNF125
TOP1MT	-1.34698	6.65074	-12.8565	3.1655e-05	0.000292398	2.85687	TOP1MT
AADACP1	-1.34656	7.29648	-9.20711	0.000176452	0.000913273	0.877915	AADACP1
VTCN1	-1.34642	9.79561	-13.5072	2.44736e-05	0.000251095	3.1509	VTCN1
WLS	-1.34554	9.11061	-15.9089	1.03874e-05	0.00015659	4.12344	WLS
LOC102725454	-1.34523	4.93043	-15.2692	1.28846e-05	0.000175224	3.88007	LOC102725454
GAS2	-1.34513	5.21163	-11.0701	6.87202e-05	0.000477878	1.96678	GAS2
MSMB	-1.34433	12.2995	-13.7743	2.20958e-05	0.000238918	3.26747	MSMB
FGF4	-1.34403	5.59955	-4.93523	0.00360554	0.00940545	-2.60904	FGF4
SLC7A6	-1.34264	7.12757	-12.5045	3.6572e-05	0.000320493	2.69152	SLC7A6
WFDC5	-1.34174	4.8027	-3.88727	0.0101351	0.0222717	-3.78717	WFDC5
NHS	-1.34068	7.06444	-11.7558	5.03769e-05	0.000391449	2.32401	NHS
METTL21A	-1.3405	7.01051	-9.16684	0.000180419	0.000928736	0.852188	METTL21A
SCCPDH	-1.34004	8.85109	-23.2075	1.41361e-06	6.68786e-05	6.32457	SCCPDH
MMP24	-1.33996	5.13582	-4.04553	0.00858285	0.019359	-3.59888	MMP24
SDHAF3	-1.33949	7.90599	-19.5565	3.49928e-06	9.29076e-05	5.3377	SDHAF3
OR7E47P	-1.33876	7.08884	-13.5475	2.40967e-05	0.000249067	3.16861	OR7E47P
DFFA	-1.33868	8.2755	-20.1482	2.98902e-06	8.7013e-05	5.51114	DFFA
PIM2	-1.33851	7.96471	-19.875	3.21283e-06	8.96286e-05	5.43177	PIM2
HN1L	-1.33811	11.2188	-22.7212	1.58162e-06	6.86417e-05	6.20379	HN1L
LINC00665	-1.33799	4.91556	-11.2919	6.20326e-05	0.000446481	2.08465	LINC00665
EFCAB7	-1.33771	8.99694	-13.703	2.27024e-05	0.000242016	3.23659	EFCAB7
HECW2	-1.3369	6.3856	-12.0919	4.35301e-05	0.0003586	2.49178	HECW2
ADGRF5	-1.33558	4.5918	-5.00016	0.00339865	0.00898151	-2.54123	ADGRF5
ENPP4	-1.33548	8.74494	-12.2321	4.10032e-05	0.00034386	2.5604	ENPP4
PAPLN	-1.33459	6.60964	-16.848	7.68266e-06	0.00013292	4.46269	PAPLN
LINC00479	-1.33292	5.78274	-4.37949	0.00611761	0.014591	-3.2138	LINC00479
MIA	-1.33283	9.41829	-9.66392	0.000137927	0.000766361	1.16279	MIA
CDK10	-1.3327	7.17018	-13.4577	2.49467e-05	0.000254107	3.12905	CDK10
KIAA1324	-1.33189	6.88883	-17.1044	7.09532e-06	0.000127082	4.55184	KIAA1324
CCDC112	-1.33176	5.97775	-14.4127	1.74359e-05	0.000205951	3.53704	CCDC112
BNIP3L	-1.33135	10.2565	-20.684	2.60146e-06	8.23844e-05	5.66337	BNIP3L
CERK	-1.33128	7.0702	-17.4853	6.31804e-06	0.000119694	4.68164	CERK
FUT8	-1.33114	7.82483	-11.4802	5.69532e-05	0.000421688	2.18295	FUT8
BBS1	-1.33035	8.69048	-13.4352	2.51657e-05	0.00025543	3.11908	BBS1
ZDBF2	-1.32958	7.03582	-10.2529	0.000101929	0.0006199	1.51217	ZDBF2
ACPP	-1.32931	6.02073	-9.42604	0.000156593	0.000841624	1.01602	ACPP
NEK2	-1.32846	8.74857	-18.0319	5.37154e-06	0.000113003	4.8627	NEK2
LOC100131508	-1.32769	2.08477	-4.15555	0.00766302	0.0176217	-3.47018	LOC100131508
DDB1	-1.32696	9.70886	-16.9528	7.43588e-06	0.000130272	4.49931	DDB1
IQCA1	-1.32674	8.92353	-11.1037	6.76527e-05	0.000473276	1.98481	IQCA1
PLK4	-1.32602	8.13932	-14.2946	1.82029e-05	0.000212225	3.48811	PLK4
LAPTM4B	-1.32582	11.2128	-24.8327	9.87032e-07	6.09617e-05	6.70764	LAPTM4B
ATP2A3	-1.32548	7.68771	-6.52849	0.000972655	0.00333958	-1.09861	ATP2A3
CC2D2B	-1.32514	4.59804	-10.9645	7.21998e-05	0.000494001	1.90988	CC2D2B
C5orf45	-1.32495	7.90813	-11.2792	6.2394e-05	0.000448239	2.07797	C5orf45
FAM227B	-1.32493	3.63477	-4.15107	0.00769824	0.0176871	-3.47539	FAM227B
FLJ37453	-1.32418	6.36105	-17.6821	5.95617e-06	0.000116953	4.74752	FLJ37453
C11orf49	-1.32321	9.50856	-19.729	3.34051e-06	9.09176e-05	5.38887	C11orf49
MSH3	-1.32299	10.5279	-12.8153	3.21887e-05	0.000295756	2.83774	MSH3
PFKM	-1.32168	8.69251	-12.1347	4.27402e-05	0.000354293	2.51279	PFKM
TMEM64	-1.32136	8.7619	-12.9808	3.01084e-05	0.000285112	2.91417	TMEM64
LOC101929243	-1.32014	8.24125	-13.7332	2.24433e-05	0.000240688	3.24968	LOC101929243
HES7	-1.31965	7.38712	-15.1522	1.34153e-05	0.000179664	3.83439	HES7
BBS2	-1.31959	8.9075	-20.3805	2.81314e-06	8.50066e-05	5.57769	BBS2
TIMM21	-1.31884	8.77029	-13.0047	2.98211e-05	0.000283218	2.92514	TIMM21
PCYOX1	-1.31856	9.60159	-16.4011	8.84995e-06	0.000143305	4.30383	PCYOX1
TMEM47	-1.31668	7.72288	-5.81582	0.0016893	0.00515041	-1.73649	TMEM47
POLR2I	-1.3162	10.2205	-14.8601	1.48565e-05	0.000189205	3.71877	POLR2I
VWA3A	-1.31548	6.74412	-6.6309	0.000902081	0.00315229	-1.01147	VWA3A
LOC101927330	-1.31439	6.05773	-13.2413	2.71472e-05	0.00026767	3.03252	LOC101927330
LIME1	-1.31312	4.25451	-9.00998	0.000196911	0.000990639	0.750969	LIME1
WDR60	-1.31206	8.2693	-26.3481	7.20582e-07	5.86824e-05	7.03879	WDR60
RGCC	-1.3114	9.95397	-18.0164	5.39597e-06	0.000113218	4.85765	RGCC
OLMALINC	-1.31067	5.69028	-22.0967	1.83344e-06	7.23931e-05	6.04421	OLMALINC
AGBL3	-1.31053	5.09568	-17.6694	5.97868e-06	0.000116953	4.74331	AGBL3
LOC730102	-1.31031	6.21022	-20.1666	2.9746e-06	8.7013e-05	5.51646	LOC730102
OSGEP	-1.31004	6.37747	-13.2397	2.71645e-05	0.00026767	3.0318	OSGEP
TXLNB	-1.30926	6.50263	-10.837	7.66835e-05	0.000515709	1.84045	TXLNB
DPH6-AS1	-1.30839	4.01354	-3.83741	0.0106885	0.0232265	-3.84727	DPH6-AS1
ALDH16A1	-1.30765	7.07359	-11.5305	5.56801e-05	0.000415592	2.20895	ALDH16A1
EXOSC5	-1.30749	6.3099	-7.84467	0.000394807	0.00166248	-0.054607	EXOSC5
RSPH3	-1.3056	9.80616	-13.3277	2.62429e-05	0.000261776	3.07122	RSPH3
NPM3	-1.30537	7.01093	-12.9466	3.05253e-05	0.000287057	2.89845	NPM3
TTC30A	-1.30471	8.79092	-10.7553	7.97259e-05	0.000528198	1.7956	TTC30A
LRMP	-1.30429	8.72543	-19.1507	3.90925e-06	9.65755e-05	5.21536	LRMP
SMPD2	-1.30381	6.53309	-10.3393	9.76361e-05	0.000603474	1.56184	SMPD2
BPHL	-1.30356	7.87533	-20.5295	2.70678e-06	8.33902e-05	5.61992	BPHL
GLYATL2	-1.30341	3.53406	-4.29615	0.00664686	0.0156122	-3.30834	GLYATL2
LCA5	-1.30305	7.93067	-15.5349	1.17698e-05	0.000167495	3.9824	LCA5
STXBP1	-1.30204	8.18036	-17.5757	6.14866e-06	0.000117928	4.712	STXBP1
GAD1	-1.30178	3.97096	-6.59877	0.000923559	0.00320799	-1.03869	GAD1
LINC00959	-1.29795	6.17663	-13.8329	2.16108e-05	0.000236505	3.29276	LINC00959
PRR30	-1.29761	5.91487	-5.05459	0.00323574	0.00863525	-2.48483	PRR30
PRUNE2	-1.29753	8.03968	-12.9048	3.10426e-05	0.000289694	2.87922	PRUNE2
DPY19L1	-1.29723	8.70137	-12.0886	4.35915e-05	0.000358605	2.49016	DPY19L1
CEP19	-1.29681	7.92846	-15.0615	1.38445e-05	0.000182331	3.79873	CEP19
LOC283588	-1.29594	3.67527	-8.33974	0.00029075	0.00131316	0.299764	LOC283588
SLC37A4	-1.29526	6.7466	-14.9494	1.43971e-05	0.000186082	3.75438	SLC37A4
HMGN3	-1.29435	12.1871	-18.9685	4.11178e-06	9.92793e-05	5.15948	HMGN3
LOC105371374	-1.29365	3.90874	-5.19397	0.00285803	0.00783417	-2.34221	LOC105371374
CLDN16	-1.29339	5.89039	-8.25272	0.000306454	0.00136779	0.238837	CLDN16
ZC3H6	-1.29322	6.77497	-9.85163	0.00012503	0.000715907	1.27625	ZC3H6
SETD6	-1.29304	7.20581	-9.83756	0.000125946	0.00071958	1.26781	SETD6
IMMP2L	-1.2925	7.47164	-15.5955	1.15315e-05	0.000165343	4.00551	IMMP2L
ENOSF1	-1.2921	9.09423	-16.5885	8.33667e-06	0.000139357	4.37098	ENOSF1
MRPS31	-1.29182	10.1994	-11.5862	5.43097e-05	0.000409062	2.2376	MRPS31
EYA2	-1.29163	9.08181	-21.1387	2.31865e-06	7.73427e-05	5.78908	EYA2
IFT52	-1.29143	9.27663	-17.2116	6.86579e-06	0.000125035	4.58866	IFT52
CLU	-1.29122	10.5221	-5.21071	0.00281621	0.00775183	-2.32526	CLU
FOXO6	-1.29076	5.69915	-4.63755	0.00476096	0.0118424	-2.92747	FOXO6
C1orf158	-1.29003	8.08163	-10.7753	7.89708e-05	0.000525665	1.80657	C1orf158
REEP1	-1.28969	5.26475	-6.09991	0.00134742	0.00431031	-1.47541	REEP1
ZNF440	-1.28872	8.44529	-13.5196	2.43564e-05	0.000250509	3.15638	ZNF440
SORT1	-1.28775	9.61404	-13.4777	2.47548e-05	0.000252613	3.13787	SORT1
PXN-AS1	-1.28749	4.53025	-4.65555	0.00468006	0.0116808	-2.90787	PXN-AS1
MPND	-1.28616	5.99479	-8.9715	0.000201224	0.00100578	0.725893	MPND
DYNC2LI1	-1.28553	9.96355	-15.288	1.2802e-05	0.000174725	3.88735	DYNC2LI1
HYLS1	-1.28547	8.36212	-17.4452	6.39503e-06	0.000120328	4.66811	HYLS1
SPPL2B	-1.2854	6.08095	-12.1463	4.25276e-05	0.000353374	2.51851	SPPL2B
ALDH3B1	-1.28513	9.59244	-10.6128	8.53863e-05	0.000550614	1.71651	ALDH3B1
IFITM10	-1.28474	8.00456	-8.99209	0.000198902	0.000998487	0.739326	IFITM10
HAPLN2	-1.28469	4.26671	-4.16322	0.00760323	0.0174939	-3.46128	HAPLN2
ING5	-1.28364	6.86869	-21.4772	2.13153e-06	7.57909e-05	5.88072	ING5
RASA3	-1.28343	6.3644	-11.8816	4.76739e-05	0.000379209	2.38737	RASA3
TMEM200B	-1.28322	6.16937	-6.6755	0.000873229	0.00306793	-0.973852	TMEM200B
LOC100996419	-1.28297	5.79568	-12.4518	3.73823e-05	0.000324701	2.66641	LOC100996419
BASP1	-1.28296	11.3641	-15.4321	1.21871e-05	0.000170522	3.94302	BASP1
FOXN3	-1.28285	9.16438	-16.8374	7.70822e-06	0.000133031	4.45897	FOXN3
KIAA1671	-1.28243	10.2135	-14.7191	1.56173e-05	0.000194498	3.66212	KIAA1671
TIMP4	-1.2822	7.39373	-8.32437	0.000293453	0.00132336	0.289047	TIMP4
LOR	-1.28208	4.60576	-4.85314	0.00388827	0.010004	-2.69561	LOR
NR3C2	-1.28201	7.39436	-14.0958	1.9586e-05	0.000222038	3.4048	NR3C2
NRTN	-1.28199	3.76104	-7.0242	0.000681298	0.0025314	-0.686551	NRTN
GVQW2	-1.28181	3.85144	-9.59898	0.000142749	0.000786894	1.12306	GVQW2
ZNF792	-1.28077	3.88959	-4.36511	0.00620539	0.0147397	-3.23004	ZNF792
PRR34-AS1	-1.28031	8.75494	-24.3619	1.09261e-06	6.18361e-05	6.59978	PRR34-AS1
MBNL3	-1.27915	8.77251	-16.03	9.98171e-06	0.000152453	4.16835	MBNL3
RAMP1	-1.2791	8.23077	-15.9858	1.01276e-05	0.000153781	4.15199	RAMP1
ELFN2	-1.27854	6.61174	-16.8262	7.7353e-06	0.000133277	4.45504	ELFN2
F8	-1.27838	5.81692	-10.1067	0.000109708	0.000650323	1.42726	F8
CFAP157	-1.27707	8.12063	-13.3121	2.64035e-05	0.000262956	3.06425	CFAP157
CENPM	-1.2769	7.74024	-16.2697	9.2325e-06	0.000146039	4.25622	CENPM
CCDC190	-1.27681	8.28656	-11.7585	5.03161e-05	0.000391122	2.3254	CCDC190
GNPAT	-1.2765	9.93516	-21.277	2.23994e-06	7.63603e-05	5.82672	GNPAT
ZC2HC1A	-1.27629	8.43963	-14.2275	1.86566e-05	0.000215487	3.46011	ZC2HC1A
WRAP53	-1.27567	8.72773	-13.5034	2.45099e-05	0.000251127	3.14921	WRAP53
SLC9A7	-1.27563	6.89524	-19.8251	3.25579e-06	8.98758e-05	5.41715	SLC9A7
CASR	-1.27554	5.40448	-7.51235	0.00048944	0.00196439	-0.303507	CASR
TRAP1	-1.27542	8.97548	-23.1285	1.43943e-06	6.70781e-05	6.30514	TRAP1
SYBU	-1.27494	9.51721	-12.7307	3.33162e-05	0.000302346	2.79832	SYBU
ENAH	-1.2745	10.7623	-19.8608	3.22496e-06	8.96286e-05	5.42762	ENAH
SPATA7	-1.2742	8.24388	-15.3556	1.25091e-05	0.000172594	3.91354	SPATA7
TOP2B	-1.27413	10.626	-23.6308	1.28437e-06	6.51499e-05	6.42731	TOP2B
UHRF1BP1L	-1.27368	7.88236	-15.6997	1.11354e-05	0.000162004	4.04498	UHRF1BP1L
PNKD	-1.27336	8.76751	-18.0083	5.40891e-06	0.000113218	4.85498	PNKD
CYB561A3	-1.27289	9.86393	-12.3059	3.97433e-05	0.000336765	2.59619	CYB561A3
VRK1	-1.27261	7.94686	-11.5271	5.57654e-05	0.000415956	2.20719	VRK1
VPS13C	-1.27245	10.438	-11.0277	7.0091e-05	0.000484558	1.94403	VPS13C
LINC00324	-1.27216	4.62862	-7.91651	0.000377278	0.00160717	-0.00199968	LINC00324
KANSL1L	-1.27178	8.61503	-12.8101	3.22556e-05	0.000295948	2.83536	KANSL1L
SUDS3	-1.27047	9.35066	-22.748	1.57179e-06	6.86005e-05	6.21051	SUDS3
RAB20	-1.27033	7.95498	-14.7499	1.54472e-05	0.000193624	3.67455	RAB20
MACC1	-1.26841	9.31559	-19.0636	4.00454e-06	9.81041e-05	5.18873	MACC1
VEGFB	-1.26816	5.00468	-7.37464	0.000536293	0.00210044	-0.409398	VEGFB
SSRP1	-1.26786	9.25237	-17.0473	7.22156e-06	0.000128292	4.53208	SSRP1
SAMD10	-1.26702	8.08136	-7.31999	0.000556333	0.00216026	-0.45189	SAMD10
AIRE	-1.26629	5.23001	-7.69495	0.000434509	0.0017906	-0.165607	AIRE
XKR6	-1.26512	5.59682	-5.23877	0.00274765	0.00759622	-2.29692	XKR6
FAM168A	-1.26449	6.8057	-13.7043	2.26914e-05	0.000242016	3.23715	FAM168A
NINJ2	-1.26412	5.06292	-8.45976	0.000270612	0.00124651	0.382891	NINJ2
LOC100505841	-1.26412	5.95291	-11.0257	7.01576e-05	0.00048464	1.94293	LOC100505841
SLC22A17	-1.26383	6.50072	-11.0449	6.953e-05	0.000482383	1.95328	SLC22A17
LRRC45	-1.26331	6.9567	-8.38058	0.000283706	0.00128917	0.328167	LRRC45
SYCE1L	-1.26316	6.37117	-12.1129	4.31405e-05	0.000356806	2.50209	SYCE1L
SLC6A20	-1.26274	6.36194	-9.21708	0.000175485	0.000909851	0.88427	SLC6A20
TCHH	-1.26235	5.05702	-5.91554	0.00155891	0.00483561	-1.64378	TCHH
LOC728024	-1.2612	4.11959	-5.50181	0.00219088	0.00632976	-2.03627	LOC728024
ANKRD16	-1.26053	6.09952	-8.53559	0.000258735	0.0012089	0.434867	ANKRD16
LOC105374366	-1.26008	6.79993	-15.1316	1.35115e-05	0.000180223	3.8263	LOC105374366
TESMIN	-1.25986	5.17866	-9.291	0.00016851	0.000882022	0.931192	TESMIN
NEK11	-1.25942	8.67408	-16.8968	7.56663e-06	0.000131458	4.47976	NEK11
IVNS1ABP	-1.25683	9.38781	-22.7962	1.55423e-06	6.84097e-05	6.22261	IVNS1ABP
LOC642852	-1.25493	6.38084	-14.5163	1.67944e-05	0.000202648	3.57963	LOC642852
TMEM168	-1.25213	8.2283	-15.9002	1.04172e-05	0.00015659	4.12021	TMEM168
MAK	-1.25077	8.76092	-14.4327	1.73095e-05	0.000205272	3.54531	MAK
PHTF2	-1.25061	8.36649	-13.3765	2.57475e-05	0.000259441	3.09298	PHTF2
ALDH9A1	-1.24979	10.5362	-22.4204	1.69744e-06	7.03114e-05	6.12756	ALDH9A1
ERMP1	-1.24946	11.2469	-19.7818	3.29368e-06	9.04114e-05	5.40441	ERMP1
PITPNA-AS1	-1.24831	7.20371	-12.6358	3.46381e-05	0.000309411	2.75377	PITPNA-AS1
PCYOX1L	-1.24665	7.03474	-10.6766	8.27976e-05	0.000539763	1.75202	PCYOX1L
DPH5	-1.24626	8.0334	-16.528	8.49845e-06	0.000140727	4.34939	DPH5
SARS2	-1.24621	5.99082	-14.4266	1.73482e-05	0.000205393	3.54277	SARS2
TSPYL5	-1.24621	6.18938	-9.42076	0.00015704	0.000842993	1.01273	TSPYL5
TMEM231	-1.24547	11.1914	-18.1001	5.26566e-06	0.000112328	4.88487	TMEM231
FAH	-1.24525	6.90164	-17.8809	5.61519e-06	0.000114453	4.81327	FAH
PRDX5	-1.24524	12.1869	-18.2403	5.05562e-06	0.000109515	4.93017	PRDX5
PIGX	-1.24446	8.10944	-12.1649	4.21917e-05	0.000351753	2.52761	PIGX
LOXL1	-1.24436	4.48758	-5.32386	0.00255131	0.00716071	-2.21163	LOXL1
OSCP1	-1.24402	10.1927	-20.2733	2.89271e-06	8.59657e-05	5.54709	OSCP1
ATG9B	-1.24355	5.95429	-5.92406	0.00154832	0.00480848	-1.63591	ATG9B
DNAAF5	-1.24321	9.74488	-16.1177	9.69947e-06	0.000150345	4.20067	DNAAF5
ZC3HAV1L	-1.24113	8.69982	-15.1957	1.32152e-05	0.000178131	3.8514	ZC3HAV1L
CRTAC1	-1.24009	7.38296	-11.2834	6.22754e-05	0.000447696	2.08016	CRTAC1
HSPE1	-1.23979	10.9322	-19.7385	3.33205e-06	9.09176e-05	5.39166	HSPE1
C8orf37	-1.23871	7.47403	-11.833	4.86973e-05	0.000383689	2.36297	C8orf37
LRRC27	-1.2385	6.86398	-20.1228	3.00906e-06	8.73717e-05	5.5038	LRRC27
ZNF569	-1.23685	6.31308	-11.8445	4.84537e-05	0.000382672	2.36873	ZNF569
TRIM52-AS1	-1.23665	5.80669	-14.1178	1.9427e-05	0.000221621	3.41407	TRIM52-AS1
MAP3K19	-1.23604	9.10418	-14.2897	1.82355e-05	0.000212231	3.48607	MAP3K19
PARP1	-1.23492	8.79312	-19.4862	3.56651e-06	9.37127e-05	5.31671	PARP1
TKT	-1.23387	11.1629	-15.2047	1.31741e-05	0.000178	3.85492	TKT
DBN1	-1.23361	5.73229	-13.3022	2.65063e-05	0.000263294	3.05981	DBN1
CDC20	-1.2336	7.80832	-13.1461	2.81885e-05	0.000272944	2.98951	CDC20
DEGS2	-1.23334	6.8285	-6.19926	0.00124739	0.00406147	-1.38627	DEGS2
UBAC1	-1.23328	8.77249	-15.9028	1.04084e-05	0.00015659	4.12117	UBAC1
PRKACB	-1.23301	8.26464	-12.0788	4.3776e-05	0.000359591	2.48531	PRKACB
NANOS1	-1.23299	6.80317	-11.0951	6.79251e-05	0.000474565	1.98018	NANOS1
POLG2	-1.23278	6.55492	-8.92899	0.000206119	0.00102279	0.698078	POLG2
LKAAEAR1	-1.23229	7.66559	-6.09866	0.00134873	0.00431171	-1.47653	LKAAEAR1
CDK4	-1.22985	8.67159	-22	1.87653e-06	7.27604e-05	6.01905	CDK4
VPS13A	-1.22979	6.48382	-6.91826	0.000733852	0.00268315	-0.772583	VPS13A
CHCHD10	-1.22895	8.47213	-17.7267	5.87754e-06	0.000116367	4.76235	CHCHD10
PBX3	-1.22758	7.31548	-13.3098	2.64268e-05	0.000262981	3.06325	PBX3
CHD1L	-1.22629	8.08952	-14.2425	1.8554e-05	0.000214701	3.46638	CHD1L
DMXL2	-1.22621	8.23056	-13.0126	2.97271e-05	0.000282552	2.92875	DMXL2
GPAM	-1.22565	6.88407	-11.654	5.26956e-05	0.000401534	2.27229	GPAM
KIAA1958	-1.22552	5.92237	-5.74651	0.0017874	0.00538883	-1.80162	KIAA1958
LIX1L	-1.22544	7.34298	-9.99387	0.000116197	0.000678945	1.36089	LIX1L
ATP9B	-1.22504	7.41284	-20.5982	2.65937e-06	8.30352e-05	5.63928	ATP9B
TBC1D16	-1.22501	7.23277	-15.7269	1.10345e-05	0.000161211	4.05525	TBC1D16
CRIP1	-1.22464	11.2477	-11.84	4.8549e-05	0.000382955	2.36648	CRIP1
TTC39C	-1.22459	8.21304	-21.4999	2.11965e-06	7.57909e-05	5.8868	TTC39C
TMEM45A	-1.22439	8.16865	-6.55639	0.000952807	0.00328767	-1.07476	TMEM45A
C15orf41	-1.22408	7.37785	-11.8966	4.73635e-05	0.00037759	2.39487	C15orf41
COPRS	-1.22389	9.78513	-20.68	2.60415e-06	8.23844e-05	5.66224	COPRS
SATB2-AS1	-1.22355	6.17776	-5.77306	0.00174906	0.00530314	-1.77661	SATB2-AS1
TARP	-1.22214	5.28289	-10.344	9.74105e-05	0.000602616	1.56451	TARP
FUK	-1.22188	7.01085	-17.8647	5.64206e-06	0.000114541	4.80795	FUK
ADGRV1	-1.22133	5.2689	-5.65263	0.00193107	0.00572998	-1.89078	ADGRV1
PMS1	-1.22102	8.20389	-18.1948	5.12277e-06	0.000110395	4.91549	PMS1
MKS1	-1.22009	7.46521	-12.8503	3.17347e-05	0.000292875	2.85399	MKS1
ATR	-1.2199	9.31481	-15.1572	1.33922e-05	0.00017955	3.83634	ATR
NDUFV2-AS1	-1.21985	4.93218	-5.38197	0.00242654	0.00688092	-2.15392	NDUFV2-AS1
APH1B	-1.21915	6.77747	-18.0133	5.40092e-06	0.000113218	4.85663	APH1B
CLCN4	-1.21799	6.57798	-13.5576	2.40025e-05	0.000248833	3.17308	CLCN4
MUC5B	-1.21743	5.51953	-3.56198	0.0144371	0.0299785	-4.18589	MUC5B
COA1	-1.21699	8.19685	-18.5451	4.63222e-06	0.00010548	5.02736	COA1
TRAPPC2L	-1.2169	9.24021	-21.275	2.24106e-06	7.63603e-05	5.82617	TRAPPC2L
ASIC1	-1.21687	5.29152	-9.87736	0.000123375	0.000707402	1.29164	ASIC1
VWA8	-1.2158	8.76138	-16.5085	8.55132e-06	0.000141039	4.34242	VWA8
ZNF573	-1.21567	6.79465	-13.5143	2.44067e-05	0.000250779	3.15403	ZNF573
BCL7A	-1.21533	6.93793	-4.86798	0.00383534	0.00990574	-2.6799	BCL7A
EP400	-1.21494	8.24219	-7.08508	0.000653092	0.00245327	-0.637593	EP400
APRT	-1.21402	8.92033	-21.3596	2.19441e-06	7.59951e-05	5.84908	APRT
PHOSPHO2	-1.21401	7.77275	-14.4688	1.70847e-05	0.000203791	3.56016	PHOSPHO2
HSDL2	-1.21328	9.00567	-13.8042	2.18469e-05	0.00023784	3.28038	HSDL2
ARPIN	-1.21259	7.87742	-15.1053	1.36351e-05	0.00018106	3.81599	ARPIN
FBLN7	-1.21217	4.47579	-5.13723	0.00300529	0.00815598	-2.39995	FBLN7
KRTAP9-8	-1.21191	3.7512	-11.6979	5.16807e-05	0.000397872	2.29465	KRTAP9-8
TSEN2	-1.2118	6.56129	-18.7932	4.31836e-06	0.000101843	5.10518	TSEN2
P4HTM	-1.21085	9.55581	-14.1761	1.9013e-05	0.000218424	3.43858	P4HTM
CDX1	-1.21028	5.42665	-17.8803	5.61616e-06	0.000114453	4.81308	CDX1
ZDHHC2	-1.20955	8.63244	-10.8295	7.69571e-05	0.000517048	1.83635	ZDHHC2
C1orf162	-1.20951	3.69892	-4.36253	0.00622126	0.0147689	-3.23295	C1orf162
ATP2A1-AS1	-1.20935	4.30351	-8.52404	0.000260504	0.00121469	0.426976	ATP2A1-AS1
TASP1	-1.20922	8.40491	-15.8733	1.05102e-05	0.000157271	4.11018	TASP1
NT5DC1	-1.20897	9.1979	-20.2707	2.89466e-06	8.59657e-05	5.54636	NT5DC1
TULP3	-1.20864	8.90659	-15.0816	1.37478e-05	0.000181612	3.80667	TULP3
RAB7B	-1.20826	6.82858	-8.6018	0.000248861	0.00117568	0.47992	RAB7B
ANKS1B	-1.20791	3.7789	-6.01748	0.00143756	0.00453652	-1.5502	ANKS1B
DLL1	-1.20715	7.91403	-14.0197	2.01479e-05	0.000225104	3.3726	DLL1
ACP6	-1.20674	8.41443	-13.3402	2.61143e-05	0.000260868	3.07683	ACP6
ANKS6	-1.20664	7.70803	-15.407	1.22914e-05	0.000170948	3.93339	ANKS6
LOC100129973	-1.20614	3.96777	-4.14596	0.00773856	0.017768	-3.48132	LOC100129973
CEP44	-1.20597	9.02818	-13.3413	2.61035e-05	0.000260868	3.0773	CEP44
TMEM14A	-1.20568	10.3425	-17.9325	5.53046e-06	0.000113998	4.83022	TMEM14A
LOC729652	-1.20554	4.18224	-6.9781	0.000703608	0.00259901	-0.723858	LOC729652
PPP1R14C	-1.20493	9.90718	-11.5774	5.45248e-05	0.000410077	2.23306	PPP1R14C
FXN	-1.20402	7.17658	-8.50614	0.000263274	0.00122325	0.414728	FXN
TRAF3IP1	-1.20396	9.72563	-17.8287	5.70238e-06	0.000114863	4.7961	TRAF3IP1
CACYBP	-1.20327	9.6142	-15.1653	1.33547e-05	0.000179278	3.83952	CACYBP
TMEM201	-1.20198	5.90459	-7.69191	0.000435363	0.0017927	-0.167881	TMEM201
POP5	-1.20167	9.28339	-12.4787	3.6966e-05	0.00032259	2.67925	POP5
ASB1	-1.20117	6.9952	-14.8484	1.49182e-05	0.000189758	3.71408	ASB1
PRICKLE2	-1.20114	7.1018	-19.8567	3.2285e-06	8.96286e-05	5.42642	PRICKLE2
SMYD3	-1.20069	8.02479	-16.0137	1.00351e-05	0.000153045	4.16233	SMYD3
RBM4	-1.20067	7.05086	-12.6977	3.37699e-05	0.000304557	2.78284	RBM4
NDC1	-1.19976	8.29266	-15.638	1.13681e-05	0.000164132	4.02163	NDC1
LOC105376081	-1.19964	8.35632	-3.7652	0.0115519	0.0248257	-3.93497	LOC105376081
PTPN4	-1.19874	7.40226	-22.2398	1.77175e-06	7.16722e-05	6.08125	PTPN4
CEP85L	-1.19844	6.69368	-13.067	2.90878e-05	0.000279521	2.95361	CEP85L
HOXD10	-1.19839	5.16644	-5.94379	0.00152413	0.00475033	-1.61773	HOXD10
C8orf31	-1.19838	3.93376	-5.4565	0.00227672	0.00652889	-2.08053	C8orf31
ZNF709	-1.19829	7.01793	-18.4967	4.69667e-06	0.000106662	5.01202	ZNF709
GALNT18	-1.1972	7.92602	-13.848	2.14881e-05	0.000235657	3.29925	GALNT18
IDE	-1.19661	8.83407	-19.851	3.23339e-06	8.96406e-05	5.42475	IDE
UBE4B	-1.19648	8.26206	-19.6882	3.3773e-06	9.16102e-05	5.3768	UBE4B
RBFA	-1.19645	7.01525	-9.1183	0.000185342	0.000947063	0.821037	RBFA
LOC283357	-1.19616	6.81194	-8.23845	0.000309124	0.0013782	0.228791	LOC283357
LOC101928618	-1.1961	3.48802	-5.8823	0.00160103	0.00493205	-1.67455	LOC101928618
SAMD15	-1.19504	6.94408	-11.8179	4.90197e-05	0.000385556	2.35539	SAMD15
AHNAK2	-1.194	9.61611	-5.16531	0.00293134	0.00799484	-2.37132	AHNAK2
GAS2L1	-1.1938	7.39318	-24.6461	1.02736e-06	6.12287e-05	6.66519	GAS2L1
ATP23	-1.19323	7.08938	-13.1718	2.79026e-05	0.000271285	3.00116	ATP23
DNM1	-1.19302	3.27668	-5.17031	0.00291842	0.00796585	-2.36624	DNM1
CCDC69	-1.1928	8.52539	-17.762	5.81631e-06	0.000116037	4.77403	CCDC69
ZNF428	-1.19278	8.55914	-12.9668	3.02782e-05	0.000286277	2.90774	ZNF428
UGT2B15	-1.19276	6.01629	-17.3972	6.48854e-06	0.000121125	4.65188	UGT2B15
SHROOM3	-1.19177	10.0789	-11.6619	5.25111e-05	0.000401148	2.27632	SHROOM3
EFCAB5	-1.19155	3.98276	-3.79539	0.0111816	0.0241592	-3.8982	EFCAB5
MGAT5	-1.19094	9.94369	-18.3371	4.91646e-06	0.000108579	4.9612	MGAT5
CREBL2	-1.19093	9.58559	-19.6494	3.41272e-06	9.21953e-05	5.36531	CREBL2
SGO2	-1.19043	7.73388	-18.477	4.72309e-06	0.000106819	5.00579	SGO2
NUDT6	-1.19012	7.10363	-24.5631	1.04593e-06	6.14243e-05	6.64617	NUDT6
KCNAB2	-1.18988	5.18915	-7.3628	0.000540563	0.00211422	-0.418584	KCNAB2
ALOX12-AS1	-1.1898	3.98283	-3.91633	0.0098276	0.0217155	-3.75231	ALOX12-AS1
CEP162	-1.18942	7.82819	-11.6257	5.33614e-05	0.000404852	2.25786	CEP162
NARS2	-1.18712	7.78503	-17.9136	5.56132e-06	0.000114258	4.82402	NARS2
METRN	-1.18631	7.94615	-13.6433	2.32258e-05	0.000245838	3.2106	METRN
TRIM45	-1.18592	7.03288	-13.3585	2.5929e-05	0.000259909	3.08496	TRIM45
MCRIP1	-1.18587	6.59325	-11.5876	5.42754e-05	0.000409062	2.23833	MCRIP1
EVA1A	-1.18565	5.17124	-5.7368	0.00180168	0.00542326	-1.8108	EVA1A
CCIN	-1.18533	6.01317	-7.85333	0.000392645	0.00165505	-0.0482479	CCIN
SUMF1	-1.1853	9.76491	-19.6261	3.43417e-06	9.25661e-05	5.3584	SUMF1
ATG2B	-1.18528	8.05892	-12.4158	3.79492e-05	0.000327792	2.64916	ATG2B
LOC100128288	-1.18498	3.56819	-4.69369	0.00451373	0.0113294	-2.86646	LOC100128288
BTBD17	-1.18448	4.83585	-5.70434	0.00185034	0.00553431	-1.84154	BTBD17
EIF4B	-1.18418	10.1963	-24.9633	9.59933e-07	6.05683e-05	6.73711	EIF4B
HSPB11	-1.184	11.0935	-13.5915	2.36917e-05	0.000247618	3.18795	HSPB11
TMEM254	-1.18399	8.50873	-13.3691	2.5822e-05	0.000259658	3.08968	TMEM254
RASGEF1A	-1.18293	5.30212	-7.39122	0.000530383	0.00208473	-0.396565	RASGEF1A
LINC00938	-1.1811	7.96194	-18.4639	4.74081e-06	0.000106884	5.00163	LINC00938
NRAV	-1.18098	8.58372	-14.1757	1.90157e-05	0.000218424	3.43842	NRAV
CCP110	-1.18004	9.46966	-15.4818	1.19829e-05	0.000168588	3.96212	CCP110
NDRG3	-1.17981	8.03322	-23.3058	1.3823e-06	6.59454e-05	6.34861	NDRG3
LOC646903	-1.17896	5.15253	-9.42049	0.000157063	0.000842993	1.01256	LOC646903
CTGF	-1.17851	11.2581	-12.8869	3.12687e-05	0.000291017	2.87092	CTGF
CCL1	-1.17832	5.64806	-9.07812	0.000189538	0.000962695	0.795132	CCL1
ZSWIM7	-1.17786	8.20156	-24.5909	1.03967e-06	6.12287e-05	6.65255	ZSWIM7
IMPA2	-1.1776	8.79164	-12.1944	4.16649e-05	0.000348009	2.54203	IMPA2
ZSCAN5A	-1.17717	6.42294	-12.641	3.45652e-05	0.000309277	2.75618	ZSCAN5A
SMYD2	-1.1771	10.2111	-17.8908	5.59892e-06	0.000114325	4.81651	SMYD2
NUDC	-1.17599	10.5519	-23.2817	1.38988e-06	6.61557e-05	6.34274	NUDC
ZNF571-AS1	-1.17588	7.71574	-6.51463	0.000982696	0.00336518	-1.11049	ZNF571-AS1
BPIFB1	-1.1756	12.5611	-16.0729	9.84244e-06	0.000151212	4.18418	BPIFB1
UBXN8	-1.17545	7.51759	-14.437	1.72829e-05	0.000205272	3.54705	UBXN8
GBAS	-1.1749	10.2561	-14.535	1.66811e-05	0.000202544	3.58731	GBAS
ZDHHC23	-1.1747	7.21729	-14.74	1.5502e-05	0.000193794	3.67053	ZDHHC23
OTUD6B-AS1	-1.17467	8.74724	-21.2413	2.25993e-06	7.67347e-05	5.81704	OTUD6B-AS1
PDK2	-1.17463	5.57468	-8.26274	0.000304597	0.00136038	0.245878	PDK2
RPL23AP53	-1.17444	3.39739	-3.11675	0.0240679	0.0461692	-4.75602	RPL23AP53
LOC100507431	-1.17442	6.87392	-11.1319	6.67744e-05	0.000468883	1.99985	LOC100507431
RALGDS	-1.17438	9.10454	-9.97955	0.000117052	0.000682699	1.35242	RALGDS
SCG3	-1.17242	3.71384	-3.14009	0.0234136	0.0450968	-4.72548	SCG3
TCEA2	-1.17219	6.16657	-7.45369	0.000508786	0.0020208	-0.34841	TCEA2
PNMA1	-1.17137	10.9909	-17.4147	6.45423e-06	0.000120888	4.65781	PNMA1
HS2ST1	-1.17123	8.3221	-19.6156	3.44388e-06	9.25661e-05	5.35529	HS2ST1
HLCS	-1.17116	6.59748	-12.8818	3.13331e-05	0.000291231	2.86856	HLCS
FJX1	-1.17099	7.1049	-14.039	2.00037e-05	0.000224295	3.38078	FJX1
C1QTNF9B-AS1	-1.17094	4.86755	-14.4848	1.69864e-05	0.000203464	3.56672	C1QTNF9B-AS1
TMEM160	-1.17024	7.29295	-12.6134	3.49599e-05	0.000311073	2.74317	TMEM160
ZNF367	-1.16949	5.36391	-5.49726	0.00219934	0.00634686	-2.0407	ZNF367
LINC00294	-1.16944	6.1663	-8.60301	0.000248685	0.00117538	0.48074	LINC00294
CENPF	-1.16934	7.28811	-8.21347	0.000313862	0.00139429	0.21117	CENPF
TENM4	-1.16904	7.18655	-9.15617	0.000181489	0.000931841	0.845349	TENM4
SMIM2-AS1	-1.16892	5.26454	-13.4248	2.52672e-05	0.000256336	3.11448	SMIM2-AS1
CCT6B	-1.16888	7.62444	-16.0307	9.97931e-06	0.000152453	4.16862	CCT6B
PCP4L1	-1.1685	7.22772	-14.6632	1.59315e-05	0.000197233	3.63952	PCP4L1
KIFC2	-1.16844	4.39303	-10.7473	8.00331e-05	0.00052902	1.79117	KIFC2
LCK	-1.16822	5.27318	-8.94213	0.00020459	0.00101724	0.706694	LCK
AGR3	-1.16799	11.843	-10.9409	7.30045e-05	0.000498526	1.89711	AGR3
SLC39A4	-1.16773	7.14007	-16.0067	1.00582e-05	0.000153224	4.15975	SLC39A4
ALKBH7	-1.16734	8.95483	-17.8922	5.59652e-06	0.000114325	4.81699	ALKBH7
SAMM50	-1.16706	9.44069	-13.6012	2.36038e-05	0.000247372	3.19219	SAMM50
LOC101929147	-1.16687	7.34232	-11.9508	4.62601e-05	0.000371287	2.42194	LOC101929147
SMIM11A	-1.16673	7.12411	-9.6605	0.000138176	0.000767162	1.1607	SMIM11A
ANAPC5	-1.16649	10.3343	-19.3309	3.7205e-06	9.51718e-05	5.27005	ANAPC5
TFF3	-1.16639	9.46436	-8.18737	0.000318907	0.00141188	0.192703	TFF3
LRRN1	-1.16634	8.59106	-5.25788	0.00270208	0.00750007	-2.27768	LRRN1
DMD	-1.1654	8.47564	-9.08799	0.000188497	0.000960123	0.801508	DMD
DNALI1	-1.16457	10.8123	-14.4995	1.68965e-05	0.000202913	3.57275	DNALI1
ZC4H2	-1.16347	6.87673	-9.49748	0.000150691	0.000818979	1.06046	ZC4H2
BRAT1	-1.16339	6.75117	-7.21889	0.000595761	0.00227856	-0.531194	BRAT1
ERLIN2	-1.16261	9.85378	-19.8578	3.22755e-06	8.96286e-05	5.42674	ERLIN2
LOC100505774	-1.1624	3.26262	-3.04488	0.0262139	0.0495922	-4.85049	LOC100505774
ODF3B	-1.16236	9.88522	-10.4108	9.42448e-05	0.000588919	1.60264	ODF3B
NDN	-1.16119	7.02597	-7.76753	0.000414705	0.0017257	-0.111569	NDN
LOC100507564	-1.16081	6.27675	-8.48741	0.000266209	0.00123349	0.401889	LOC100507564
PSENEN	-1.16064	11.1391	-15.4324	1.21859e-05	0.000170522	3.94313	PSENEN
RNPEP	-1.16044	9.92693	-12.2924	3.9969e-05	0.000338049	2.5897	RNPEP
MYEF2	-1.15953	7.64569	-8.98322	0.000199899	0.00100181	0.733542	MYEF2
HLA-DOB	-1.15912	6.00983	-10.1778	0.000105844	0.000635919	1.46866	HLA-DOB
STOX2	-1.1577	8.11562	-21.0332	2.38084e-06	7.82898e-05	5.7602	STOX2
UBE2T	-1.15758	7.4686	-12.7609	3.29088e-05	0.000299764	2.81241	UBE2T
TMCO6	-1.15723	6.82959	-20.0327	3.08132e-06	8.80823e-05	5.47773	TMCO6
FARSB	-1.15671	8.0769	-9.74681	0.000132047	0.000743826	1.21314	FARSB
LOC100133461	-1.15574	3.47681	-3.47769	0.0158658	0.032365	-4.29173	LOC100133461
LOC105274304	-1.1555	3.72694	-5.47035	0.00225009	0.00646497	-2.06698	LOC105274304
MRE11A	-1.15545	7.69079	-10.1691	0.000106309	0.000637242	1.4636	MRE11A
DSEL	-1.15477	5.7924	-10.7815	7.87358e-05	0.000524862	1.81001	DSEL
HDDC3	-1.15419	7.87819	-13.906	2.1024e-05	0.000232032	3.32413	HDDC3
DPY19L3	-1.15418	7.53095	-15.6057	1.1492e-05	0.000165004	4.00939	DPY19L3
LOC729887	-1.15405	5.50582	-7.47399	0.00050199	0.00199837	-0.332835	LOC729887
DZANK1	-1.1538	7.44911	-15.1773	1.32994e-05	0.000178997	3.84421	DZANK1
ANKRD7	-1.15331	3.35894	-6.00315	0.00145393	0.00457326	-1.56328	ANKRD7
HYAL3	-1.15275	4.20731	-9.81271	0.000127582	0.000726137	1.25289	HYAL3
MCM5	-1.15261	7.02059	-11.7665	5.01383e-05	0.000390177	2.32947	MCM5
PCCA	-1.15229	7.97699	-13.8627	2.13696e-05	0.000234728	3.30555	PCCA
TPD52L1	-1.15157	10.4462	-20.1657	2.97532e-06	8.7013e-05	5.51619	TPD52L1
UHRF1	-1.15098	7.71773	-10.6706	8.30373e-05	0.00054065	1.74868	UHRF1
PPP2R3B	-1.15089	5.03184	-9.9995	0.000115863	0.000677823	1.36422	PPP2R3B
MYRFL	-1.15073	3.768	-4.58612	0.00500123	0.0123289	-2.98377	MYRFL
LMLN	-1.15056	8.80923	-17.2993	6.68439e-06	0.000123195	4.61862	LMLN
HSF2	-1.15019	8.32541	-15.7967	1.07807e-05	0.000159538	4.08151	HSF2
CAPN12	-1.14892	6.6875	-4.92625	0.00363531	0.00946534	-2.61847	CAPN12
PIAS2	-1.14846	6.48613	-14.6945	1.57549e-05	0.000195665	3.65217	PIAS2
MLXIP	-1.14797	8.97353	-16.8136	7.76583e-06	0.000133321	4.45062	MLXIP
FARS2	-1.14765	8.17447	-17.8366	5.68907e-06	0.000114817	4.7987	FARS2
CBR4	-1.14744	8.71956	-16.7827	7.84133e-06	0.000133997	4.43976	CBR4
ALDH18A1	-1.14733	8.92554	-19.1658	3.893e-06	9.65056e-05	5.21997	ALDH18A1
C10orf95	-1.14716	6.68939	-8.66782	0.000239455	0.00114369	0.524531	C10orf95
TBC1D8	-1.147	9.57531	-11.8801	4.77062e-05	0.000379321	2.38659	TBC1D8
SHISA8	-1.14684	6.58963	-8.13313	0.000329693	0.00144704	0.154173	SHISA8
ZNF474	-1.1463	8.06303	-9.06797	0.000190616	0.000966428	0.788575	ZNF474
BBS4	-1.14594	8.50309	-19.2571	3.79648e-06	9.5822e-05	5.24772	BBS4
HDAC4	-1.14535	6.60894	-14.6903	1.57786e-05	0.000195805	3.65046	HDAC4
ALDH3A2	-1.14497	10.4048	-15.7279	1.10309e-05	0.000161211	4.05562	ALDH3A2
ABHD10	-1.14432	8.58154	-16.5029	8.56667e-06	0.000141039	4.3404	ABHD10
RNF180	-1.14337	3.99087	-7.19025	0.00060752	0.00231124	-0.553829	RNF180
THYN1	-1.14324	9.05909	-23.802	1.23611e-06	6.42503e-05	6.46826	THYN1
KATNB1	-1.14304	8.83463	-16.7337	7.96299e-06	0.00013541	4.42248	KATNB1
LAS1L	-1.14237	7.00352	-15.7068	1.1109e-05	0.000161846	4.04766	LAS1L
RBM20	-1.14215	3.49694	-3.75778	0.011645	0.0249949	-3.94402	RBM20
LINC01592	-1.14198	5.965	-7.79138	0.00040843	0.00170777	-0.0939046	LINC01592
HLTF	-1.14176	8.86743	-15.7861	1.08189e-05	0.000159807	4.07753	HLTF
CDKN2AIPNL	-1.14033	6.66317	-9.80435	0.000128139	0.000728908	1.24786	CDKN2AIPNL
SLC2A8	-1.14029	6.4937	-6.65844	0.000884134	0.00309425	-0.988214	SLC2A8
FNTB	-1.14018	3.63458	-4.14328	0.0077598	0.0178148	-3.48444	FNTB
PRAME	-1.13979	5.89558	-6.42509	0.00105054	0.00355204	-1.18771	PRAME
SPAG5	-1.13936	6.83095	-10.6639	8.33054e-05	0.000541381	1.74496	SPAG5
LOC100132167	-1.13905	5.93823	-15.1293	1.35222e-05	0.00018025	3.8254	LOC100132167
SYNE3	-1.13895	7.14257	-10.2572	0.000101708	0.000619281	1.51468	SYNE3
DNER	-1.13891	9.5334	-9.5654	0.000145321	0.000798119	1.10241	DNER
SLC34A2	-1.13856	9.8057	-5.53736	0.00212616	0.00617702	-2.00172	SLC34A2
RPL3	-1.13798	12.2916	-23.3579	1.36601e-06	6.56736e-05	6.36132	RPL3
IPO4	-1.13762	7.27957	-13.5309	2.42509e-05	0.000249988	3.16134	IPO4
DUSP18	-1.1363	7.85583	-7.71548	0.000428797	0.00177291	-0.150278	DUSP18
CPNE3	-1.13626	10.7593	-18.6916	4.44381e-06	0.000103389	5.07343	CPNE3
CELSR1	-1.13624	9.66777	-9.97239	0.000117482	0.000684521	1.34818	CELSR1
PLCZ1	-1.13584	4.01151	-10.0124	0.000115103	0.000674823	1.37182	PLCZ1
CSPG5	-1.1354	8.18867	-13.9108	2.09865e-05	0.000231741	3.32616	CSPG5
RALGAPA2	-1.13513	9.20186	-10.9055	7.42335e-05	0.000503455	1.87787	RALGAPA2
WDR76	-1.13447	4.10863	-7.96546	0.000365856	0.001572	0.0336138	WDR76
MYRIP	-1.13348	5.93251	-5.04137	0.00327446	0.00870849	-2.49849	MYRIP
SPTLC3	-1.13348	6.66593	-16.7029	8.04052e-06	0.000136394	4.4116	SPTLC3
C21orf59	-1.13289	11.3985	-14.9811	1.42383e-05	0.000185271	3.76695	C21orf59
PHPT1	-1.13235	10.5446	-16.3448	9.01159e-06	0.000144407	4.28347	PHPT1
GADD45G	-1.1323	7.0225	-10.0946	0.000110387	0.000653238	1.42013	GADD45G
C3orf67	-1.13226	7.79699	-11.1696	6.5619e-05	0.000463454	2.01995	C3orf67
PRR29	-1.13106	7.78489	-12.834	3.19443e-05	0.000294054	2.84646	PRR29
PIK3R3	-1.13083	9.53681	-15.58	1.1592e-05	0.000165868	3.9996	PIK3R3
EPB41L3	-1.13026	3.19337	-5.15175	0.00296678	0.00807145	-2.38513	EPB41L3
SYNE2	-1.12972	10.0921	-6.6766	0.000872531	0.00306651	-0.972927	SYNE2
BACE1	-1.12958	7.74325	-10.2282	0.000103198	0.000624518	1.49789	BACE1
TMEM91	-1.12935	3.46085	-3.5559	0.0145351	0.030137	-4.19349	TMEM91
BCL11B	-1.1293	6.70345	-8.69076	0.000236285	0.00113321	0.53996	BCL11B
LOC102724782	-1.12895	5.46442	-9.31461	0.000166351	0.000875781	0.946106	LOC102724782
SLC46A1	-1.12828	6.57876	-4.17422	0.00751836	0.017335	-3.44852	SLC46A1
ICAM3	-1.12791	6.56255	-15.6015	1.15081e-05	0.000165121	4.00781	ICAM3
MASP2	-1.12789	6.07368	-9.49446	0.000150935	0.000819666	1.05858	MASP2
LOC100506885	-1.12748	4.86575	-5.0726	0.00318382	0.00852616	-2.46625	LOC100506885
NFIB	-1.12744	9.65072	-10.2329	0.000102953	0.000623945	1.50063	NFIB
P2RY12	-1.12728	2.66239	-6.5433	0.000962058	0.00330919	-1.08594	P2RY12
MIF4GD	-1.12676	8.58949	-17.6526	6.00886e-06	0.000116953	4.73768	MIF4GD
HAGH	-1.12669	8.46117	-18.8162	4.29063e-06	0.000101304	5.11232	HAGH
SYT8	-1.12634	5.87799	-10.0162	0.000114877	0.000673876	1.37408	SYT8
ASMTL	-1.12605	6.97692	-10.383	9.55481e-05	0.000594801	1.58679	ASMTL
C11orf40	-1.12565	2.22925	-3.83447	0.0107223	0.0232879	-3.85083	C11orf40
ALX3	-1.12432	3.80089	-5.13193	0.00301948	0.00818384	-2.40536	ALX3
IGF2BP2-AS1	-1.12394	4.50657	-5.64724	0.0019397	0.00574906	-1.89593	IGF2BP2-AS1
TRMT61B	-1.1238	8.39438	-14.6615	1.59414e-05	0.000197238	3.63881	TRMT61B
PTH2R	-1.12327	4.95103	-9.45876	0.000153857	0.000830769	1.03641	PTH2R
PELI3	-1.12245	5.86103	-6.06041	0.00138977	0.0044107	-1.51115	PELI3
SLCO4C1	-1.12245	7.97826	-9.25294	0.00017206	0.000895433	0.907075	SLCO4C1
ZNF652	-1.1224	8.51534	-11.556	5.50496e-05	0.000412484	2.22205	ZNF652
TDP1	-1.12234	7.64148	-11.7495	5.05162e-05	0.000391947	2.32084	TDP1
HPGD	-1.122	9.79146	-9.21343	0.000175838	0.000911226	0.881949	HPGD
CAB39L	-1.12192	7.74656	-17.6612	5.99347e-06	0.000116953	4.74055	CAB39L
QSOX2	-1.12174	6.06093	-13.6003	2.36124e-05	0.000247372	3.19178	QSOX2
SNAPC1	-1.12161	9.04687	-18.1727	5.1557e-06	0.000110801	4.90836	SNAPC1
HTRA2	-1.12106	9.1367	-20.4479	2.7644e-06	8.46287e-05	5.59685	HTRA2
GPA33	-1.12104	5.24215	-13.6061	2.35592e-05	0.000247327	3.19435	GPA33
FBL	-1.11995	10.0732	-13.7149	2.25996e-05	0.000241371	3.24177	FBL
RPP40	-1.11974	8.23033	-14.2523	1.84874e-05	0.000214363	3.47047	RPP40
NF2	-1.11878	7.87902	-9.22839	0.000174396	0.000905557	0.891471	NF2
LOC101059948	-1.11874	4.29394	-4.61673	0.0048566	0.0120364	-2.95022	LOC101059948
ARHGAP11A	-1.11764	3.58079	-4.37667	0.0061347	0.0146167	-3.21698	ARHGAP11A
STK36	-1.11736	7.77946	-12.4095	3.805e-05	0.000327931	2.64612	STK36
ANKRD37	-1.11727	9.83758	-19.1799	3.87792e-06	9.63609e-05	5.22426	ANKRD37
TTLL9	-1.11665	6.68332	-8.57462	0.00025286	0.00118868	0.461464	TTLL9
SLC35F3	-1.11659	4.30801	-5.58921	0.0020357	0.00598425	-1.95161	SLC35F3
LINC00858	-1.11649	5.193	-6.73225	0.000838055	0.00297386	-0.926272	LINC00858
SYNE4	-1.11622	7.07454	-21.8266	1.9569e-06	7.35088e-05	5.97358	SYNE4
MTX3	-1.11615	8.57122	-16.9721	7.39163e-06	0.000129933	4.506	MTX3
PAQR5	-1.11595	3.91074	-5.30073	0.00260303	0.00727275	-2.23472	PAQR5
FGFBP3	-1.11574	4.06774	-5.19629	0.00285219	0.00782607	-2.33985	FGFBP3
SLFN11	-1.11546	7.84624	-12.7569	3.29619e-05	0.000299821	2.81056	SLFN11
AGAP1	-1.11497	8.49661	-11.3159	6.13567e-05	0.000443539	2.09726	AGAP1
TUBGCP5	-1.11373	8.27901	-13.5647	2.39376e-05	0.000248453	3.17617	TUBGCP5
SLC27A5	-1.11323	5.27794	-6.39915	0.00107121	0.00360784	-1.21024	SLC27A5
PCBD1	-1.11301	7.56713	-9.31703	0.000166132	0.000874963	0.947633	PCBD1
C19orf70	-1.11298	9.44853	-18.6879	4.44838e-06	0.000103389	5.07229	C19orf70
LOH12CR2	-1.11271	4.9197	-5.57721	0.00205624	0.00602933	-1.96318	LOH12CR2
RHBG	-1.11259	4.64658	-4.34782	0.0063128	0.0149556	-3.2496	RHBG
LOC727916	-1.1125	6.74112	-12.6332	3.4675e-05	0.000309513	2.75254	LOC727916
SLC22A7	-1.11223	7.76691	-7.62454	0.000454786	0.00185618	-0.218443	SLC22A7
ANLN	-1.112	9.18472	-11.8063	4.92695e-05	0.00038659	2.34955	ANLN
LRRC56	-1.11087	7.30714	-15.4904	1.19483e-05	0.000168537	3.96539	LRRC56
RNASEH2A	-1.11009	8.11708	-16.3887	8.88524e-06	0.000143305	4.29935	RNASEH2A
RSG1	-1.10979	7.13048	-17.5488	6.19857e-06	0.000118399	4.70297	RSG1
DHX57	-1.10955	7.40281	-6.83433	0.000778877	0.00280449	-0.841514	DHX57
EXOC3-AS1	-1.10942	4.54119	-7.60225	0.000461437	0.00187488	-0.235259	EXOC3-AS1
LOC285147	-1.1088	4.58435	-6.87916	0.000754434	0.00274121	-0.804604	LOC285147
LOC105375839	-1.10861	3.31162	-6.11548	0.00133115	0.0042695	-1.46137	LOC105375839
DUT	-1.10839	10.7528	-15.3374	1.25869e-05	0.000173095	3.90652	DUT
USP3-AS1	-1.10801	3.75814	-3.96869	0.00929991	0.0207252	-3.68983	USP3-AS1
EFCAB12	-1.10733	7.86446	-11.1637	6.58001e-05	0.00046423	2.01678	EFCAB12
KIF20A	-1.10636	7.80262	-13.9872	2.03939e-05	0.000227122	3.35878	KIF20A
FBXW2	-1.10617	9.68646	-19.979	3.12537e-06	8.85294e-05	5.46213	FBXW2
FOXN1	-1.1051	5.79637	-9.30837	0.000166919	0.000877003	0.942162	FOXN1
PGM5	-1.10449	5.32683	-10.5952	8.61184e-05	0.000553452	1.70667	PGM5
E2F7	-1.10431	8.97645	-14.0769	1.97239e-05	0.000222634	3.39681	E2F7
GP5	-1.10397	4.33093	-5.3642	0.00246393	0.00696246	-2.17152	GP5
LINC01057	-1.10347	4.76673	-9.39998	0.000158814	0.000848743	0.999741	LINC01057
SETBP1	-1.10344	6.23472	-7.78165	0.000410976	0.00171411	-0.101103	SETBP1
DALRD3	-1.10283	8.72821	-16.9164	7.5205e-06	0.000130874	4.48662	DALRD3
SMARCC1	-1.10272	9.84338	-9.10598	0.000186617	0.000952894	0.813105	SMARCC1
PLCH1	-1.10225	7.14549	-10.6139	8.53436e-05	0.000550614	1.71709	PLCH1
TTC5	-1.1013	7.75189	-18.9954	4.08111e-06	9.90488e-05	5.16777	TTC5
PLA2G3	-1.10127	4.22324	-6.06458	0.00138522	0.0043976	-1.50736	PLA2G3
EPPK1	-1.10046	9.05841	-5.07421	0.00317922	0.00851495	-2.46459	EPPK1
IAH1	-1.10005	9.10517	-13.1831	2.77783e-05	0.000270652	3.00626	IAH1
BDH1	-1.09969	9.04445	-12.5593	3.57489e-05	0.000315001	2.71761	BDH1
RHD	-1.09925	3.99096	-8.94386	0.00020439	0.00101673	0.707825	RHD
BCAS3	-1.0991	6.96326	-9.19826	0.000177315	0.000916553	0.872269	BCAS3
HEMK1	-1.09886	7.02366	-19.3169	3.73483e-06	9.52694e-05	5.2658	HEMK1
TSHZ1	-1.09879	7.86539	-14.9233	1.45295e-05	0.000186521	3.74401	TSHZ1
TMEM68	-1.09861	8.76088	-11.7171	5.12444e-05	0.000395243	2.30439	TMEM68
LOC100129034	-1.09834	4.70742	-6.39308	0.00107611	0.00361908	-1.21552	LOC100129034
LOC286161	-1.09804	6.02061	-5.18343	0.00288475	0.0078905	-2.3529	LOC286161
SLAIN1	-1.09787	3.03577	-3.3386	0.0185845	0.037027	-4.46857	SLAIN1
KCNE1	-1.09779	10.4204	-11.6682	5.23647e-05	0.000400672	2.27953	KCNE1
SLC25A6	-1.09609	11.9499	-17.9094	5.56823e-06	0.000114258	4.82264	SLC25A6
SERPINF1	-1.09527	9.69599	-15.6871	1.11822e-05	0.000162393	4.04025	SERPINF1
CARS2	-1.09518	8.04881	-15.7925	1.0796e-05	0.000159628	4.07992	CARS2
ATP8A1	-1.09515	5.42004	-12.9582	3.03823e-05	0.000286868	2.90382	ATP8A1
CIDEB	-1.09504	7.7309	-17.6378	6.03548e-06	0.000116953	4.73275	CIDEB
PIBF1	-1.09487	9.38538	-14.4876	1.69689e-05	0.000203431	3.56789	PIBF1
MTERF2	-1.09481	7.17805	-17.08	7.14888e-06	0.000127712	4.54341	MTERF2
FGF5	-1.0927	5.44859	-7.79281	0.000408058	0.00170656	-0.0928503	FGF5
COL5A2	-1.09182	6.14431	-12.7023	3.37066e-05	0.000304557	2.78498	COL5A2
HHAT	-1.09181	7.32022	-16.6612	8.14699e-06	0.000137594	4.39683	HHAT
MAZ	-1.09172	6.88615	-11.4189	5.85505e-05	0.00043016	2.15113	MAZ
TNNI2	-1.09131	1.17568	-3.26699	0.020185	0.0397522	-4.56065	TNNI2
CCDC121	-1.09131	7.19854	-8.48243	0.000266996	0.00123559	0.39847	CCDC121
AMZ2P1	-1.09108	8.54499	-12.659	3.43098e-05	0.000307784	2.76467	AMZ2P1
PHACTR1	-1.09077	3.41529	-3.49177	0.0156164	0.0319344	-4.27398	PHACTR1
TMEM14B	-1.09039	11.0919	-15.5176	1.18385e-05	0.000168012	3.97582	TMEM14B
MAP4K2	-1.09035	2.79612	-3.30731	0.0192657	0.038169	-4.50872	MAP4K2
BHLHE41	-1.08946	8.64141	-14.29	1.82333e-05	0.000212231	3.48621	BHLHE41
LDLRAD4	-1.08865	7.74744	-11.4519	5.7684e-05	0.000425698	2.16828	LDLRAD4
METTL26	-1.08855	7.91391	-18.0651	5.31973e-06	0.000112709	4.8735	METTL26
UFC1	-1.08798	11.9808	-20.9242	2.44728e-06	7.95957e-05	5.73016	UFC1
CLOCK	-1.08787	8.91443	-13.7209	2.25484e-05	0.000241195	3.24436	CLOCK
C22orf39	-1.08756	8.57608	-12.9448	3.05464e-05	0.000287057	2.89765	C22orf39
GS1-24F4.2	-1.08738	7.28816	-13.1662	2.79645e-05	0.000271544	2.99863	GS1-24F4.2
IGF1R	-1.08678	9.49012	-12.2768	4.0234e-05	0.000339258	2.58212	IGF1R
ESRRG	-1.08648	7.62751	-12.2689	4.03688e-05	0.000340044	2.57828	ESRRG
LRRCC1	-1.08645	6.93215	-9.70569	0.000134926	0.000753939	1.18821	LRRCC1
CDC42BPA	-1.08608	10.1264	-10.053	0.000112743	0.000664726	1.39574	CDC42BPA
COX18	-1.08575	8.02427	-16.9183	7.51607e-06	0.000130874	4.48728	COX18
NIN	-1.08566	9.56118	-14.7827	1.52685e-05	0.000192569	3.68775	NIN
GFM2	-1.08549	9.96164	-15.0487	1.3906e-05	0.00018291	3.7937	GFM2
TMCO5A	-1.08539	5.12299	-3.58695	0.014042	0.0292952	-4.15473	TMCO5A
CDC7	-1.08507	7.18657	-12.2868	4.0064e-05	0.000338499	2.58698	CDC7
DLGAP5	-1.08462	6.94111	-9.75548	0.00013145	0.000742271	1.21838	DLGAP5
KIAA0895	-1.0846	9.27131	-13.7717	2.21178e-05	0.000238918	3.26633	KIAA0895
NOTCH1	-1.08457	7.51879	-9.2076	0.000176404	0.000913253	0.878228	NOTCH1
PDSS2	-1.08453	8.42848	-16.6608	8.14801e-06	0.000137594	4.39669	PDSS2
AKNA	-1.08328	8.20049	-12.1754	4.20037e-05	0.000350523	2.53274	AKNA
PPP4R4	-1.08288	6.30555	-9.66349	0.000137958	0.000766361	1.16252	PPP4R4
LINC01431	-1.08209	3.10445	-3.51846	0.0151557	0.0312096	-4.2404	LINC01431
FGGY	-1.08126	8.5436	-15.4166	1.22515e-05	0.000170734	3.93707	FGGY
ERCC1	-1.08099	8.85622	-12.157	4.23347e-05	0.000352615	2.52373	ERCC1
IFT74	-1.08059	9.25202	-17.0595	7.19433e-06	0.000128194	4.53632	IFT74
SGK494	-1.08027	3.25402	-9.10551	0.000186666	0.000952894	0.812801	SGK494
MRPS27	-1.07976	9.4032	-17.1943	6.90218e-06	0.000125236	4.58274	MRPS27
PTPRG-AS1	-1.07954	4.14256	-3.69678	0.0124434	0.0264607	-4.01877	PTPRG-AS1
ASB13	-1.07933	7.81077	-12.6602	3.42932e-05	0.000307768	2.76523	ASB13
MCCC2	-1.07929	9.5443	-21.5238	2.10722e-06	7.57909e-05	5.8932	MCCC2
IGFBP2	-1.07812	10.4182	-9.33222	0.000164763	0.000870275	0.957204	IGFBP2
CDC14B	-1.07754	9.45297	-16.7973	7.80562e-06	0.000133813	4.44488	CDC14B
ATAD3A	-1.07737	6.31624	-15.2746	1.28608e-05	0.000175129	3.88216	ATAD3A
NME3	-1.07702	6.87397	-9.16359	0.000180744	0.000929804	0.850106	NME3
ATP2B1	-1.07649	8.01197	-8.77901	0.000224541	0.00108942	0.598985	ATP2B1
TRAF3IP2-AS1	-1.07549	4.7028	-3.69909	0.0124121	0.0264049	-4.01593	TRAF3IP2-AS1
BUB1B	-1.0741	6.11387	-5.10312	0.00309803	0.00834468	-2.43487	BUB1B
RNASEH2B	-1.07381	7.02725	-10.689	8.23032e-05	0.000537599	1.75892	RNASEH2B
ABCD3	-1.0735	11.2914	-17.2565	6.77208e-06	0.000123955	4.60404	ABCD3
RTN4IP1	-1.07327	6.90544	-7.85152	0.000393095	0.00165661	-0.0495752	RTN4IP1
RNF157-AS1	-1.07263	4.73867	-6.73371	0.000837176	0.0029713	-0.925058	RNF157-AS1
ZDHHC1	-1.07244	7.63504	-8.48717	0.000266246	0.00123349	0.401726	ZDHHC1
LOC286052	-1.07191	6.4277	-7.48254	0.000499162	0.001991	-0.326291	LOC286052
CCDC96	-1.07183	9.47745	-19.5029	3.55034e-06	9.35745e-05	5.32172	CCDC96
WDFY3-AS2	-1.07181	5.43961	-11.1001	6.7766e-05	0.000473771	1.98288	WDFY3-AS2
IFT43	-1.07163	10.4374	-18.2559	5.03287e-06	0.000109505	4.93518	IFT43
MORN4	-1.07143	6.78303	-8.02449	0.000352618	0.00152804	0.0763039	MORN4
C17orf97	-1.07062	8.76567	-10.766	7.93213e-05	0.000526653	1.80147	C17orf97
EEF1AKMT1	-1.0706	7.46617	-15.2971	1.27618e-05	0.000174725	3.89091	EEF1AKMT1
LAMTOR5-AS1	-1.07027	5.8563	-9.3625	0.000162073	0.000860644	0.976247	LAMTOR5-AS1
ROBO4	-1.06927	5.11384	-6.83973	0.000775885	0.00279613	-0.837058	ROBO4
RPS6KA3	-1.06823	9.58567	-17.9538	5.49605e-06	0.000113857	4.83718	RPS6KA3
ATP2C2	-1.06799	7.95176	-6.98298	0.000701203	0.00259059	-0.719894	ATP2C2
NTRK3-AS1	-1.06746	3.0997	-7.65569	0.000445683	0.00182474	-0.19502	NTRK3-AS1
REC8	-1.06729	8.27819	-14.0656	1.98069e-05	0.000223087	3.39203	REC8
PBXIP1	-1.06617	8.96801	-14.1793	1.89905e-05	0.000218375	3.43993	PBXIP1
KDELC2	-1.06592	9.15017	-11.8031	4.93385e-05	0.000386986	2.34794	KDELC2
AXDND1	-1.06583	4.18207	-4.59132	0.0049763	0.0122863	-2.97806	AXDND1
USP10	-1.06455	9.1986	-14.0893	1.96332e-05	0.000222252	3.40206	USP10
BORCS7	-1.06421	10.7345	-14.7198	1.56136e-05	0.000194498	3.66239	BORCS7
LINC01607	-1.06377	4.44034	-8.13672	0.000328966	0.00144537	0.156731	LINC01607
CCDC115	-1.06349	9.14335	-15.8658	1.05366e-05	0.000157468	4.10736	CCDC115
AP2A1	-1.06342	7.8338	-8.52356	0.000260578	0.00121469	0.426647	AP2A1
CFAP20	-1.06317	10.6043	-15.8717	1.05159e-05	0.000157271	4.10958	CFAP20
HAGHL	-1.06284	6.64615	-11.0421	6.96234e-05	0.000482487	1.95174	HAGHL
LOC81691	-1.06249	6.27229	-9.43848	0.000155546	0.000836643	1.02378	LOC81691
CEP120	-1.06145	8.95682	-13.0909	2.88127e-05	0.000277711	2.96447	CEP120
ENTPD3-AS1	-1.06133	3.98751	-6.37758	0.00108875	0.00365255	-1.22903	ENTPD3-AS1
RAPGEF4	-1.06111	2.89136	-3.58493	0.0140735	0.0293434	-4.15725	RAPGEF4
IL17RD	-1.06056	6.32679	-16.7443	7.93649e-06	0.000135069	4.42622	IL17RD
CHML	-1.06046	6.82143	-13.3595	2.59189e-05	0.000259909	3.08541	CHML
VPS51	-1.0599	8.38743	-12.5155	3.64044e-05	0.000319158	2.69679	VPS51
TMEM192	-1.05967	6.90039	-15.2852	1.28144e-05	0.000174725	3.88626	TMEM192
MAS1L	-1.05896	4.99171	-6.01896	0.00143588	0.0045322	-1.54885	MAS1L
LSM7	-1.05864	9.73026	-14.5412	1.66445e-05	0.000202544	3.58981	LSM7
MCAT	-1.05864	8.79679	-14.3472	1.78564e-05	0.000209258	3.50996	MCAT
LINC00951	-1.05856	4.79508	-3.41503	0.0170311	0.0343921	-4.37106	LINC00951
IMPDH1	-1.05841	7.75162	-8.81879	0.000219472	0.00107181	0.625419	IMPDH1
TIMM8A	-1.05821	5.80404	-12.1238	4.29392e-05	0.000355519	2.50746	TIMM8A
ABCC4	-1.05818	6.17939	-7.75928	0.000416901	0.00173242	-0.117686	ABCC4
FAM175A	-1.0578	7.72785	-15.2936	1.27773e-05	0.000174725	3.88954	FAM175A
TRDMT1	-1.05773	6.42806	-14.2419	1.85577e-05	0.000214701	3.46615	TRDMT1
SAT2	-1.05742	9.04203	-15.5744	1.16136e-05	0.00016595	3.99749	SAT2
TMOD2	-1.0558	4.72008	-6.0018	0.00145548	0.00457675	-1.56451	TMOD2
SLC51B	-1.0552	6.42808	-12.3778	3.85576e-05	0.000330394	2.63092	SLC51B
OSGEPL1	-1.0551	7.05553	-16.3878	8.88792e-06	0.000143305	4.29901	OSGEPL1
TMEM261	-1.05498	10.2148	-17.2208	6.84639e-06	0.000125035	4.59183	TMEM261
ZNF17	-1.05457	4.66904	-6.65867	0.000883988	0.00309425	-0.988023	ZNF17
ATP5G2	-1.05428	11.395	-19.2903	3.76211e-06	9.54165e-05	5.25776	ATP5G2
IARS2	-1.05324	10.6502	-12.879	3.13683e-05	0.000291429	2.86728	IARS2
TP53BP1	-1.05305	9.12764	-11.31	6.15216e-05	0.000444115	2.09417	TP53BP1
KIAA0825	-1.05254	5.11808	-8.3791	0.000283957	0.00128975	0.327145	KIAA0825
KIAA1211L	-1.05234	10.4134	-11.2647	6.28116e-05	0.000450618	2.07029	KIAA1211L
MOSPD3	-1.05214	6.88076	-9.21978	0.000175224	0.000908952	0.88599	MOSPD3
HOXA5	-1.05165	5.92232	-6.36993	0.00109505	0.00366742	-1.2357	HOXA5
ALDH8A1	-1.05126	2.77098	-3.03904	0.0263974	0.0498806	-4.85819	ALDH8A1
HIBADH	-1.05125	9.81383	-15.1591	1.33833e-05	0.000179546	3.83709	HIBADH
MIR3682	-1.05112	6.8796	-12.7853	3.25831e-05	0.000297738	2.8238	MIR3682
NUDCD2	-1.051	9.22449	-13.5082	2.44647e-05	0.000251095	3.15132	NUDCD2
LOC106146153	-1.05039	4.90157	-3.59471	0.0139217	0.0290967	-4.14507	LOC106146153
C3orf58	-1.04983	8.83775	-17.4546	6.37694e-06	0.000120096	4.67127	C3orf58
ANKZF1	-1.04823	6.99845	-10.1026	0.000109938	0.000651319	1.42484	ANKZF1
CFAP47	-1.04712	6.37824	-10.3574	9.67648e-05	0.000599867	1.57219	CFAP47
SOX12	-1.04684	6.2965	-12.064	4.40539e-05	0.000360879	2.47805	SOX12
WDR61	-1.04607	10.1495	-18.3104	4.95441e-06	0.000108715	4.95265	WDR61
DNAH17	-1.04593	5.74095	-9.74239	0.000132353	0.000744458	1.21046	DNAH17
LOC100506813	-1.04554	4.73681	-4.13903	0.00779366	0.017867	-3.48938	LOC100506813
TNFRSF11B	-1.04464	5.16232	-6.47856	0.00100939	0.00343908	-1.14149	TNFRSF11B
FBLN2	-1.0445	6.46597	-5.00435	0.00338578	0.00895203	-2.53687	FBLN2
SNX17	-1.04427	8.44931	-9.12704	0.000184445	0.000943888	0.826656	SNX17
TOX3	-1.04422	8.73738	-6.58588	0.00093234	0.00323203	-1.04964	TOX3
LOC100506851	-1.04417	4.80014	-12.9578	3.03883e-05	0.000286868	2.90359	LOC100506851
CECR5	-1.04414	7.93289	-16.9683	7.40019e-06	0.000129974	4.5047	CECR5
DDX51	-1.04402	7.04391	-7.76782	0.000414629	0.0017257	-0.111356	DDX51
CDKN2C	-1.04398	6.84494	-18.3255	4.9328e-06	0.000108595	4.95751	CDKN2C
SULT1A1	-1.04257	9.61036	-13.3568	2.59456e-05	0.000259909	3.08423	SULT1A1
DPY30	-1.04246	11.0942	-16.0604	9.88258e-06	0.000151494	4.1796	DPY30
TGM3	-1.0423	5.45608	-4.22412	0.00714678	0.0166031	-3.39088	TGM3
ZAP70	-1.04198	5.64011	-5.39747	0.00239446	0.00681034	-2.1386	ZAP70
ITPR1	-1.04154	6.11736	-10.7044	8.16959e-05	0.000535281	1.76746	ITPR1
MRPL11	-1.0415	8.01268	-12.868	3.15078e-05	0.000291945	2.8622	MRPL11
IVD	-1.04105	7.86204	-16.0196	1.00158e-05	0.000152862	4.16451	IVD
GCSAML-AS1	-1.04092	2.18712	-5.73434	0.00180532	0.00543264	-1.81313	GCSAML-AS1
BIVM	-1.04084	8.6202	-12.7913	3.25042e-05	0.000297267	2.82657	BIVM
IL1R1	-1.0406	9.40894	-14.9917	1.41857e-05	0.000184969	3.77114	IL1R1
BNIP3	-1.04056	8.94445	-13.8681	2.13263e-05	0.000234623	3.30786	BNIP3
ESYT1	-1.04043	8.19151	-10.2914	9.99897e-05	0.000612753	1.53435	ESYT1
AHCY	-1.04023	9.29206	-13.1714	2.79075e-05	0.000271285	3.00096	AHCY
ZCCHC11	-1.04004	7.80188	-13.8506	2.1467e-05	0.00023555	3.30037	ZCCHC11
HRASLS	-1.03982	5.08784	-6.637	0.000898072	0.00314054	-1.00631	HRASLS
LOC105379362	-1.03965	7.54758	-14.2976	1.81829e-05	0.000212194	3.48936	LOC105379362
ARHGAP44	-1.03863	5.89729	-6.49654	0.000995977	0.0034049	-1.12602	ARHGAP44
HLA-DRB4	-1.0386	7.66652	-10.4936	9.04893e-05	0.000572714	1.64956	HLA-DRB4
LTK	-1.03848	4.47869	-6.84085	0.000775265	0.00279479	-0.836134	LTK
PLEKHO1	-1.03741	6.7908	-15.9601	1.02135e-05	0.000154859	4.14248	PLEKHO1
TSTD1	-1.03735	10.9735	-11.7385	5.07619e-05	0.000392976	2.31526	TSTD1
NUP62CL	-1.03674	8.60929	-12.7583	3.2943e-05	0.000299787	2.81122	NUP62CL
SERINC5	-1.0359	11.1362	-14.1729	1.90355e-05	0.000218531	3.43724	SERINC5
ALG8	-1.03572	8.68634	-11.8454	4.8434e-05	0.000382672	2.3692	ALG8
TBC1D19	-1.03546	6.63356	-10.1642	0.000106572	0.000638082	1.46075	TBC1D19
PHB2	-1.03542	10.9795	-18.4552	4.75256e-06	0.000106884	4.99888	PHB2
EPO	-1.03521	5.17186	-3.7942	0.011196	0.0241829	-3.89965	EPO
ACBD6	-1.03507	8.39551	-20.0187	3.09268e-06	8.80823e-05	5.47368	ACBD6
CIB1	-1.03475	11.5074	-11.4936	5.66114e-05	0.000419714	2.18987	CIB1
EHHADH	-1.03439	7.56056	-12.4011	3.81831e-05	0.000328599	2.64211	EHHADH
KLHL8	-1.03409	8.91389	-12.2822	4.01425e-05	0.000338859	2.58473	KLHL8
LOC101928076	-1.03385	6.22582	-8.90077	0.000209444	0.00103514	0.679552	LOC101928076
DRAIC	-1.03362	3.12183	-3.69707	0.0124395	0.026455	-4.01841	DRAIC
NDUFV1	-1.0336	9.87982	-18.7182	4.41056e-06	0.000102969	5.08176	NDUFV1
ANAPC15	-1.03343	7.51998	-11.2423	6.34593e-05	0.000453781	2.05848	ANAPC15
JPH1	-1.0333	8.08034	-13.8518	2.14575e-05	0.00023555	3.30088	JPH1
HIPK1	-1.03324	10.845	-15.329	1.26234e-05	0.000173483	3.90324	HIPK1
ACSM2A	-1.03301	3.06692	-3.53075	0.0149487	0.0308626	-4.22498	ACSM2A
GNB1L	-1.03291	6.32998	-11.8537	4.82591e-05	0.000381911	2.37336	GNB1L
KRT5	-1.03262	11.97	-15.5699	1.16314e-05	0.000166089	3.99577	KRT5
SDR39U1	-1.03248	8.41905	-15.4924	1.194e-05	0.000168537	3.96618	SDR39U1
PDE6B	-1.032	6.03207	-8.5256	0.000260264	0.00121441	0.428044	PDE6B
CDK20	-1.03197	7.28132	-10.1936	0.000105004	0.000632331	1.47786	CDK20
TIMM10	-1.03195	9.10963	-11.1946	6.48674e-05	0.000459828	2.03322	TIMM10
IPP	-1.0317	7.72984	-11.6932	5.17872e-05	0.000398407	2.29228	IPP
IPMK	-1.03168	7.75666	-9.43006	0.000156254	0.000840016	1.01853	IPMK
PLEKHA6	-1.03164	6.33492	-13.8196	2.172e-05	0.000237313	3.28702	PLEKHA6
SNX25	-1.03144	7.30451	-20.0623	3.05734e-06	8.77642e-05	5.48632	SNX25
FCF1	-1.03134	6.69148	-18.8211	4.28469e-06	0.000101278	5.11385	FCF1
FAM210B	-1.03114	10.0663	-18.0993	5.26691e-06	0.000112328	4.88461	FAM210B
CAMKMT	-1.03082	5.87804	-10.8657	7.56437e-05	0.000510859	1.85618	CAMKMT
SIX4	-1.03057	9.51998	-12.484	3.68848e-05	0.000322191	2.68176	SIX4
ZNF488	-1.03043	3.51263	-3.70581	0.0123214	0.0262386	-4.00767	ZNF488
TAF9B	-1.03024	8.27718	-13.2065	2.75228e-05	0.000269514	3.01682	TAF9B
TIPARP-AS1	-1.03014	3.76754	-3.52545	0.0150377	0.0310064	-4.23164	TIPARP-AS1
LINC00888	-1.02982	8.14593	-9.21775	0.00017542	0.00090974	0.884699	LINC00888
C11orf84	-1.02963	5.46299	-10.0967	0.000110266	0.000652706	1.4214	C11orf84
EBPL	-1.02863	10.5386	-20.3109	2.86452e-06	8.58038e-05	5.55784	EBPL
FBXL21	-1.02833	5.1734	-18.8693	4.22722e-06	0.000100604	5.12881	FBXL21
DSTYK	-1.02832	7.83502	-9.35743	0.000162519	0.000862575	0.973065	DSTYK
SDHAF4	-1.02757	8.17403	-11.9948	4.53876e-05	0.000367187	2.44381	SDHAF4
TMEM200A	-1.02753	3.85309	-3.96181	0.00936739	0.0208489	-3.69802	TMEM200A
SAMD13	-1.02741	5.77237	-7.79044	0.000408676	0.00170846	-0.0946023	SAMD13
ANKRD39	-1.02731	6.69521	-14.1286	1.93497e-05	0.000220939	3.41861	ANKRD39
CETN3	-1.02718	10.1882	-15.2204	1.31028e-05	0.000177266	3.86107	CETN3
IGFLR1	-1.02661	4.85591	-3.99788	0.00901978	0.0201981	-3.65518	IGFLR1
ARPP21	-1.026	3.73568	-6.91128	0.000737478	0.00269405	-0.778289	ARPP21
LDLRAD3	-1.02599	7.00921	-9.16817	0.000180286	0.000928281	0.85304	LDLRAD3
PTCH1	-1.02535	6.82754	-13.5483	2.40886e-05	0.000249067	3.169	PTCH1
LOC283485	-1.02439	6.66894	-9.32057	0.000165812	0.000874046	0.94986	LOC283485
CRISPLD1	-1.02413	8.78551	-10.3808	9.56531e-05	0.000595121	1.58552	CRISPLD1
PPP1R9A	-1.02397	7.94281	-4.63608	0.00476764	0.0118484	-2.92908	PPP1R9A
SERPINA1	-1.02369	7.51389	-4.94403	0.00357669	0.00934655	-2.59982	SERPINA1
FGF14-IT1	-1.0235	4.50433	-3.1995	0.0218357	0.0425052	-4.64806	FGF14-IT1
SERGEF	-1.02331	6.63357	-13.5985	2.36285e-05	0.000247417	3.191	SERGEF
LOC103344931	-1.02328	5.92295	-10.5763	8.69132e-05	0.000557564	1.69607	LOC103344931
TMEM138	-1.02314	9.78036	-15.7427	1.09763e-05	0.000160698	4.06122	TMEM138
GALC	-1.02308	10.0686	-13.781	2.20393e-05	0.000238618	3.27039	GALC
AADAT	-1.02296	5.13486	-9.25471	0.000171893	0.000894785	0.9082	AADAT
PCSK2	-1.02293	3.36355	-5.45482	0.00227998	0.0065355	-2.08218	PCSK2
DDHD2	-1.02205	7.63445	-14.0278	2.00878e-05	0.000224914	3.376	DDHD2
CYP4F22	-1.02198	3.93481	-5.55232	0.00209959	0.00612286	-1.98723	CYP4F22
PNPLA3	-1.02156	6.04522	-12.674	3.40992e-05	0.000306819	2.77172	PNPLA3
IGIP	-1.02139	7.83731	-10.627	8.48042e-05	0.000548557	1.7244	IGIP
TOP2A	-1.02128	8.06648	-8.29087	0.00029945	0.00134372	0.265616	TOP2A
CLYBL	-1.02126	5.56262	-5.55194	0.00210027	0.00612314	-1.9876	CLYBL
SLC44A5	-1.0209	5.60167	-6.02339	0.00143086	0.00451841	-1.54481	SLC44A5
CNTRL	-1.02064	7.16795	-8.66007	0.000240538	0.00114701	0.519309	CNTRL
TPRG1L	-1.02023	9.79464	-17.9444	5.51118e-06	0.000113872	4.83411	TPRG1L
GTF2IP12	-1.0198	3.8537	-5.74914	0.00178357	0.00537962	-1.79915	GTF2IP12
SLC6A16	-1.01975	3.72097	-3.75191	0.0117193	0.0251284	-3.95119	SLC6A16
CUTA	-1.01941	10.2746	-21.4287	2.15721e-06	7.57909e-05	5.86769	CUTA
ATG16L2	-1.01913	4.50719	-5.61873	0.00198619	0.00586268	-1.92323	ATG16L2
GABRA2	-1.01844	3.78651	-3.39155	0.0174923	0.0352041	-4.40093	GABRA2
DPM3	-1.01781	8.03154	-14.0624	1.98306e-05	0.000223234	3.39067	DPM3
ZNF785	-1.01776	5.74797	-6.40217	0.00106877	0.00360255	-1.20761	ZNF785
PPP1R3C	-1.01743	8.14707	-11.191	6.49736e-05	0.000460213	2.03133	PPP1R3C
FAM49A	-1.01708	5.13507	-9.76232	0.00013098	0.000741024	1.22252	FAM49A
FAM83C	-1.01704	5.60074	-5.53364	0.00213285	0.00619384	-2.00533	FAM83C
GAS1RR	-1.01702	6.08167	-17.3008	6.68134e-06	0.000123195	4.61913	GAS1RR
SSBP2	-1.01667	9.17338	-13.4585	2.49398e-05	0.000254107	3.12937	SSBP2
CCDC106	-1.01663	4.85484	-9.1187	0.000185302	0.000947063	0.821293	CCDC106
NGB	-1.01663	5.33366	-11.1754	6.54433e-05	0.000462809	2.02304	NGB
ASTN2	-1.01606	6.63384	-14.5269	1.67301e-05	0.000202648	3.58399	ASTN2
NEU3	-1.01539	6.09858	-17.1754	6.94233e-06	0.000125746	4.57625	NEU3
AUH	-1.01531	9.07079	-15.3679	1.24565e-05	0.000172211	3.9183	AUH
TMEM61	-1.01503	6.13495	-8.80874	0.00022074	0.00107568	0.618749	TMEM61
C2orf68	-1.01498	7.15252	-16.0658	9.86544e-06	0.000151343	4.18155	C2orf68
PIGN	-1.0148	7.86214	-9.37533	0.000160948	0.000857072	0.984302	PIGN
NAT14	-1.01445	7.81312	-14.5992	1.63009e-05	0.000199869	3.6135	NAT14
GOLGA8N	-1.01444	7.6928	-11.2277	6.3887e-05	0.000455201	2.05075	GOLGA8N
C11orf65	-1.0144	5.4222	-6.49561	0.000996664	0.00340545	-1.12682	C11orf65
NDUFAF3	-1.01413	9.51747	-18.1406	5.20404e-06	0.000111504	4.89797	NDUFAF3
LOC101928419	-1.01399	4.45707	-6.39794	0.00107218	0.00361053	-1.21129	LOC101928419
CYP2A7	-1.01364	5.85901	-4.434	0.00579754	0.0139392	-3.1525	CYP2A7
ITGBL1	-1.01335	5.48454	-3.14711	0.0232208	0.0448455	-4.71631	ITGBL1
HSPA1L	-1.0133	7.01226	-4.3471	0.00631732	0.0149622	-3.25041	HSPA1L
FAM102B	-1.01309	7.84202	-18.7733	4.34268e-06	0.000101958	5.09895	FAM102B
CFAP73	-1.01296	6.22031	-8.3762	0.000284452	0.00129087	0.325129	CFAP73
ABHD14B	-1.01242	6.83936	-12.4727	3.70587e-05	0.000323129	2.67637	ABHD14B
PRPF19	-1.01183	9.22587	-14.0436	1.99696e-05	0.000224295	3.38272	PRPF19
C12orf10	-1.0113	8.28535	-15.1131	1.35981e-05	0.000180683	3.81907	C12orf10
PAFAH1B3	-1.01126	7.94966	-13.4999	2.45428e-05	0.000251311	3.14768	PAFAH1B3
LHPP	-1.01077	6.56042	-6.14653	0.00129937	0.00419207	-1.43344	LHPP
LOC154761	-1.01057	4.54585	-4.82545	0.00398937	0.0102153	-2.72503	LOC154761
THADA	-1.01044	8.71334	-15.8177	1.07058e-05	0.00015897	4.08939	THADA
VARS2	-1.01038	8.28961	-20.5604	2.68533e-06	8.31853e-05	5.62864	VARS2
PMM1	-1.01035	8.33199	-13.6072	2.35494e-05	0.000247327	3.19482	PMM1
C1orf53	-1.01023	8.14708	-10.8978	7.45045e-05	0.000504472	1.87367	C1orf53
KLF12	-1.00989	6.68243	-15.2769	1.28508e-05	0.000175107	3.88305	KLF12
GABRA1	-1.00946	3.74975	-3.85708	0.0104663	0.0228411	-3.82352	GABRA1
DPYSL2	-1.00933	7.40385	-10.3226	9.84497e-05	0.000607242	1.55226	DPYSL2
SLC4A7	-1.00907	7.53395	-9.88838	0.000122674	0.000705303	1.29822	SLC4A7
LINC00674	-1.00867	9.16719	-15.0984	1.36679e-05	0.000181265	3.81327	LINC00674
KLRB1	-1.0086	5.72386	-4.79945	0.00408702	0.0104253	-2.75274	KLRB1
LOC283112	-1.00816	3.11701	-5.6522	0.00193175	0.00573121	-1.89119	LOC283112
EDIL3	-1.008	7.54535	-13.3692	2.58211e-05	0.000259658	3.08973	EDIL3
FYN	-1.00756	6.24274	-7.57998	0.000468196	0.0018957	-0.252105	FYN
LINC01186	-1.00734	7.95176	-4.31013	0.00655451	0.0154335	-3.29241	LINC01186
SVIP	-1.0072	8.53749	-15.2484	1.29775e-05	0.000176142	3.87195	SVIP
PDDC1	-1.0068	8.08816	-18.0452	5.35075e-06	0.000112791	4.86702	PDDC1
KIF22	-1.00679	5.82765	-16.6644	8.13874e-06	0.000137594	4.39797	KIF22
LOC101927263	-1.00667	5.2781	-6.00268	0.00145447	0.00457425	-1.56371	LOC101927263
SLC22A23	-1.00641	9.18284	-18.0942	5.27478e-06	0.000112328	4.88294	SLC22A23
MAP3K15	-1.00576	4.34673	-5.08604	0.00314571	0.00844692	-2.45242	MAP3K15
KRT15	-1.00519	12.0015	-9.24541	0.000172772	0.000898243	0.902295	KRT15
LINC01448	-1.00516	3.06381	-5.38637	0.00241739	0.00686055	-2.14957	LINC01448
DEPDC1	-1.00509	6.23018	-8.11032	0.000334357	0.00146289	0.137901	DEPDC1
FIG4	-1.00493	8.0167	-9.88171	0.000123097	0.000706888	1.29424	FIG4
TRUB2	-1.0049	7.94787	-11.6624	5.25001e-05	0.000401148	2.27656	TRUB2
SMARCA1	-1.00459	8.00657	-13.1416	2.82388e-05	0.000273189	2.98747	SMARCA1
FAM117B	-1.00366	8.04056	-17.6791	5.96155e-06	0.000116953	4.74651	FAM117B
LINC01278	-1.00348	5.12411	-6.74429	0.00083081	0.00295122	-0.916224	LINC01278
SNRNP48	-1.00348	6.20542	-6.88085	0.000753531	0.00273925	-0.803218	SNRNP48
PCNX1	-1.00333	7.45968	-17.6129	6.08052e-06	0.000117073	4.72445	PCNX1
RNF166	-1.00294	5.62911	-7.75624	0.000417715	0.00173531	-0.119945	RNF166
EPB41L4B	-1.00261	11.0074	-15.5328	1.1778e-05	0.000167495	3.98162	EPB41L4B
ACTL6A	-1.00235	9.44701	-10.4727	9.1422e-05	0.000577741	1.63773	ACTL6A
GLT8D1	-1.00166	9.88112	-15.7963	1.07823e-05	0.000159538	4.08135	GLT8D1
DCTPP1	-1.00132	8.87233	-16.0956	9.76952e-06	0.00015087	4.19256	DCTPP1
BCL9	-1.00109	7.70927	-12.5648	3.56681e-05	0.000314821	2.7202	BCL9
TFB2M	-1.00053	9.21494	-15.6359	1.13761e-05	0.000164132	4.02084	TFB2M
C11orf63	-1.0003	7.69875	-8.82898	0.000218196	0.00106783	0.632168	C11orf63
C8B	1.00107	6.13207	6.11979	0.00132668	0.00425778	-1.45748	C8B
SERPINB4	1.00169	11.0722	4.35001	0.00629909	0.0149265	-3.24712	SERPINB4
SLC6A14	1.00186	12.5632	7.2521	0.000582456	0.00223959	-0.505036	SLC6A14
PTAFR	1.00229	9.91504	14.9361	1.44645e-05	0.000186261	3.74908	PTAFR
LOC101060609	1.00283	5.51444	6.19979	0.00124689	0.00406052	-1.3858	LOC101060609
SERPINB13	1.00297	11.1971	9.44999	0.000154584	0.000833834	1.03096	SERPINB13
IL20RB	1.00352	10.8047	13.229	2.72793e-05	0.000267979	3.02698	IL20RB
ZNF484	1.00422	5.32306	10.1117	0.00010943	0.000649252	1.43018	ZNF484
RGN	1.00423	4.99443	7.08327	0.000653909	0.0024559	-0.639041	RGN
LOC100310756	1.00439	7.68693	18.8946	4.19736e-06	0.000100331	5.13667	LOC100310756
HAGLR	1.0047	6.76933	5.98949	0.00146974	0.00461256	-1.57577	HAGLR
ITPKC	1.00471	8.10411	14.4188	1.73972e-05	0.00020561	3.53957	ITPKC
SLC37A1	1.00558	9.32999	17.7325	5.86752e-06	0.000116367	4.76425	SLC37A1
OR5V1	1.00573	2.83909	4.77417	0.00418465	0.010634	-2.77979	OR5V1
LAMB3	1.00608	10.4891	10.1899	0.0001052	0.000632959	1.47571	LAMB3
HCAR3	1.00735	9.91783	8.82357	0.000218872	0.00107004	0.628584	HCAR3
NADK	1.00815	10.3953	13.1494	2.81508e-05	0.000272717	2.99104	NADK
TAPBP	1.00826	10.2371	19.8219	3.25861e-06	8.98758e-05	5.4162	TAPBP
OXSR1	1.0094	9.22095	14.3644	1.77448e-05	0.000208554	3.51708	OXSR1
WASL	1.01013	11.5108	11.9064	4.71624e-05	0.000376865	2.39976	WASL
MT1H	1.01064	11.2448	12.8738	3.14342e-05	0.000291579	2.86488	MT1H
C2	1.01106	7.55192	12.6422	3.45479e-05	0.000309277	2.75675	C2
KLF1	1.01127	5.20491	6.18565	0.00126058	0.00409226	-1.39842	KLF1
BLNK	1.01193	9.52332	15.3443	1.25575e-05	0.000172919	3.90916	BLNK
OR4C1P	1.0121	4.54774	4.86512	0.00384548	0.00992457	-2.68293	OR4C1P
MDFI	1.01218	7.61857	5.77442	0.00174713	0.00529959	-1.77533	MDFI
PIEZO2	1.01225	5.20904	13.5235	2.43205e-05	0.000250386	3.15806	PIEZO2
RNASE7	1.01238	7.53224	3.11177	0.0242101	0.0463781	-4.76255	RNASE7
PLBD1	1.01262	10.1198	9.65141	0.000138841	0.000769951	1.15515	PLBD1
FOS	1.01285	8.11435	11.9477	4.63224e-05	0.000371578	2.4204	FOS
[truncated: 1,525 more rows]
