# Supplementary material for: Machine learning-driven discovery of celastrol as an anti-inflammatory therapy suppressing NETs in severe influenza
Source: Genes Dis. 2025 Dec 9;13(4):101971. doi: 10.1016/j.gendis.2025.101971 (PMC13015225; doi:10.1016/j.gendis.2025.101971)
Supplement: Multimedia component 4 [file mmc4.xlsx]

## Sheet: black
	wdNHBE with BN/59 at 36hpi	biological rep1	wdNHBE with BN/59 at 36hpi	biological rep2	wdNHBE with BN/59 at 36hpi	biological rep3	wdNHBE with KY/136 at 36hpi	biological rep1	wdNHBE with KY/136 at 36hpi	biological rep2	wdNHBE with KY/136 at 36hpi	biological rep3	wdNHBE with KY/180 at 36hpi	biological rep1	wdNHBE with KY/180 at 36hpi	biological rep2	wdNHBE with KY/180 at 36hpi	biological rep3	wdNHBE uninfected at 36hpi	biological rep1	wdNHBE uninfected at 36hpi	biological rep2	wdNHBE uninfected at 36hpi	biological rep3
LAPTM4A	13.1215	13.0123	13.0246	13.0356	12.9807	13.0419	13.0121	13.0435	12.9669	12.8757	12.8483	12.9012
ANXA2P2	12.5547	12.5304	12.4528	12.5506	12.4858	12.5527	12.555	12.5664	12.5905	12.5588	12.6229	12.6348
LAMP1	12.4289	12.5285	12.4723	12.4508	12.4099	12.484	12.4711	12.4827	12.438	12.5087	12.5906	12.5398
PSMB1	12.2359	12.1939	12.1241	12.2244	12.1494	12.2094	12.2337	12.1269	12.1746	12.2149	12.2964	12.294
TAX1BP1	12.1621	12.1634	12.0155	12.0664	12.0979	12.1805	12.0381	12.0623	12.0484	12.1374	12.164	12.2459
CLTA	12.0881	12.063	11.9841	12.1182	12.025	12.0512	12.0397	12.0365	11.9846	12.0859	12.1278	12.1687
CYBA	11.536	11.5423	11.4992	11.5016	11.4803	11.614	11.5679	11.4734	11.4091	11.5787	11.6249	11.6189
PSMA7	11.4498	11.5116	11.3321	11.4614	11.3558	11.4483	11.5677	11.5225	11.5317	11.5537	11.6195	11.5586
PSMD6	11.2766	11.2768	11.2385	11.3268	11.2585	11.3374	11.2788	11.2735	11.3665	11.4052	11.4308	11.4245
CHMP2A	11.2972	11.3032	11.0999	11.3059	11.2797	11.3192	11.2782	11.1519	11.2424	11.4376	11.4006	11.4404
DYNLRB1	11.3298	11.4088	11.2238	11.1768	11.2114	11.2514	11.1542	11.0517	11.063	11.5256	11.4599	11.5816
ANKRD13A	11.2146	11.2989	11.2793	11.3218	11.307	11.2968	11.265	11.2124	11.2073	11.1628	11.0655	11.1611
HSD17B12	11.1045	11.2044	11.2232	11.1506	11.0577	11.1832	11.1842	11.2211	11.2259	11.3266	11.4435	11.377
TIMM8B	11.2059	11.2266	11.0543	11.1457	10.9908	11.1481	11.2213	11.2246	11.2816	11.3395	11.3494	11.3722
CUL3	11.1268	11.1966	11.2061	11.2134	11.0789	11.2738	11.1025	11.156	11.2544	11.3455	11.3241	11.2804
GALNT1	10.9511	11.0763	11.0092	10.9322	10.8234	10.9856	10.9427	11.1545	11.04	11.2754	11.4383	11.2717
RAB13	10.9849	11.0905	10.977	11.011	10.8647	11.059	10.9365	10.969	10.9148	11.2745	11.338	11.3085
PSMD4	11.0609	11.0689	10.8031	11.0107	11.0316	11.0892	10.9632	10.9476	10.9999	11.0713	11.1055	11.123
PSMB5	10.8624	10.9721	10.7764	10.8295	10.7074	10.8718	10.8148	10.7531	10.832	11.0429	11.1315	11.0524
LINC01420	10.6644	10.6787	10.5348	10.8605	10.7871	10.9478	10.7462	10.7378	10.821	10.9827	11.0052	11.0533
NDUFS2	10.6673	10.7375	10.6246	10.6808	10.5754	10.7108	10.7402	10.713	10.6719	10.9105	11.0435	10.9343
FAM96B	10.6141	10.7008	10.5194	10.5377	10.5655	10.6176	10.6009	10.5659	10.576	10.745	10.7928	10.7951
MAPRE1	10.5285	10.6725	10.5639	10.572	10.5604	10.6244	10.6509	10.5415	10.5996	10.6534	10.7332	10.7352
SLC20A1	10.5944	10.6587	10.7316	10.7854	10.9276	10.5683	10.6163	10.7369	10.484	10.3158	10.511	10.3199
SYNCRIP	10.377	10.394	10.3712	10.4523	10.2864	10.4828	10.4948	10.6221	10.5161	11.0105	10.918	10.7834
SCAF8	10.4948	10.5359	10.5545	10.4773	10.4462	10.5644	10.5084	10.5255	10.5221	10.6402	10.5825	10.5955
IQGAP1	10.3325	10.4214	10.5224	10.4604	10.2507	10.4228	10.4366	10.6049	10.4099	10.8023	10.7133	10.6766
AFF1	10.4381	10.5255	10.4975	10.6166	10.6892	10.6348	10.4857	10.5596	10.5244	10.3677	10.2281	10.2653
WDR26	10.39	10.4807	10.3684	10.4062	10.3567	10.4813	10.4357	10.4653	10.4703	10.6029	10.5502	10.6407
MRPL36	10.3519	10.5078	10.3705	10.3755	10.2476	10.3524	10.3698	10.3263	10.5607	10.6305	10.6871	10.5521
SPAG7	10.412	10.4826	10.2246	10.3519	10.3584	10.5007	10.3995	10.3626	10.3885	10.5596	10.6515	10.6297
SCAF11	10.3758	10.462	10.2966	10.3567	10.24	10.3913	10.3184	10.3801	10.2729	10.5085	10.5336	10.5123
TIMMDC1	10.3501	10.4185	10.2997	10.3179	10.2187	10.3443	10.2636	10.2645	10.4295	10.5537	10.5665	10.571
AURKAIP1	10.3178	10.4163	10.3054	10.2874	10.3135	10.3659	10.2982	10.2533	10.3741	10.509	10.5491	10.5478
CBFB	10.2529	10.4692	10.3454	10.3559	10.2873	10.3415	10.2481	10.327	10.3747	10.4196	10.5188	10.4202
ATP6V1H	10.2521	10.3227	10.2129	10.3207	10.1659	10.3355	10.2786	10.2636	10.4185	10.4101	10.4722	10.3608
MRPL14	10.2968	10.3928	10.1767	10.2322	10.1534	10.2498	10.3038	10.2756	10.3493	10.3335	10.4065	10.3862
DAP3	10.2353	10.2989	10.1364	10.1988	10.1451	10.2392	10.1813	10.1371	10.2677	10.4659	10.6126	10.4307
PSMD2	10.1033	10.2303	10.0455	10.1612	10.0808	10.2172	10.2769	10.1001	10.1976	10.385	10.4757	10.4766
BOLA3	10.2087	10.2351	10.1416	10.1885	10.0811	10.2297	10.2387	10.1988	10.3126	10.2993	10.3449	10.2626
MEA1	10.1805	10.297	10.0411	10.2035	10.0924	10.2503	10.2041	10.1098	10.195	10.3039	10.3045	10.3436
PRKCI	10.0033	10.1161	9.97563	10.0119	9.92696	10.1629	10.1281	10.1908	10.142	10.6403	10.4666	10.4229
TRAK1	10.1762	10.2704	10.0353	10.0954	10.0136	10.2342	10.1593	10.0889	10.1075	10.2862	10.2327	10.3061
CYTH2	10.1158	10.2139	10.0282	10.2325	10.169	10.2607	10.0479	9.98095	10.0206	10.1812	10.2457	10.194
RABGAP1	10.0242	10.1466	10.1	10.1774	10.0557	10.2057	10.124	10.065	10.128	10.2533	10.1859	10.2034
SERPINB6	10.0911	10.1956	10.0048	10.0051	10.0781	10.0547	10.0366	9.94286	9.91237	10.3662	10.3801	10.411
TRAPPC5	10.0283	10.1343	9.92249	9.99552	9.88066	10.0823	10.0635	10.0252	10.1538	10.2527	10.182	10.2115
POP4	10.02	10.0503	9.9206	10.1178	9.9904	10.0823	10.0056	9.97564	10.0346	10.1656	10.2246	10.23
SESTD1	9.97748	10.059	9.93671	9.94287	9.97041	10.1631	9.90557	9.99385	9.81624	10.1943	10.1502	10.1696
LNPEP	10.1162	10.1844	10.1852	10.1135	10.1018	10.0009	10.0447	10.0904	9.95755	9.87123	9.76887	9.77985
SMIM7	9.92166	9.89041	9.80163	10.0704	9.90858	10.0445	9.89856	9.9021	9.97576	10.1471	10.1268	10.2005
ZNHIT3	9.95572	10.0634	9.86721	9.8801	9.78038	10.0028	9.8441	9.95883	9.95208	10.114	9.99258	10.0524
RNF20	9.81846	9.91148	9.89275	9.94804	9.83023	10.008	9.83046	9.85296	9.87859	9.91679	9.9347	9.94504
SPPL3	9.82028	10.0036	9.83928	9.84224	9.77271	9.87739	9.80099	9.85226	9.79739	9.92389	9.99044	9.92575
CKS2	9.79835	9.86516	9.76307	9.73564	9.53414	9.76214	9.69457	9.77276	10.0437	10.0706	10.14	10.0137
MID1IP1	9.74911	9.97949	9.89329	9.95603	9.98568	10.0944	9.85304	9.84903	9.79259	9.70582	9.6037	9.62125
CDK7	9.74569	9.82022	9.65215	9.85448	9.72562	9.79149	9.66853	9.66777	9.90905	9.93254	9.998	9.93516
SMIM10L1	9.76834	9.76499	9.72347	9.77123	9.59774	9.82954	9.7099	9.74482	9.78613	10.0314	10.0114	9.94424
ZCCHC2	10.0604	9.89999	9.94864	9.88241	9.70484	9.81179	10.0144	9.92967	9.70014	9.56479	9.50154	9.58935
PARD3	9.71384	9.81428	9.68363	9.75458	9.64927	9.80721	9.69874	9.7278	9.7152	10.023	9.94173	9.99109
MBD4	9.67419	9.7941	9.7192	9.76068	9.72322	9.87808	9.62746	9.73172	9.74661	9.87184	9.87346	9.78137
ZFYVE21	9.67787	9.80342	9.61037	9.84951	9.77064	9.90157	9.73406	9.65273	9.70819	9.77816	9.86065	9.79997
PRPSAP1	9.72185	9.7233	9.62775	9.77472	9.72317	9.80748	9.68386	9.67215	9.68101	9.80325	9.82422	9.81075
NFU1	9.67302	9.66968	9.56066	9.74028	9.65803	9.78195	9.65807	9.66319	9.71809	9.78244	9.78692	9.80245
SF3B2	9.69832	9.75726	9.63955	9.53634	9.57372	9.71187	9.44681	9.47578	9.39951	9.97648	9.78788	9.92438
UTP11	9.58763	9.73602	9.61608	9.62587	9.46582	9.63353	9.58915	9.64661	9.78174	9.77708	9.75979	9.74019
DROSHA	9.57795	9.61247	9.57661	9.65465	9.61687	9.71038	9.59414	9.54342	9.63477	9.72977	9.77802	9.75565
CDK13	9.5385	9.68135	9.59852	9.56063	9.44483	9.54492	9.49705	9.71842	9.62728	9.88291	9.79046	9.68899
NIF3L1	9.5967	9.70126	9.49685	9.52546	9.59605	9.64769	9.5318	9.59957	9.59401	9.70831	9.76706	9.7001
COMMD1	9.6028	9.59435	9.41866	9.5115	9.49617	9.58316	9.45278	9.36573	9.62244	9.6996	9.80333	9.85106
DESI2	9.46772	9.67901	9.5159	9.56635	9.49839	9.56272	9.51695	9.5483	9.50547	9.66615	9.79242	9.6287
M6PR	9.49116	9.57534	9.32685	9.50295	9.32851	9.58299	9.49875	9.54882	9.5555	9.63721	9.88119	9.68455
ECI1	9.41332	9.73619	9.38903	9.57652	9.45629	9.59077	9.46971	9.51845	9.53094	9.61726	9.70988	9.59485
RUFY1	9.54724	9.72066	9.43097	9.38165	9.47874	9.54434	9.37045	9.26625	9.27242	9.74232	9.86999	9.79647
CMTM7	9.43367	9.5881	9.49412	9.43417	9.46235	9.60394	9.48476	9.44884	9.29746	9.7038	9.63999	9.64719
SAFB	9.47079	9.62966	9.4039	9.421	9.43062	9.52688	9.44063	9.4462	9.39519	9.65923	9.6329	9.65845
SAE1	9.33168	9.52954	9.42625	9.40052	9.24299	9.45371	9.48788	9.46522	9.49754	9.7405	9.72571	9.70493
ORMDL1	9.37053	9.60725	9.38148	9.47196	9.36675	9.46202	9.43609	9.5151	9.61146	9.56979	9.6432	9.60848
THRAP3	9.43684	9.70562	9.2283	9.09089	9.06236	9.47665	9.43221	9.50188	9.07745	9.8247	9.874	9.88558
UBXN1	9.31555	9.58981	9.34929	9.46418	9.52283	9.52468	9.48705	9.35577	9.33901	9.59668	9.70439	9.61312
NAA35	9.48002	9.55707	9.42505	9.4131	9.3067	9.48822	9.24197	9.41387	9.30007	9.69484	9.73262	9.75614
RAE1	9.42454	9.4716	9.34969	9.5261	9.46129	9.54654	9.40121	9.41169	9.48152	9.46813	9.65654	9.52081
ENGASE	9.52209	9.45404	9.53902	9.4304	9.49976	9.44215	9.52951	9.5278	9.48392	9.33956	9.45974	9.38121
TUBG1	9.38434	9.49842	9.2496	9.32305	9.24047	9.46024	9.46869	9.29465	9.41986	9.64841	9.73673	9.68572
PSMG3	9.34388	9.54017	9.36476	9.25757	9.29633	9.42934	9.31385	9.35493	9.28199	9.59144	9.58691	9.57372
CCDC12	9.4304	9.42732	9.25154	9.25345	9.26306	9.52655	9.40646	9.22494	9.30402	9.56819	9.60092	9.55321
TCEAL3	9.42645	9.44304	9.18916	9.34251	9.35451	9.50069	9.26723	9.25365	9.18175	9.58855	9.54001	9.65579
MRPS17	9.33616	9.42198	9.30535	9.332	9.26909	9.29344	9.33903	9.22848	9.40133	9.60319	9.55568	9.53466
POLR2C	9.34366	9.48016	9.27993	9.3985	9.40083	9.37465	9.28476	9.31464	9.39833	9.49949	9.41117	9.45338
LINC00116	9.44513	9.43917	9.29009	9.25888	9.15809	9.38982	9.30527	9.27129	9.51082	9.52387	9.52761	9.41346
RPS19BP1	9.20539	9.43531	9.18484	9.33035	9.27556	9.29471	9.32161	9.35547	9.35696	9.51103	9.60873	9.54115
GLG1	9.27081	9.49364	9.3151	9.26486	9.09826	9.25184	9.31521	9.456	9.22327	9.59538	9.52915	9.52151
DNAJC8	9.35989	9.31179	9.2228	9.29858	9.28835	9.34215	9.22633	9.19223	9.14236	9.57033	9.54399	9.58671
CUL1	9.22815	9.41301	9.27219	9.37404	9.26046	9.406	9.22274	9.27273	9.29666	9.37742	9.41648	9.414
ARL2BP	9.24657	9.34914	9.16014	9.2882	9.21851	9.40513	9.09621	9.1759	9.21632	9.37483	9.56346	9.54356
ABHD17A	9.18739	9.29366	9.09853	9.20127	9.1053	9.3441	9.24196	9.17823	9.27417	9.54816	9.4453	9.54778
PDAP1	9.2297	9.24848	9.23386	9.24946	9.23751	9.26509	9.25569	9.17767	9.29167	9.39276	9.37055	9.39253
PCGF3	9.11127	9.25708	9.08344	9.26958	9.14035	9.28101	9.14376	9.10285	9.24083	9.30677	9.38345	9.37284
UMPS	9.20497	9.33551	9.10794	9.09003	9.05367	9.24905	9.21138	9.10806	9.2129	9.32855	9.33922	9.30238
GLCCI1	9.16252	9.27073	9.10256	9.17671	9.1881	9.3128	9.07004	9.1424	9.00067	9.3543	9.24111	9.36744
CDK5RAP3	9.10452	9.19578	9.05665	9.10123	9.12704	9.12021	9.04691	9.05977	9.15912	9.30474	9.3888	9.39175
UBE2J2	9.10037	9.16999	8.99272	9.14857	9.16316	9.1601	9.09717	9.05864	9.15547	9.34949	9.3569	9.28104
IDH3B	9.0999	9.20764	9.03939	9.06844	9.04702	9.11001	9.09262	8.96639	9.17128	9.15439	9.33899	9.32875
COPG1	8.979	9.24295	9.16977	9.13765	9.05127	9.1055	9.10891	9.07707	9.09604	9.21037	9.18635	9.25236
PARL	9.05089	9.10237	8.96139	9.02181	8.9222	9.05461	9.12299	8.92189	9.06576	9.3627	9.41	9.44845
EIF2B2	8.92348	9.18293	9.06958	9.07913	8.97962	9.10091	8.96369	8.91744	9.04325	9.22625	9.3685	9.18697
KIAA1429	9.02072	9.12875	8.96193	9.00462	8.91298	9.12081	8.96904	8.93985	9.03085	9.30012	9.26672	9.31771
VDR	9.01701	8.97945	9.0361	9.08543	8.84677	9.02396	9.13642	9.07133	9.17492	9.26597	9.15945	9.1664
TGS1	9.11505	9.04213	8.8905	9.04576	8.93347	9.08229	9.07821	9.10629	9.01487	9.23361	9.16617	9.1633
DNAJB6	8.8795	9.17075	9.08413	9.0462	8.83392	8.94228	8.7873	8.87125	8.96723	9.13659	9.49026	9.21272
ING2	8.87941	8.97128	8.94847	9.09153	8.95336	9.09051	8.8516	9.0326	9.05244	9.05447	9.10745	9.11325
NOP16	8.93459	9.04531	8.8494	9.01518	8.8229	8.86379	9.04575	8.95855	9.06697	9.15029	9.19996	9.09326
CENPL	8.79425	8.8582	8.90239	8.87806	8.72633	8.90577	8.90636	9.09544	8.99539	9.27828	9.38246	9.20473
RFWD2	8.92479	8.93861	8.90017	9.04099	8.9082	9.08048	8.82938	8.79866	8.9084	9.16337	9.26436	9.23553
SIK3	9.07274	8.97265	9.06626	9.00413	9.02009	9.23154	8.85819	9.08011	9.11032	8.86277	8.70596	8.787
FTSJ3	8.88603	8.96691	8.91267	8.91793	8.83421	9.02377	8.94224	8.92089	8.95626	9.09693	9.05332	9.01124
C7orf49	8.8894	8.94588	8.83447	8.85766	8.75081	8.92078	8.98611	8.88048	8.93832	9.04339	9.15132	9.1075
ZDHHC4	8.905	9.03863	8.76771	8.98532	8.8284	8.96172	8.85652	8.69631	8.85784	8.99437	9.04406	9.03878
EYA3	8.82051	8.9522	8.86572	8.84266	8.77982	8.98381	8.83681	8.84989	8.92315	9.00447	9.01892	8.9999
PQBP1	8.86312	8.93073	8.78273	8.86942	8.78467	8.85844	8.72659	8.7156	8.90807	9.00777	9.17494	9.07263
SNRNP40	8.93106	8.98727	8.75298	8.82775	8.74169	8.90716	8.84571	8.86988	8.80775	8.95924	8.92608	8.97051
SVBP	8.89149	8.96932	8.7265	8.68471	8.71936	8.8437	8.6516	8.68714	8.61774	9.18801	9.10355	9.16883
CYB561D2	8.80981	8.81343	8.60121	8.8473	8.85033	8.91947	8.788	8.70002	8.72647	8.9083	8.86889	8.82692
TMEM216	8.95234	8.96406	8.5362	8.57348	8.65797	8.64986	8.53531	8.5513	8.45933	9.05721	8.9792	9.06069
MRPL46	8.70544	8.8273	8.66035	8.64589	8.54948	8.68136	8.66742	8.67898	8.79302	8.79341	8.78671	8.74386
BAD	8.55666	8.81413	8.53301	8.57928	8.4881	8.66542	8.55188	8.47356	8.64676	9.04258	8.85271	8.99707
BRE	8.52607	8.73426	8.6101	8.69341	8.55791	8.6756	8.60774	8.56437	8.62243	8.81863	8.92805	8.89312
MORC2	8.59989	8.74782	8.66348	8.71242	8.57719	8.6006	8.57734	8.52988	8.69048	8.75556	8.8385	8.72274
TNC	8.84995	8.40504	8.89165	8.81475	8.59531	8.38777	8.89898	8.96137	8.70878	8.2309	8.58033	8.17803
RNPEPL1	8.62836	8.61849	8.48566	8.73722	8.58492	8.51824	8.68029	8.53228	8.54735	8.86378	8.85759	8.62345
ZWINT	8.47107	8.56344	8.41995	8.32187	8.17139	8.40293	8.6251	8.47927	8.73428	9.01769	8.96686	9.00868
URM1	8.53987	8.701	8.51178	8.60799	8.51122	8.68079	8.57107	8.43918	8.52324	8.77442	8.78346	8.69441
TLCD2	8.59231	8.52981	8.48147	8.5083	8.33856	8.6495	8.52758	8.616	8.46518	8.78979	8.87485	8.78811
MNAT1	8.68789	8.62008	8.41468	8.51338	8.43271	8.64576	8.40027	8.4062	8.41127	8.85557	8.7535	8.85383
PAQR8	8.33289	8.55791	8.50812	8.58973	8.44239	8.73164	8.37653	8.37854	8.43493	8.71002	8.70113	8.78856
ELP4	8.45325	8.58072	8.30834	8.55545	8.49058	8.69425	8.46544	8.5334	8.47728	8.56821	8.58248	8.66415
RNF113A	8.40916	8.55478	8.43756	8.54668	8.54141	8.41949	8.3996	8.29412	8.40729	8.5623	8.68014	8.51405
UBE2S	8.34413	8.43822	8.37245	8.32178	8.31709	8.41995	8.4513	8.24096	8.54107	8.80448	8.73565	8.61447
FASTKD5	8.45529	8.47236	8.38897	8.46091	8.36867	8.41951	8.31049	8.30512	8.58749	8.51802	8.69667	8.57362
CLPP	8.39114	8.50104	8.1868	8.38944	8.18584	8.47915	8.47858	8.41966	8.48024	8.57317	8.6469	8.66873
LINC00667	8.31181	8.44859	8.32258	8.48747	8.31084	8.37868	8.33057	8.45186	8.38655	8.57168	8.61606	8.47308
DCTN1	8.30531	8.38804	8.43835	8.36154	8.25586	8.50071	8.40475	8.30083	8.40517	8.51056	8.46615	8.57462
OXSM	8.30793	8.47543	8.35424	8.455	8.289	8.42912	8.34904	8.31917	8.45024	8.4063	8.5332	8.51292
CPNE1	8.39385	8.43932	8.29153	8.26902	8.27336	8.44324	8.42418	8.30286	8.26208	8.63279	8.51173	8.59392
SLC35E3	8.29569	8.46054	8.43458	8.47794	8.31604	8.34187	8.28886	8.32496	8.28443	8.50415	8.55256	8.40325
PPP1R35	8.29857	8.5068	8.24183	8.32273	8.39164	8.28981	8.2364	8.30558	8.27064	8.59363	8.51248	8.58242
GTF2IRD2	8.27529	8.45295	8.25995	8.4475	8.31708	8.38017	8.26309	8.29183	8.42457	8.52061	8.45064	8.48995
KANK2	8.31745	8.441	8.18884	8.25683	8.0495	8.41263	8.28913	8.25534	8.18627	8.56659	8.50698	8.63055
NKTR	8.25494	8.30824	8.17331	8.17793	8.04993	8.14795	8.24114	8.43401	8.38489	8.57307	8.3878	8.33877
ALKBH3	8.23454	8.43246	8.24679	8.1102	8.15964	8.29897	8.21289	8.26376	8.13881	8.4428	8.52267	8.40388
RBMX2	8.22896	8.26182	8.21328	8.32702	8.17156	8.28708	8.20078	8.18469	8.29319	8.39094	8.41621	8.32561
ERICH1	8.13207	8.35618	8.14797	8.32556	8.18855	8.14836	8.21289	8.14018	8.20089	8.34572	8.44121	8.36937
COQ7	8.19563	8.2467	8.22495	8.23779	8.0934	8.23432	8.20688	8.01424	8.19447	8.38365	8.43329	8.39019
LOC153546	8.25472	8.20229	7.98549	8.1897	8.2	8.34545	7.85119	7.96914	7.83661	8.4314	8.21073	8.51607
COG4	8.13656	8.2328	8.06762	8.18747	8.00831	8.10445	8.09414	7.99882	8.14827	8.30367	8.39418	8.3315
UIMC1	7.9443	8.16316	8.08204	8.14565	8.00646	8.17034	8.02707	8.12294	8.1388	8.18775	8.35156	8.25127
C6orf226	8.2527	8.20587	7.95501	8.01625	8.0324	8.19671	7.97896	7.95592	7.91183	8.30443	8.34384	8.26943
SETD4	7.99577	8.26737	7.93264	8.08945	8.07782	8.19005	7.96642	7.95966	8.00477	8.25223	8.30631	8.25973
ZNF445	8.23647	7.97528	8.14713	7.97976	8.12652	8.16497	8.24052	8.19329	8.15005	7.94955	7.90115	8.12248
PPP6R2	7.93396	8.13165	7.98258	8.0979	7.89567	8.04612	8.01915	8.0471	8.17979	8.16572	8.27518	8.3106
FGD4	7.87456	8.0525	8.09862	8.11195	7.87972	8.00926	7.83155	8.16255	7.97161	8.26347	8.24496	8.37767
DHPS	7.99347	8.2059	7.94451	8.00783	7.92876	8.11402	8.04973	7.94933	8.00347	8.20503	8.23936	8.27766
LANCL2	7.89756	8.03758	7.8552	7.91496	7.93696	8.04009	8.06358	7.89683	8.12106	8.2149	8.22858	8.25389
SSNA1	7.96724	8.18477	7.94411	8.00067	7.74469	7.95539	7.9121	7.792	8.0274	8.19178	8.25942	8.2576
AAR2	8.00316	8.11523	7.77716	7.89806	7.8264	7.92439	7.95712	7.91908	7.81132	8.09821	8.13126	8.18181
XPA	7.94317	7.90874	7.87089	7.93131	7.88913	8.00221	7.8973	7.85468	8.10024	8.02433	8.15803	8.06253
CCNB2	7.68458	7.94538	7.69925	7.58956	7.56002	7.7603	7.8235	7.81113	7.77487	8.40462	8.43706	8.16401
LOC101929726	7.93473	7.7539	8.24212	7.84108	8.30786	8.01121	8.06451	7.8493	7.79739	7.31868	7.63469	7.71763
SRGAP2C	7.75744	7.9189	7.78782	7.84279	7.68444	7.85193	7.76532	7.90412	7.70623	8.22708	8.16548	7.99862
CEP70	7.79897	7.82874	7.78669	7.897	7.71636	7.93439	7.69708	7.81555	7.85543	8.03706	8.15273	8.01335
COX10	7.75555	8.02156	7.84357	7.93701	7.77416	7.81941	7.90772	7.78997	7.89912	7.94386	7.97608	7.83836
ABL2	7.9678	7.99856	7.96104	8.11484	8.07354	7.68267	7.91068	8.13509	7.93152	7.5839	7.41572	7.51235
TMEM101	7.78265	7.97469	7.7384	7.90162	7.71735	7.81891	7.79798	7.67617	7.84702	8.0752	7.98089	8.01153
FAM212A	7.94038	7.81187	7.66775	7.67229	7.4077	7.82825	7.85035	7.90467	7.97254	8.09722	8.15813	7.8581
WDR59	7.82721	7.99263	7.68263	7.85923	7.68782	7.82388	7.77423	7.71601	7.80848	8.0637	8.02894	7.93688
DMWD	7.8125	7.83651	7.99003	7.77784	7.9133	7.94351	8.05487	8.11754	7.91699	7.64598	7.42265	7.56369
C17orf80	7.87738	7.87125	7.79782	7.73789	7.7479	7.82422	7.67804	7.68243	7.58938	8.01018	8.07101	7.9937
DOPEY2	7.5104	7.65062	7.819	7.89532	7.61501	7.76003	7.82506	7.9582	7.81023	8.18329	7.79871	7.96163
FLAD1	7.69105	7.94661	7.77828	7.87994	7.76591	7.74193	7.86987	7.61403	7.83563	7.91498	7.97372	7.78007
MAPKAPK5-AS1	7.70297	7.79946	7.75381	7.7915	7.64171	7.74269	7.60516	7.52198	7.74133	8.0093	8.0957	8.11995
MLYCD	7.76227	7.78408	7.7053	7.68567	7.66994	7.97367	7.78035	7.73481	7.66099	7.88524	7.99119	7.96707
PPP1R27	7.87359	7.81072	7.88232	7.88491	8.04057	7.69632	7.89035	8.06225	7.74748	7.4559	7.37323	7.52582
2024-03-03	7.38695	7.68898	7.57992	7.87304	7.66318	7.97044	7.59509	7.59976	7.71077	7.93459	8.09329	7.9881
UBE2C	7.48612	7.79284	7.535	7.50661	7.27565	7.68772	7.92528	7.71409	7.84877	8.07725	8.20307	7.89413
HGF	7.86623	7.74685	7.82198	7.74157	7.91814	7.68086	7.85401	7.69332	7.86512	7.718	7.63679	7.61555
RTP3	7.57002	7.67941	8.10716	7.65246	7.98548	7.72878	7.77766	7.82562	7.92308	7.61953	7.4465	7.48077
SCARF1	7.66073	7.64148	7.71766	7.52754	7.61217	7.81567	7.67507	7.80191	7.71162	7.99692	7.73647	7.89194
ARHGAP24	7.60895	7.80101	7.47094	7.7467	7.71215	7.9154	7.49514	7.55777	7.56092	7.93139	8.01138	7.88599
RFX1	7.626	7.77403	7.6362	7.60802	7.64415	7.86173	7.74999	7.75484	7.67018	7.92948	7.75974	7.74852
EDC4	7.62358	7.80854	7.51901	7.66746	7.50548	7.88495	7.45917	7.60239	7.5846	7.84222	7.924	7.90316
C6orf136	7.55918	7.73542	7.62525	7.71801	7.55378	7.72387	7.58057	7.50164	7.72431	7.76868	7.96737	7.76027
HSPA2	7.64954	7.63322	7.43834	7.59172	7.31399	7.45651	7.37004	7.23896	7.82659	8.12069	7.98049	8.18867
LOC100049716	7.42671	7.71372	7.49953	7.89099	7.68021	7.86997	7.32728	7.60271	7.5848	7.68214	7.92086	7.72554
DNASE1L1	7.55188	7.65409	7.47538	7.74719	7.59316	7.73709	7.57711	7.58267	7.65116	7.73734	7.82848	7.77045
TMEM120A	7.37814	7.63551	7.48965	7.64186	7.65732	7.65258	7.65346	7.48926	7.5647	7.86673	7.93858	7.84525
C22orf15	7.5355	7.66682	7.29522	7.61856	7.52404	7.81755	7.51603	7.49418	7.58274	7.78596	7.81693	7.97885
YBEY	7.49931	7.68668	7.57825	7.66531	7.48369	7.62757	7.41926	7.46485	7.5439	7.63907	7.84894	7.65801
NANP	7.49458	7.62358	7.39447	7.55542	7.47829	7.33705	7.39863	7.28908	7.68618	7.87511	7.87936	7.79497
BRPF1	7.47565	7.67444	7.54197	7.65909	7.47557	7.50861	7.45291	7.546	7.44897	7.62071	7.77463	7.57274
PLCG1	7.58892	7.50703	7.63091	7.51086	7.69792	7.48013	7.77377	7.8388	7.5687	7.38949	7.27129	7.4317
ABT1	7.45557	7.59231	7.39658	7.52335	7.43732	7.55244	7.61116	7.4157	7.5176	7.66298	7.71778	7.74927
BUD13	7.50649	7.61867	7.31229	7.6505	7.50912	7.67605	7.48477	7.38755	7.41752	7.66114	7.58955	7.64421
LOC105373849	7.4292	7.38462	7.4117	7.4316	7.28799	7.61321	7.30354	7.54695	7.40184	7.85843	7.78954	7.85372
DHDDS	7.52876	7.51982	7.58607	7.57195	7.55256	7.37993	7.45671	7.60848	7.62813	7.49794	7.33545	7.45914
LOC148413	7.55465	7.69724	7.18723	7.25765	7.36315	7.47516	7.34811	7.31926	7.17877	7.78521	7.73219	7.9537
TBC1D10A	7.43374	7.54335	7.38737	7.44471	7.33129	7.52323	7.42548	7.54705	7.46449	7.6654	7.45235	7.61296
TLE2	7.32546	7.45303	7.29285	7.40485	7.18103	7.59335	7.47567	7.48709	7.42678	7.7918	7.4848	7.72911
HDAC8	7.44409	7.33104	7.18279	7.48872	7.37394	7.52298	7.29487	7.26826	7.31372	7.58323	7.56526	7.60328
PHRF1	7.40596	7.43193	7.31486	7.46798	7.27586	7.3666	7.46672	7.31711	7.386	7.3584	7.61661	7.48413
AP4B1	7.35497	7.43348	7.33437	7.4198	7.35494	7.33492	7.42791	7.36391	7.29003	7.45695	7.53055	7.58859
ZNF211	7.21126	7.4328	7.12899	7.34205	7.15861	7.421	7.11523	7.16224	7.21239	7.71052	7.59557	7.77565
LINC01410	7.30114	7.23713	7.20663	6.88309	6.94017	7.30493	7.0492	7.20648	7.02081	8.10428	7.50307	7.96652
ACOX3	7.2422	7.33579	7.20231	7.49271	7.11151	7.43041	7.25448	7.22652	7.3271	7.54205	7.45826	7.57628
C1orf50	7.15778	7.41758	7.22232	7.26737	7.23086	7.2954	7.24331	7.34637	7.43505	7.53613	7.6025	7.44943
LOC101927247	7.31891	7.45104	7.12581	7.12676	7.23599	7.33236	7.24195	7.20937	7.0387	7.57807	7.63787	7.60376
SPIN3	7.23865	7.37018	7.24928	7.24989	7.26583	7.3435	7.22376	7.34784	7.26561	7.45064	7.35545	7.38528
RPUSD3	7.19134	7.35823	7.176	7.31585	7.10144	7.40086	7.38105	7.03784	7.33372	7.40491	7.5186	7.41705
GMEB1	7.06534	7.40076	7.2276	7.37606	7.2102	7.46461	7.16616	7.20941	7.17253	7.47766	7.46839	7.33093
TBC1D12	7.20896	7.45325	7.14835	7.17403	7.05097	7.29903	7.24062	7.18905	7.19113	7.44642	7.47611	7.49231
STAMBPL1	7.1376	7.29506	7.02811	7.40752	7.14512	7.31314	7.17551	7.21217	7.14867	7.47718	7.43053	7.35896
ILF3-AS1	7.33062	7.4887	7.02859	7.18506	6.96086	7.18695	6.84796	6.82372	6.70313	7.66586	7.61608	7.61922
LOC101930370	7.30278	7.21285	7.08371	7.08585	7.09348	7.24414	7.21528	7.20817	7.32914	7.35824	7.39449	7.32093
N6AMT1	7.2788	7.40161	7.03493	7.06274	7.12048	7.27717	7.24781	7.06517	7.22608	7.37698	7.20637	7.47962
AURKA	6.9303	7.35391	7.1023	7.13218	7.03956	7.18146	7.18437	7.18867	7.32067	7.46334	7.64885	7.16081
HPCAL1	7.1957	7.33265	7.22531	7.35772	7.43312	7.29468	7.27736	7.21012	7.13014	7.06379	6.95106	7.03494
ARL16	7.29139	7.37943	7.06613	7.09413	7.04207	7.14235	7.04875	7.03666	6.75845	7.53432	7.47028	7.49113
CHAF1B	6.89937	7.1657	7.02124	7.22668	7.35695	7.34761	6.98905	7.10317	6.9092	7.38022	7.37923	7.27817
HECTD3	7.00523	7.28977	7.05533	7.08737	6.92796	7.08458	7.28047	7.16388	7.06478	7.36548	7.26145	7.32294
PCBD2	6.98454	7.02403	7.05998	7.20151	6.89906	7.10736	7.12151	7.10207	7.07573	7.35454	7.45764	7.39167
SKIV2L	7.16629	7.22597	6.91716	7.01432	6.92659	7.05906	7.0875	7.13027	7.0498	7.2621	7.18254	7.12561
SHPK	6.98704	7.06433	6.8627	7.02529	6.88004	7.02643	7.0731	6.77023	6.99036	7.21724	7.31423	7.33783
ZFYVE19	7.11402	7.17735	6.89178	7.12925	6.89953	7.01689	6.90869	6.72947	7.0761	7.14233	7.28177	7.07722
ST20-AS1	6.96251	6.7704	6.65374	6.9198	6.66279	7.06014	7.00821	6.80768	7.18169	7.37855	7.41853	7.33727
DND1	6.99235	6.93162	6.66285	7.03227	7.09045	7.12601	6.92144	6.93022	6.90437	7.08953	7.18987	7.13219
SEMA4A	6.89188	7.01757	6.74402	6.81219	6.61312	6.9219	7.0391	6.68357	7.03589	7.21059	7.17317	7.28979
RRP8	6.89241	7.0989	6.91403	7.04715	6.87554	6.76	6.75444	6.83093	7.07611	7.00643	7.19012	7.03503
ASB16-AS1	6.87563	6.86834	6.91282	6.80791	6.7548	7.0143	6.78612	6.97076	6.92913	7.16318	6.97353	7.07227
OR7E156P	6.81098	6.90129	6.78629	6.86872	6.78689	7.02151	6.77112	6.59373	6.78469	7.1019	7.0931	7.19226
LOC728730	6.63201	6.73457	6.78068	6.94623	6.82222	7.1171	6.70552	6.91429	6.60617	7.1394	7.05295	7.01379
ZNF16	6.79649	6.86483	6.78176	6.86895	6.79931	6.93013	6.74643	6.90447	6.88564	6.91875	6.95853	6.96082
THOC5	6.49111	7.05978	6.88035	6.85098	6.71723	6.86628	6.80563	6.67851	6.73801	6.91656	7.13123	7.10433
TMEM44-AS1	6.83762	6.96567	6.69104	6.6076	6.52762	6.84023	6.74176	6.75987	6.88812	7.11019	6.9565	7.23964
NOL3	6.74171	6.86845	6.68197	6.76826	6.801	6.89065	6.64339	6.77635	6.56036	6.95258	7.07596	7.01035
ZNF14	6.76987	6.79583	6.55246	6.738	6.46917	6.74332	6.76467	6.72763	6.47317	6.91457	6.68945	6.88721
CDIP1	6.63845	6.73889	6.54551	6.53161	6.49157	6.70103	6.66757	6.68693	6.73055	6.79276	6.86586	6.79145
OR12D2	6.65204	6.72706	6.58289	6.28732	6.37952	6.52159	6.73019	6.70306	6.72201	6.68277	6.99334	6.96506
KIF1A	6.47056	6.44939	6.65873	6.41869	6.31257	6.64684	6.69035	6.76575	6.57746	6.96255	6.94382	6.9606
TMEM86A	6.71153	6.6834	6.84361	6.62759	6.77699	6.66895	6.83532	6.72446	6.79297	6.27958	6.20084	6.48707
CEP89	6.5709	6.79367	6.54806	6.40353	6.21633	6.67123	6.23374	6.49977	6.27265	6.86949	6.97863	7.0504
LOC200830	6.4164	6.30006	6.67832	6.67319	6.91985	6.79505	6.67579	6.73523	6.45629	6.39341	6.32603	6.42624
PCSK9	6.55974	6.70546	6.36227	6.45566	6.40901	6.49309	6.43701	6.22188	6.6354	6.77522	6.92441	6.59318
LOC284825	6.78235	6.36707	6.4033	6.16953	6.08554	6.46991	5.54326	5.73582	5.50788	7.3745	7.16737	7.3576
LINC00671	6.69013	6.45377	6.62971	6.48204	6.66655	6.77735	6.53911	6.83745	6.5419	6.25737	6.03156	6.42736
ZNF230	6.46491	6.56283	6.55177	6.71438	6.6541	6.54983	6.28632	6.43356	6.36994	6.46494	6.31566	6.20618
C7orf13	6.2074	6.44817	6.36745	6.40273	6.45496	6.47932	6.41468	6.51941	6.29694	6.70074	6.60638	6.63788
ZCWPW1	6.54373	6.5283	6.42483	6.36552	6.25941	6.29858	6.14859	6.20495	5.89023	6.7523	6.81477	6.79767
CDR2L	6.21733	6.31212	6.3815	6.37936	6.10318	6.55087	6.2232	6.52341	6.15064	6.70435	6.61252	6.67005
RIMKLA	6.50896	6.52169	6.23045	6.16351	5.95372	6.3166	6.26408	6.35085	6.43526	6.81232	6.56885	6.46237
ZSCAN25	6.28177	6.34053	6.39656	6.412	6.41669	6.42075	6.25799	6.23408	6.3616	6.54376	6.521	6.44418
TIGD5	6.25325	6.50497	6.14455	6.34635	5.95276	6.11007	6.25783	6.41948	6.2799	6.63043	6.67979	6.37609
FCMR	5.93211	6.36981	6.04404	6.04835	5.91525	6.22614	6.45996	6.15746	6.50179	6.61762	6.65501	6.63776
SUV39H1	6.15367	6.44305	6.19814	6.20107	6.21375	6.2975	6.37415	6.04219	6.31532	6.44971	6.4083	6.40117
HTT	6.19665	6.38163	6.11216	6.00218	6.14513	6.22756	6.39782	6.25158	6.11226	6.62177	6.41754	6.41265
ARHGAP31	6.12481	6.38973	6.05796	5.88126	5.90203	6.04844	6.33061	6.48076	6.45011	6.21026	6.47825	6.47682
ALDH1A2	6.17528	6.1829	6.34245	6.13034	6.40106	6.17718	6.35128	6.4689	6.27851	6.10377	6.01544	6.24514
RHOBTB2	6.20381	6.357	5.97661	6.10961	6.26453	6.20123	6.12521	6.25571	6.12112	6.37782	6.36783	6.48952
CDCA5	6.07018	6.18675	6.01974	6.07488	5.77052	6.04859	6.25494	6.14788	6.33367	6.29075	6.57464	6.32593
ARHGEF19	5.87392	6.1169	6.0268	6.47417	6.11084	6.4396	5.84659	5.99229	6.0455	6.23387	6.41007	6.40961
ZNF205	6.01329	6.31174	6.25446	6.11127	6.15437	6.20977	6.13454	6.28146	6.34298	6.00303	5.85312	5.96392
KIF18B	5.78787	6.20753	6.09894	5.74626	5.92433	5.99295	6.08495	6.20186	6.24246	6.47939	6.18922	6.18765
MCM3AP-AS1	6.01068	5.7724	5.90506	5.86353	5.8898	6.15203	5.63902	6.0874	6.13977	6.4704	6.37303	6.40591
TPX2	6.04463	5.93598	6.08119	5.93699	5.74376	5.96076	6.14682	5.95108	6.21464	6.37107	6.15929	6.17699
BIRC5	5.93569	5.90944	5.75016	5.7866	5.66842	6.03635	6.12761	6.10743	6.30739	6.4829	6.09508	6.27976
SYT17	6.13156	6.05586	5.83055	6.0376	5.8709	6.17438	5.72132	5.95239	5.79341	6.33225	6.04895	6.41243
NR2C2AP	5.86235	6.24913	5.85056	5.91594	5.91069	5.94019	5.94384	5.62036	6.1182	6.34363	6.19264	6.30416
ZIC4	6.11302	6.07073	5.62445	5.61037	5.46213	5.72686	6.00423	5.9258	6.14001	6.28211	6.27596	6.29713
CASC10	6.08514	5.93053	6.2777	5.8528	6.04021	5.82337	5.98658	6.03547	6.04911	5.88595	5.99811	5.79336
P2RX2	5.96094	5.70731	5.83494	5.87962	5.66791	6.06255	5.74034	5.8744	6.00151	6.04056	6.17802	6.25851
SLAMF8	5.69219	5.76249	5.90053	5.84829	5.78272	5.90729	5.79091	6.04765	5.93099	6.18658	5.98024	6.20129
LOC100289361	6.00618	5.91196	5.69397	5.80996	5.72964	5.8335	5.69595	5.47752	5.0601	6.23915	6.2291	6.3642
C7orf34	5.61967	5.73767	5.95988	5.82046	6.10955	5.98659	6.37317	6.10849	6.2414	5.44007	5.39882	5.06983
VN1R1	5.80556	5.75572	5.95684	5.87492	5.98875	5.79018	6.06263	6.24021	5.71292	5.73418	5.37698	5.62534
DGAT2	5.66654	5.87661	5.58794	5.95105	5.67193	5.74506	5.57115	5.50143	5.9955	6.15317	5.99465	6.1109
EIF5A2	5.66846	5.77649	5.9624	6.0715	5.98521	5.36721	5.95303	5.88498	6.06967	5.65331	5.69944	5.66798
FGL2	5.79479	5.80397	5.88711	5.5761	5.49471	5.79994	5.63766	5.82609	5.59444	6.17939	5.87311	6.05648
TRMT1	5.70825	5.68981	5.93195	5.89693	6.00115	5.60644	6.20648	5.95509	6.00713	5.54963	5.42425	5.45015
TMEM39B	5.54693	5.8236	5.56107	5.9287	5.47253	5.83985	5.97632	5.49855	5.55309	6.09095	6.03888	5.92609
KCNJ16	5.71653	5.68864	5.54767	5.35436	5.20019	5.1308	5.91726	5.50812	5.90344	6.02451	6.12544	6.41668
CHAT	5.46759	5.88024	6.04881	5.89852	6.16583	6.00456	5.56788	5.839	5.77111	5.6014	5.1499	5.18219
MBNL1-AS1	5.73792	5.72096	5.42344	5.69574	5.43014	5.83078	5.43925	5.54231	5.5665	6.18459	5.95671	5.80795
YTHDF3-AS1	5.46928	5.85747	5.51608	5.63773	5.38832	5.65322	5.40241	5.51992	5.0531	6.2187	6.00417	6.15161
SOX10	5.87615	5.75574	5.67712	5.5522	6.06345	5.76095	6.01967	6.02163	5.38293	5.28085	4.86311	5.14434
C21orf62-AS1	5.26397	5.65304	5.39342	5.70975	5.61204	5.77752	5.50434	5.30384	4.91455	6.16427	5.92988	6.15709
NEURL1	5.41999	5.44595	5.84161	5.39077	5.90046	5.59383	5.63258	6.13308	5.48498	5.2876	5.30702	5.65406
WNT5B	5.52518	5.57015	5.29045	5.44722	5.26483	5.68662	5.25119	5.28002	4.91883	6.22507	5.7967	6.05831
CHRNA2	5.51406	5.50717	5.3745	5.6821	5.27649	5.61216	5.46944	5.56195	5.52699	5.70534	5.81123	5.69269
CRHR1	5.802	5.51391	5.66997	5.77727	6.03193	5.24437	5.82536	5.88132	5.72913	4.45515	4.88011	5.21987
TSGA10IP	5.58658	5.63366	5.30419	5.24582	5.25259	5.59102	5.63182	5.72406	5.22914	5.73736	5.74975	5.74437
SNAPC2	5.63106	5.61108	5.31051	5.56249	5.35381	5.62657	5.63422	5.40953	5.37804	5.57052	5.66805	5.6944
LARGE1	5.89626	5.48039	5.6525	5.52041	5.61798	5.49096	5.6681	5.50222	5.53413	5.5543	5.11464	5.1542
KRT75	5.72047	5.30955	5.45301	5.58693	5.80496	5.24259	5.76432	5.43933	5.85038	5.44496	5.08411	5.29225
FLYWCH2	5.31882	5.5434	5.35275	5.35592	5.08619	5.41443	5.66847	5.32211	5.29093	5.82801	5.89598	5.79134
LINC00523	5.73394	5.3714	5.53901	5.28918	5.78996	5.559	5.63772	5.59983	5.5498	5.24447	4.92525	5.18989
RALY-AS1	5.37086	5.46471	5.36638	5.42966	5.31917	5.35831	5.39283	4.95593	5.29839	5.87469	5.73659	5.73747
LINC00165	5.66661	5.35911	5.62373	5.43446	5.72783	5.27983	5.666	5.17091	5.478	5.39598	5.13629	5.37929
RPH3A	5.61028	5.34172	5.56053	5.33622	5.54013	5.16069	5.75932	5.59929	5.52745	5.23325	5.1361	5.13287
ACAN	5.02849	5.52499	5.27639	5.17464	5.1154	5.6125	5.22561	5.31641	5.60564	5.58945	5.43972	5.65599
DOC2A	5.29417	5.4935	5.59281	5.1779	5.87739	5.4619	5.13766	5.83588	5.53465	5.12717	4.75386	4.96129
GRB7	5.22926	5.37953	5.6171	5.93767	5.61195	5.38642	5.39644	5.41243	5.08677	5.47306	4.76968	4.98093
SLC25A5-AS1	5.51909	5.42228	4.72237	5.11848	5.20932	5.2522	5.06116	5.25042	4.9377	5.76973	5.75128	5.99553
CD101	5.68951	5.18521	5.78959	5.20124	5.51734	5.15694	5.67478	5.66897	5.7518	4.92702	4.61381	4.75373
AKAP3	5.41805	5.38249	5.49902	5.55243	5.64602	5.49539	5.36918	5.04061	5.20036	5.11482	4.92209	4.75178
TBC1D30	5.23856	5.29612	5.49204	5.33227	5.44435	4.98225	5.33584	5.35498	5.41591	5.29126	5.11922	5.23447
RASGEF1B	4.99469	5.30467	5.40588	5.85636	5.71019	5.4372	5.09297	5.17025	5.40583	4.92169	4.59569	4.8323
MINCR	5.25455	5.2506	4.92803	4.85329	4.98082	4.70553	5.07911	5.54085	5.16102	5.42124	5.8532	5.65616
ANKRD36BP2	5.38529	5.15948	5.3598	5.20947	5.47548	5.10085	5.24504	5.66251	5.34861	4.85239	4.95411	5.11866
LOC100131510	5.34419	5.34446	5.1629	5.13487	5.11375	5.35127	4.86473	5.11028	4.86289	5.23343	5.49506	5.7823
LOC105370746	5.40183	4.95524	4.83868	4.95382	4.85688	4.72132	5.18496	4.98043	5.31096	5.57253	5.60008	5.82612
FAM20C	5.06856	5.37148	5.00193	5.32734	4.9262	4.85465	5.1676	4.66153	5.40447	5.58113	5.63834	5.34017
RIC3	5.34088	5.25836	5.47884	5.01498	5.255	5.10556	5.41677	5.5582	5.23648	4.51961	4.72401	5.08833
CDX1	3.82136	5.28559	4.63273	4.50581	4.691	4.57227	4.83079	4.86802	4.76571	6.11574	6.03622	5.94341
MND1	5.23022	5.2861	4.92432	4.97786	4.80387	5.09997	5.11496	5.01313	5.41831	5.38921	5.31729	5.2436
AFP	5.48289	5.38285	5.54624	5.50742	5.8271	5.03791	5.54327	5.53159	5.03093	3.64728	3.48301	3.63179
LENG8	5.07504	5.29147	4.97132	4.96161	4.9103	4.94183	5.13305	5.13059	5.18342	5.11196	5.51262	5.46114
LOC100289058	5.34161	4.84837	4.99556	4.9935	5.28358	5.12809	5.07155	5.32217	5.16496	4.93928	4.95327	4.75865
PLG	4.88684	5.01323	4.84032	4.93634	4.98394	5.23023	5.00895	5.0454	4.76804	5.14519	5.4708	5.1992
CADM3	5.03164	4.95679	4.73334	4.69308	4.70464	4.90989	5.20412	4.87991	5.18013	5.27967	5.23123	5.18278
HTR3B	4.83835	4.56748	5.04168	5.12875	5.55417	5.10606	5.18988	5.20617	4.81194	4.56301	4.59684	4.97218
IL34	4.48194	5.25354	4.74211	5.08682	4.96734	5.00646	5.0688	4.64307	4.81191	5.33158	5.14949	5.10966
LOC101927086	5.00712	4.91146	5.34888	4.87119	4.97766	4.74222	5.00262	5.02881	4.90553	4.76568	4.93964	4.67943
UNC13C	4.76566	4.96076	4.94023	4.50916	4.57815	4.87782	4.77207	4.8196	5.02303	4.98332	5.35571	5.32574
ZNF141	5.00729	4.84393	4.85557	5.02332	4.8552	4.98418	4.99034	5.01026	5.19187	4.84757	4.79636	4.54092
PLA2G4D	5.09569	5.03814	4.35646	4.80213	4.45592	4.83442	4.84346	5.04166	4.98331	4.98543	5.07679	5.03483
LGALS13	5.28172	4.54809	4.88606	5.08797	5.40689	5.18934	4.98095	4.69106	4.74821	4.04973	4.5427	4.8238
TFR2	5.18944	4.79728	4.6212	4.57362	4.32627	4.34362	4.79291	4.80055	4.88675	5.29253	5.3594	5.2372
QPCTL	5.72864	4.81521	4.78319	4.70033	5.02452	4.74538	4.98001	4.9494	5.08349	3.92548	3.88786	3.95411
LOC285847	4.8448	4.82632	5.05176	4.83954	5.17007	4.71154	4.93766	4.8299	4.88949	4.47624	4.40012	4.30315
KIAA0754	4.97046	4.66962	4.80103	4.90251	5.35134	4.59384	4.75954	4.83883	5.10512	4.133	3.9335	4.51251
LOC100506585	4.55005	4.56509	5.00075	4.81871	4.84572	5.03847	4.85413	4.55141	5.23268	4.52198	4.43527	4.28369
PVT1	4.54032	5.1678	5.43851	4.63802	5.35084	4.08471	4.93068	4.91801	4.76879	4.19863	3.93814	3.86072
PRR32	5.1465	4.88882	4.79612	4.79701	4.85423	4.86173	5.17343	4.57566	5.14654	3.83267	3.53391	4.28014
TBRG4	4.34972	4.94854	4.45609	4.8262	4.58475	4.69117	4.81409	4.28526	4.53614	5.06157	5.15172	4.60672
ZNF436-AS1	4.60816	4.73059	4.33606	4.40864	4.48863	4.76051	4.21967	4.44787	4.41239	5.37632	4.90521	5.04023
LOC101927553	4.4919	4.5369	4.64075	4.78978	4.36099	4.52327	4.6927	4.70933	4.65888	4.94943	4.805	4.87748
MAGEB4	4.95744	4.7665	4.75951	4.69133	5.11009	4.34061	4.81679	4.71859	4.60843	4.30389	4.31756	4.4154
GPR82	4.63573	4.50888	4.87744	4.73106	4.75965	4.53027	4.96213	4.70072	5.00026	4.3072	4.32166	4.11519
LINC01405	4.64142	5.10443	4.68808	5.48473	5.02284	4.12598	5.08565	4.18013	5.3161	3.26969	2.87142	3.42154
GRIA2	4.70913	3.90327	4.9137	4.32705	4.8439	4.50903	5.26588	4.71547	5.12075	4.25105	3.67512	4.36156
RNF144A	4.76665	4.63287	4.55432	4.92853	5.10021	4.63705	4.39341	4.75974	4.30724	4.17028	4.25227	4.21712
ELOVL2-AS1	4.64025	4.6351	4.8212	4.05736	4.67247	4.54906	4.64812	4.41582	4.95841	4.38518	4.01746	4.6588
SLC18A3	4.61038	4.48297	4.72653	4.54817	4.90292	4.49365	4.74391	5.01123	4.62466	4.11169	3.42885	4.24558
SLC7A4	4.51791	4.58984	4.26911	4.62318	4.2732	4.59536	4.531	4.19748	4.40682	4.75295	4.68839	4.84116
YJEFN3	4.3615	4.46154	4.18962	4.30725	4.49406	4.6592	4.52193	4.63865	4.28474	4.86143	4.93109	4.51214
ELFN1-AS1	4.4281	4.57413	4.95199	4.41576	4.80904	4.49535	4.80089	4.61126	4.61082	4.39414	3.96938	4.0378
B3GALT5	4.62176	3.87376	4.6427	5.01555	5.16243	4.36142	5.05467	4.43935	4.93791	3.8876	3.5886	3.20434
CT83	4.69567	4.66801	4.30367	4.95322	5.10248	4.70454	4.71092	4.38298	4.17348	4.23711	3.3376	3.82477
NOXO1	3.66812	4.78984	4.61771	4.49521	4.31139	4.47186	4.0419	4.29882	4.10605	4.70104	4.92942	4.95631
LUZP2	4.52877	4.64472	4.48997	4.74188	4.70578	4.27979	4.73242	4.26623	4.37122	4.2269	3.97628	4.31644
FAM163A	4.45323	4.60307	4.7918	4.31042	4.62609	4.49939	4.37141	4.51177	4.53773	3.97875	3.99762	4.50779
EMX1	4.2444	4.35295	4.09894	4.43716	4.37496	4.6373	4.44375	4.16963	4.31475	4.52022	4.75814	4.5915
KRT76	4.47929	4.4219	4.78746	4.37783	4.5481	4.46225	4.33839	4.47489	4.92615	3.99494	4.00874	3.90796
HAPLN2	4.81714	4.6409	4.14427	4.15193	3.95789	4.17676	3.62483	4.22727	3.02098	4.79521	4.94941	4.98255
SDK1	4.14768	4.38148	4.27777	4.51595	4.33371	4.13108	4.13737	3.57003	4.46977	4.92167	4.62175	4.375
COL25A1	4.49493	4.48543	4.72662	4.60238	4.6777	3.67463	4.5684	4.42011	4.35818	3.88523	3.33247	3.49824
LIME1	4.46714	4.28789	3.97427	3.56573	4.12783	4.16311	3.41512	3.87469	3.50404	4.96834	4.75964	5.00524
LRRC66	4.17533	4.46254	4.07427	4.07006	3.89988	3.87567	4.19602	4.28052	4.53813	4.26548	4.59569	4.51826
CDKN2A-AS1	4.3938	3.98293	4.12385	3.95826	3.53963	3.97513	4.01584	2.94569	4.59089	4.83017	4.94947	4.68157
CRH	4.38085	3.95042	4.34034	4.13456	4.38893	4.23	4.32219	4.5416	4.54398	3.80608	4.02366	4.11718
USP44	4.47534	4.19004	3.93096	4.53119	4.09743	3.69223	4.51662	4.49914	4.87613	3.76774	4.08495	3.44277
CHRNA3	4.28677	4.0997	4.31158	4.16327	4.09521	4.2776	4.20669	4.68259	4.52759	3.84851	3.87276	3.71143
GAFA2	3.90392	4.05518	4.06685	3.95694	3.62513	4.38713	3.96184	4.03757	3.93171	4.42638	4.26439	4.55701
KCNC1	3.09126	3.83628	4.17089	3.6075	3.02492	4.35423	3.22905	4.61535	3.92516	4.77649	4.31331	4.91111
STX18-AS1	3.82299	4.14914	3.93415	3.38927	3.66271	3.97073	3.8514	4.07302	4.04284	4.77617	4.1748	4.74254
PPP1R1B	3.95193	3.88117	3.66647	4.34217	4.01842	3.97407	4.15361	3.97967	3.72147	4.49261	4.48223	4.22437
LOC100507487	3.8224	4.40629	3.46999	4.09277	4.02969	3.91289	3.26874	4.12358	3.52371	4.81113	4.32007	4.4986
FCRL4	4.05241	3.99099	4.47571	3.90761	4.00279	3.87066	4.05448	4.52155	4.12367	3.87779	3.82744	3.56634
P2RX5	3.99197	3.86989	4.33951	3.76865	4.47053	4.06769	3.77708	4.32416	4.05705	3.20547	3.2594	4.09038
HBZ	3.59883	3.64577	4.4776	4.26808	4.30764	3.70778	3.90921	4.21473	4.21786	3.52838	3.77266	3.1462
LOC100132077	3.69612	4.06559	3.98252	3.5541	3.90197	3.98821	3.44899	3.62901	3.39485	4.33371	4.23433	4.52858
C4BPB	4.08419	3.98368	4.41165	4.27323	4.5696	4.58779	3.79293	3.86466	3.46431	2.99409	2.80651	2.55142
KCNJ8	3.87858	3.81355	4.5204	3.5377	4.39604	3.50068	3.81224	4.19818	4.44855	3.05003	3.44421	3.50622
LINC01297	3.63495	4.11796	4.37404	4.0085	4.53619	3.72811	3.76591	4.22206	3.70832	3.25155	3.16473	3.06797
CYSLTR2	4.11245	3.92882	2.90244	3.41644	2.91111	4.38626	3.96213	3.90823	3.3481	3.93499	4.31986	4.10227
SLC27A6	4.08318	3.77997	4.10067	4.48333	4.61049	4.04218	4.10477	3.75601	3.95753	1.61028	2.56551	2.29684
TMEM132D	4.08102	3.60809	3.33018	3.84439	2.96002	3.49785	4.07254	3.60115	3.87838	3.52372	4.53018	4.16119
LOC105375115	4.11113	3.79289	4.19838	3.78038	3.87512	3.74859	3.89465	3.57786	3.7365	3.30746	3.04558	3.95134
CUX2	3.49514	3.83226	3.96847	4.26493	4.77163	3.16084	3.70783	3.6038	3.44297	2.81547	3.54485	2.58703
ITPKA	3.70718	3.42441	4.00119	3.84029	3.91257	4.06254	3.50047	3.24054	4.33283	3.2867	3.38387	3.03427
LOC101929757	3.08368	3.99998	2.81172	3.4364	2.17289	3.86024	2.39281	4.47298	3.7603	3.9156	3.97223	4.21991
HOXC10	3.83302	3.69811	3.79761	3.66741	3.61528	3.60519	4.15403	3.65116	3.81632	3.00624	2.89309	3.29892
PDZD9	3.69459	3.71659	3.79376	3.55368	3.85621	3.4067	3.82552	3.61383	3.90529	3.1988	2.74848	3.51113
ASIC2	3.97581	3.95034	3.50968	3.57916	3.68361	3.52516	3.94299	3.32546	4.18946	2.6721	2.63836	3.30835
FAM223B	3.81233	3.20238	3.82795	4.03018	3.94387	3.34192	3.45678	3.53336	3.8567	2.78023	3.41853	2.69521
SIX3	3.33412	3.73114	2.49785	2.98221	3.1292	3.52817	3.72309	3.14724	3.36939	3.6578	3.61005	3.87951
RUNX1-IT1	3.44024	3.38336	1.46884	3.46049	3.02855	3.53887	2.61103	3.54656	3.06455	3.32973	4.28257	4.19919
LOC100128288	3.27434	2.83524	2.09519	2.6457	2.52498	3.80904	3.46756	2.77578	2.68377	4.0302	4.45205	3.9998
NUMB	2.94161	3.41	3.29628	3.02124	2.21681	2.6984	3.04288	3.90689	3.29805	4.41272	3.60276	3.01039
CPLX1	3.14101	3.35724	3.64197	4.11312	3.31639	2.74099	4.19169	3.61726	3.50411	2.07676	1.85351	2.53841
ASB17	3.33871	3.40646	2.81571	3.35661	2.87923	3.13007	3.24038	3.37003	2.78504	3.81662	3.27708	3.98658
ZMAT1	3.46361	3.28665	3.39306	3.24251	3.65915	3.0291	3.58267	3.74891	3.01644	3.13181	2.67877	3.29938
ZPBP2	3.32586	3.56194	2.61651	3.49772	2.99397	3.05668	3.41073	3.41547	1.91459	3.67001	3.35562	3.69905
SMR3B	2.89747	2.63088	3.50265	3.53344	3.69948	2.84926	3.67853	3.11889	3.67461	1.86382	2.57964	2.66062
TBX20	2.65283	3.18129	2.68738	3.49054	2.66654	2.81057	2.69262	2.06523	3.54601	3.4662	3.26619	3.4711
LRRC39	3.05123	2.84976	3.07259	3.29349	2.83972	3.26338	3.41425	3.62104	2.70637	2.48119	2.10237	1.93583
C1QTNF2	3.31891	2.73234	3.44079	3.45279	2.65658	3.19926	3.45421	2.95801	2.20024	2.25862	1.56891	2.81927
PROX2	3.31777	1.98534	2.45521	2.95109	2.97511	3.0416	3.6607	3.82788	2.15117	2.59363	0.522736	2.408
CPVL	3.04879	2.73169	2.41139	2.10042	2.26279	2.45449	2.56907	2.57475	3.27474	3.34231	3.40056	3.07608
LHFPL3	2.77628	1.75625	2.86784	2.27016	3.21136	3.30916	3.09479	2.61154	3.64043	2.47293	1.48564	2.97518
ZSWIM4	2.84875	2.64153	3.02582	3.40677	3.33962	2.23809	2.83139	2.61505	2.96132	2.45117	1.79292	2.18951
RAPGEF4	2.54703	2.1408	2.36739	2.80264	2.1849	2.5095	2.76961	1.69327	2.61954	3.41388	3.48394	3.36793
CST1	2.92303	2.62911	3.19139	3.00877	3.56868	1.39981	2.82843	3.04684	2.99422	1.35697	1.8033	1.90765
CA10	2.47671	2.39451	2.23921	2.15522	2.06783	2.51697	2.42822	2.3586	3.29596	3.44381	2.75731	2.62642
LOC105370549	1.4003	2.30847	2.61882	2.055	1.72377	3.02455	2.03893	1.75565	2.75713	3.35264	2.9774	2.67713
AGBL1	3.19645	2.9007	1.89828	1.62347	3.22056	2.1118	2.20644	1.20316	2.85257	-0.662012	1.2905	0.966664
SPANXB1	2.00144	2.51879	1.41091	2.83516	1.84408	1.87246	2.26115	1.84672	1.8395	2.51053	2.91075	1.69854
ACOT6	2.67964	1.77878	1.86861	1.75192	3.77971	2.04821	2.1811	1.6683	1.68377	-0.177668	1.01377	1.97384
MGP	3.22896	1.2913	-7.17719	-7.08182	-7.4166	-5.28541	1.83884	-0.752613	2.76753	2.39098	2.91153	3.57651
GPR18	-0.176917	1.73356	2.44184	2.95304	2.57993	2.66558	0.635572	0.999784	1.76344	1.29337	-0.425843	0.353812
LOC101929272	1.75468	-8.69466	2.39129	0.0641875	3.31536	1.63	1.83803	1.67737	2.71878	-3.64002	-7.81774	1.81542
ADAM3B	-9.32299	-7.55856	-8.54569	3.36009	-9.51143	-8.12486	-5.63803	-7.74475	-10.0815	3.05649	2.08026	-8.8232
CABS1	0.70255	0.521885	1.0933	2.07874	0.923793	-4.94168	1.42591	-0.0783649	1.82661	-9.77403	-7.00415	-0.391224
LOC642426	-9.02059	2.48827	-6.40497	1.63364	-8.77094	0.484941	-0.312344	-10.0747	-9.1931	1.19661	0.713397	0.153445
LOC441454	0.994751	-0.184825	-0.386939	0.689716	1.48895	-8.19981	1.63936	-9.75098	0.95127	-9.07069	-8.76543	-6.59263

## Sheet: blue
	wdNHBE with BN/59 at 36hpi	biological rep1	wdNHBE with BN/59 at 36hpi	biological rep2	wdNHBE with BN/59 at 36hpi	biological rep3	wdNHBE with KY/136 at 36hpi	biological rep1	wdNHBE with KY/136 at 36hpi	biological rep2	wdNHBE with KY/136 at 36hpi	biological rep3	wdNHBE with KY/180 at 36hpi	biological rep1	wdNHBE with KY/180 at 36hpi	biological rep2	wdNHBE with KY/180 at 36hpi	biological rep3	wdNHBE uninfected at 36hpi	biological rep1	wdNHBE uninfected at 36hpi	biological rep2	wdNHBE uninfected at 36hpi	biological rep3
B2M	13.7564	13.8067	13.7189	13.7706	13.7666	13.7834	13.792	13.7844	13.7793	13.4711	13.4951	13.5422
S100A2	13.4645	13.5422	13.479	13.7259	13.6586	13.6841	13.7735	13.7199	13.7759	13.4523	13.6268	13.5211
LCN2	13.5371	13.6469	13.6728	13.5973	13.6001	13.658	13.616	13.6276	13.5232	13.4399	13.494	13.4023
SAT1	13.6379	13.5517	13.5903	13.6472	13.63	13.6354	13.5962	13.6342	13.5303	13.3265	13.2843	13.3332
TACSTD2	13.4912	13.5242	13.5098	13.5717	13.5342	13.5725	13.5767	13.5593	13.5582	13.3891	13.3711	13.4095
TMSB10	13.2915	13.3546	13.3864	13.6021	13.5019	13.6213	13.5425	13.5872	13.6067	13.0335	13.1434	13.066
SERPINB3	13.4308	13.3821	13.4216	13.2676	13.2284	13.3726	13.4049	13.3403	13.3616	13.5214	13.5699	13.5535
AQP3	13.4054	13.3262	13.287	13.4864	13.3977	13.479	13.5083	13.3938	13.3871	13.3664	13.2919	13.396
ITM2B	13.4214	13.3591	13.4437	13.4966	13.3975	13.4082	13.4697	13.5147	13.4605	13.1221	13.1951	13.1872
CEACAM6	13.2672	13.3155	13.3993	13.4234	13.3438	13.3726	13.3834	13.3894	13.4063	13.1161	13.2115	13.1414
RPS12	13.2892	13.3899	13.2989	13.1924	13.1905	13.1701	13.302	13.2929	13.2915	13.3679	13.417	13.3973
IFITM1	13.5752	13.5767	13.5501	13.6888	13.6126	13.6958	13.7015	13.7631	13.6978	10.1477	11.5538	10.0884
UBC	13.2808	13.3321	13.2761	13.3303	13.2721	13.3921	13.3365	13.337	13.3382	13.187	13.2086	13.2541
ISG15	13.4761	13.5232	13.423	13.7277	13.7787	13.7942	13.7383	13.7689	13.7699	8.62537	10.4702	8.4295
IFIT3	13.359	13.4366	13.474	13.8078	13.7506	13.7543	13.7317	13.732	13.7067	9.82517	10.7821	9.49954
SPRR3	12.8725	13.1616	12.8585	13.5639	13.4113	13.4856	13.5025	13.4043	13.6172	12.8581	12.9487	13.1617
CSTA	13.1427	13.1397	13.268	13.3612	13.1781	13.2732	13.2652	13.3563	13.4291	13.1514	13.1709	13.1633
IFIT1	13.5063	13.4996	13.5049	13.7106	13.6965	13.6603	13.7084	13.7228	13.671	8.31615	10.1596	8.11781
IFI27	13.4014	13.4728	13.3407	13.4579	13.5132	13.5272	13.545	13.5584	13.5188	11.1763	12.1529	11.3168
S100P	12.95	13.117	13.0857	13.5069	13.4611	13.445	13.4924	13.5141	13.4534	12.4984	12.6457	12.597
HLA-C	13.1724	13.2249	13.1745	13.3625	13.4103	13.3893	13.4109	13.3259	13.3318	12.6264	12.6345	12.6518
S100A9	12.7607	12.8788	12.8476	13.4711	13.2402	13.3176	13.4311	13.3558	13.4948	12.8055	13.0592	12.9477
ACTB	12.9177	13.0796	13.094	13.2766	13.1953	13.3002	13.283	13.2629	13.2653	12.932	12.8738	12.9827
PIGR	13.383	13.3208	13.3802	12.7633	12.8316	12.9855	12.8996	12.9151	12.7142	13.3502	13.2685	13.321
IFI6	13.3519	13.4334	13.3602	13.5067	13.478	13.4796	13.4896	13.4874	13.4836	10.2358	11.4825	10.3186
CSTB	12.9201	13.0627	13.0002	13.2731	13.1922	13.2973	13.2745	13.2556	13.2902	12.8005	12.9216	12.8381
SPRR1B	12.484	12.7287	12.6985	13.4692	13.3768	13.4282	13.4604	13.4436	13.4575	12.5665	12.672	12.7977
HLA-B	12.9843	13.107	13.0575	13.3342	13.3159	13.3555	13.3176	13.2949	13.2931	12.5661	12.6039	12.6405
ATP1B1	13.0864	13.0532	13.1182	13.247	13.1442	13.2306	13.1927	13.3253	13.2039	12.7769	12.8474	12.6833
DYNLL1	13.2197	13.1279	13.052	12.9878	12.9876	13.0531	12.931	12.9369	12.9267	13.2351	13.1531	13.292
SCGB3A1	13.4396	13.3299	13.3394	12.586	12.7034	12.9085	12.7194	12.6071	12.4061	13.457	13.36	13.4697
RPS14	13.1964	13.1676	13.1339	12.8766	12.8518	12.7454	12.99	12.9592	12.9429	13.3012	13.3041	13.3096
HLA-A	13.0383	13.1233	13.1093	13.2759	13.2502	13.3164	13.2621	13.2652	13.2758	12.4959	12.514	12.5392
CEACAM5	12.7513	12.909	13.0556	13.3507	13.2491	13.3336	13.3558	13.3348	13.3354	12.5833	12.6187	12.5379
KRT6A	12.4818	12.4592	12.7295	13.4493	13.2191	13.1627	13.4851	13.4441	13.5021	12.5971	12.8244	12.8301
NCOA7	13.0685	13.0484	13.1261	13.3722	13.4264	13.4345	13.382	13.4006	13.29	11.94	12.222	11.9065
CXCL10	12.8699	13.0528	12.9151	13.7371	13.5835	13.7322	13.6115	13.719	13.6795	6.12853	6.38523	4.14277
CFB	13.1065	13.0638	13.0966	13.3785	13.3507	13.4217	13.306	13.2566	13.2357	12.1626	12.3236	12.0971
PPIA	13.0407	13.0541	12.9901	12.9978	12.9393	12.9463	13.0503	12.9341	13.0038	13.1571	13.2054	13.1807
DYNLT1	13.1532	13.0972	12.969	13.2095	13.2115	13.2657	13.1233	13.0899	13.095	12.7483	12.6764	12.7413
MT2A	13.0873	13.1922	13.0353	13.3762	13.4152	13.4604	13.2623	13.3077	13.2526	11.8163	12.1127	11.8681
TUBA1B	13.1775	13.1485	13.0291	12.7953	12.8272	12.881	12.8911	12.7203	12.7787	13.334	13.2352	13.3619
HSPA5	12.7106	13.0315	13.2388	13.2816	13.1286	12.9995	13.1587	13.274	13.1431	12.6503	12.9745	12.5625
AGR2	12.8964	12.9238	13.0767	13.1745	13.1314	13.1522	13.1912	13.2862	13.1219	12.6619	12.8109	12.6028
IFITM3	13.2138	13.2903	13.2387	13.3382	13.3121	13.3901	13.3374	13.3386	13.356	10.8539	11.6731	10.9215
PTMA	13.069	13.0651	13.0862	12.9406	12.9156	12.9597	12.9861	12.9328	12.924	13.049	13.0497	13.0719
SCGB1A1	13.37	13.2179	13.2313	12.4528	12.6003	12.8427	12.8745	12.7164	12.4817	13.2653	13.2241	13.3283
NUPR1	12.5358	12.901	12.776	13.6619	13.654	13.6495	13.5241	13.5588	13.4896	10.0059	10.5505	10.1067
SFN	12.6321	12.7848	12.8884	13.1926	13.1684	13.1037	13.1467	13.0836	13.2551	12.7427	12.9439	12.8254
IFIT2	13.2803	13.1784	13.2589	13.5409	13.4302	13.4567	13.4233	13.5241	13.4001	7.83973	8.61345	7.56135
TNFSF10	13.0422	13.0951	13.0498	13.389	13.3442	13.3851	13.2895	13.3645	13.2386	11.4664	11.6384	11.4301
BPIFA1	13.304	13.3511	13.3081	12.4725	12.737	12.4683	12.1607	12.7672	12.4945	13.2616	13.2685	13.2873
C15orf48	12.5341	12.719	12.7425	13.4297	13.2738	13.2809	13.3536	13.4463	13.362	11.7242	11.9702	11.9115
GAPDH	12.9772	12.8985	12.9155	12.8175	12.7179	12.7707	12.9411	12.8371	12.8711	13.0267	13.0878	13.0335
SLC38A2	12.8222	12.9077	13.0218	13.0296	12.9465	12.8841	12.9798	13.0678	13.0511	12.617	12.8175	12.6434
OAS1	12.6901	12.8212	12.7173	13.4941	13.4497	13.5112	13.412	13.424	13.4367	9.64272	10.3659	9.73147
SPATS2L	12.796	12.8558	12.8213	13.2004	13.2521	13.2537	13.1959	13.1657	13.143	12.0081	11.9944	12.011
TXNIP	12.9463	12.8468	12.7483	13.0754	13.003	13.1127	13.002	12.9594	12.9768	12.5192	12.3471	12.5761
IFITM2	12.8866	12.9341	12.8153	13.3578	13.3621	13.4217	13.3848	13.2959	13.2866	10.0304	10.2489	10.1219
RSAD2	12.8096	12.8751	12.9346	13.4642	13.3653	13.3703	13.3955	13.4171	13.3837	7.29619	9.05821	7.1776
RPS21	12.8969	12.8183	12.78	12.5109	12.471	12.4361	12.6708	12.6736	12.6183	13.2107	13.1565	13.1987
PLSCR1	12.9595	12.9744	12.9774	13.136	13.075	13.1082	13.0644	13.0875	13.0794	11.5258	11.7475	11.4907
HLA-E	12.5418	12.7187	12.6226	13.2418	13.2105	13.2578	13.1632	13.1975	13.2123	11.3452	11.543	11.3774
ITGB1	12.6676	12.6749	12.7419	12.9435	12.8246	12.8248	12.9268	12.9616	12.8916	12.5016	12.6984	12.5634
PRDX1	12.9162	12.8225	12.7112	12.6132	12.6804	12.6755	12.6742	12.5258	12.6306	12.9607	12.9413	12.9998
GSTP1	12.8858	12.8482	12.7641	12.5831	12.5823	12.6653	12.6777	12.553	12.5857	12.9738	12.9859	13.0125
LAP3	12.9766	12.8687	12.8538	13.1242	13.0695	13.1702	13.061	13.0996	13.0582	11.3243	11.5538	11.3543
CXCL11	12.6224	12.6245	12.5763	13.4365	13.391	13.304	13.4125	13.4566	13.34	4.22013	5.25197	3.71231
MYL12B	12.7376	12.6464	12.7218	12.9314	12.73	12.8192	12.8046	12.9167	12.8843	12.6045	12.6318	12.6422
OAZ1	12.7972	12.7912	12.7024	12.6621	12.6153	12.6623	12.7245	12.6845	12.6957	12.8689	12.8745	12.9718
RPL15	12.819	12.8052	12.7104	12.4612	12.4163	12.3859	12.5697	12.5002	12.4968	13.1189	13.1324	13.1335
TSPAN3	12.7683	12.722	12.7286	12.8391	12.7767	12.9195	12.7934	12.8211	12.7972	12.5302	12.5421	12.5138
MX1	12.8931	13.0247	12.8633	13.2264	13.2118	13.2954	13.2344	13.154	13.1264	8.73161	9.56428	8.39707
SLC6A14	12.4732	12.5099	12.7379	13.0559	12.9134	12.9754	13.0629	13.1276	13.0017	11.9414	12.3537	11.8916
STAT1	13.028	12.9493	12.9884	13.0624	13.0465	13.0196	13.0494	13.0115	12.9763	10.6853	11.3284	10.8664
CMPK2	12.7809	12.8163	12.9494	13.3132	13.1768	13.2021	13.1174	13.2151	13.1956	8.68844	10.0263	8.35764
CTSC	12.8585	12.7132	12.7549	12.821	12.7562	12.89	12.9034	12.8392	12.6823	12.2961	12.4089	12.2411
CYP4B1	13.0195	12.8319	12.7991	12.4817	12.3743	12.6198	12.4039	12.3839	12.4535	12.843	12.7628	12.911
TRIM22	12.8734	12.8128	12.8561	13.0491	12.9308	13.0209	12.9021	12.9933	12.9852	11.2436	11.4027	11.2646
COX5A	12.556	12.4981	12.4408	12.901	12.7762	12.8891	12.8073	12.7571	12.7378	12.4905	12.4753	12.4148
RPL32	12.695	12.75	12.6995	12.4803	12.4406	12.3266	12.6078	12.5342	12.547	12.8875	12.8644	12.9001
CD164	12.7226	12.7335	12.7698	12.791	12.7353	12.7882	12.693	12.7792	12.7076	12.2795	12.3545	12.2553
YWHAZ	12.5718	12.5109	12.626	12.8141	12.6207	12.6345	12.723	12.7549	12.763	12.5431	12.5675	12.5924
RDH10	12.7988	12.7784	12.9302	12.4073	12.3782	12.5228	12.5354	12.6585	12.3573	12.748	12.7633	12.645
GPX1	12.6297	12.5946	12.636	12.619	12.5541	12.5729	12.5711	12.5597	12.6046	12.7358	12.7082	12.7747
WFDC2	12.9297	12.8674	12.8382	12.3892	12.3875	12.5394	12.4816	12.3255	12.1619	12.8538	12.714	12.8303
HLA-G	12.4205	12.5431	12.4826	13.0239	13.0363	13.0136	12.9694	12.9307	12.933	11.5454	11.5364	11.5288
IFI16	12.574	12.5973	12.6039	13.0673	12.9643	13.011	12.8925	12.9393	12.8952	11.2871	11.505	11.2485
S100A11	12.4632	12.5692	12.4764	12.7841	12.6041	12.7578	12.7147	12.6441	12.6868	12.4824	12.3553	12.4842
RHOA	12.6157	12.5822	12.5818	12.5814	12.5063	12.5253	12.514	12.5291	12.5372	12.6911	12.6868	12.7104
IDO1	12.2411	12.4038	12.2533	13.2162	13.2959	13.343	13.1587	13.1883	13.0963	8.77804	9.10064	8.73044
UBE2D3	12.4972	12.4785	12.5139	12.813	12.6946	12.6808	12.6944	12.71	12.7357	12.2826	12.3789	12.3538
SPRR1A	11.48	11.7512	11.5079	13.2281	12.9838	13.0947	13.2085	13.0777	13.2439	11.4253	11.5292	11.7352
PDIA3	12.3317	12.4764	12.6082	12.7591	12.6313	12.6343	12.7872	12.794	12.7113	12.0929	12.327	12.0013
PLS3	12.4216	12.3677	12.4776	12.7257	12.5085	12.5543	12.6621	12.7255	12.7244	12.2831	12.3853	12.4258
NT5C3A	12.4827	12.5391	12.4355	13.1076	12.9878	13.0599	13.0264	13.0773	13.0043	9.96499	10.0713	9.84075
CLIC1	12.3946	12.4366	12.2847	12.7679	12.7225	12.8394	12.6848	12.6827	12.6702	12.1716	12.2014	12.2533
CD47	12.217	12.2282	12.2953	12.9934	12.8891	12.8956	12.9036	12.9287	12.9107	11.4959	11.6613	11.3783
HLA-F	12.2861	12.4274	12.3626	13.0435	13.0617	13.0341	13.0206	12.9628	12.9409	10.3462	10.8211	10.4387
PDLIM1	12.6145	12.6067	12.5088	12.4882	12.4209	12.5204	12.4603	12.3872	12.3663	12.454	12.4884	12.5666
KARS	12.5273	12.493	12.4422	12.5654	12.5575	12.6102	12.6021	12.4387	12.5289	12.3118	12.401	12.371
GDF15	11.5244	12.4446	12.5531	12.9057	12.9791	12.7798	12.8304	12.8806	12.7566	11.4533	12.0161	11.2831
ACTR3	12.41	12.3499	12.433	12.6243	12.5196	12.533	12.5582	12.4793	12.5242	12.3729	12.4467	12.4153
TMBIM4	12.3257	12.4023	12.3269	12.6192	12.5815	12.6607	12.6104	12.5639	12.5626	12.3019	12.2917	12.3225
MSMB	13.1083	12.7326	12.954	11.6536	11.4919	11.8221	11.5569	11.8069	11.5182	13.0543	12.9139	12.9468
IGFBP7	12.89	12.5873	12.6736	12.3673	12.3072	12.4087	11.9713	12.2155	12.0561	12.3949	12.4372	12.5294
PPIB	12.2225	12.2547	12.3728	12.6477	12.4685	12.409	12.6638	12.7028	12.6287	12.1163	12.3209	12.1007
HRASLS2	12.1131	12.0655	11.7684	13.1427	13.08	13.1975	12.963	13.0114	12.9704	9.26546	9.15276	9.31391
DSP	12.2996	12.352	12.4494	12.3137	12.2362	12.1818	12.4534	12.4935	12.4596	12.5386	12.4774	12.5855
PPA1	12.3794	12.3353	12.3464	12.643	12.5487	12.7254	12.5402	12.5842	12.6163	11.8854	12.0629	11.8871
UBE2L6	12.5246	12.5759	12.4479	12.8632	12.8832	12.9184	12.8152	12.7775	12.7352	10.0345	10.3759	9.95545
TMA7	12.4606	12.341	12.2819	12.3096	12.1165	12.1487	12.2145	12.2114	12.257	12.732	12.7331	12.7254
CXCL17	12.2361	12.3346	12.316	12.7531	12.5583	12.7706	12.6955	12.633	12.6553	11.7385	11.6702	11.7471
ISG20	12.3088	12.3381	12.1632	12.9862	13.046	13.0909	12.92	12.8755	12.9028	8.71341	9.267	8.81627
CXCL8	12.3736	12.2625	12.5316	12.7326	12.6898	12.6777	12.6766	12.9489	12.7828	10.9895	11.6114	10.704
RAB1A	12.3206	12.3397	12.3832	12.4785	12.3926	12.3814	12.4003	12.4203	12.4896	12.3331	12.3846	12.3329
CDH1	12.4122	12.3271	12.4306	12.3539	12.2185	12.2593	12.353	12.3561	12.3088	12.5119	12.4439	12.5661
PTP4A2	12.133	12.2817	12.3889	12.5969	12.5344	12.5282	12.5706	12.6514	12.4786	12.0745	12.1521	11.9849
WARS	11.6655	12.0469	12.0685	13.044	13.0223	13.0361	12.9619	12.9847	12.9396	9.77431	10.213	9.64802
IL1RN	11.59	12.0401	11.9096	13.0434	12.9833	12.9218	12.9779	12.8662	12.9776	10.3979	10.7774	10.4399
STK24	12.1173	12.3049	12.2831	12.5238	12.4674	12.4731	12.4585	12.4417	12.4567	12.17	12.2954	12.2299
ATF4	12.0485	12.3626	12.2919	12.6133	12.5614	12.5648	12.4978	12.6089	12.5225	11.841	12.0889	11.8429
CHMP5	12.5029	12.3825	12.4715	12.5132	12.41	12.4547	12.4575	12.5456	12.4283	11.9318	11.9023	11.8899
DNAJA1	12.4393	12.43	12.3286	12.4826	12.4697	12.5495	12.3446	12.3032	12.3828	12.1058	12.0549	12.0998
GBP1	12.2267	12.1364	12.1926	13.0127	12.8209	13.0351	12.7336	12.931	12.8888	9.27364	9.46311	9.2032
EPAS1	12.7771	12.7152	12.6718	11.8329	11.8029	12.1247	12.0425	11.9754	11.9668	12.5241	12.5395	12.5279
COX4I1	12.3186	12.3465	12.2234	12.1944	12.1447	12.2179	12.2744	12.1491	12.2743	12.5223	12.5693	12.5855
CEBPB	12.1775	12.3174	12.2336	12.5587	12.5095	12.4617	12.5426	12.5701	12.4574	11.9063	12.0213	11.7968
GABRP	12.3775	12.2886	12.2149	12.6187	12.5463	12.7784	12.5223	12.6116	12.4564	11.6008	11.4717	11.5973
HIST1H2AC	11.9044	12.1422	12.1463	12.8548	12.7444	12.7923	12.722	12.7757	12.6849	11.015	11.1229	11.0137
CAST	12.3026	12.3043	12.3351	12.4418	12.3888	12.3897	12.3251	12.3245	12.2971	12.1668	12.1654	12.1465
SLC25A3	12.2125	12.209	12.2279	12.1746	12.0503	12.0941	12.2546	12.1294	12.2016	12.6054	12.5659	12.6055
STOM	12.346	12.361	12.3429	12.384	12.3912	12.4309	12.358	12.3465	12.2601	12.047	12.0687	12.0313
HIF1A	12.0886	12.0884	12.2752	12.5141	12.3134	12.3054	12.4623	12.4767	12.428	12.0708	12.2246	12.0462
CAP1	12.0929	12.1616	12.1573	12.3912	12.2873	12.3574	12.3934	12.3686	12.3457	12.1298	12.1922	12.1614
SNX6	12.2181	12.1694	12.2401	12.5943	12.4214	12.5872	12.4397	12.552	12.5099	11.4327	11.4777	11.4663
SAP18	12.1221	12.167	11.9452	12.5408	12.4914	12.5547	12.3728	12.3661	12.3975	11.8481	11.8398	11.8663
MCL1	12.1063	12.2305	12.0714	12.5413	12.4842	12.5844	12.4616	12.4493	12.3908	11.6499	11.7159	11.6174
CLTC	12.2195	12.2009	12.2493	12.0206	12.0655	11.9945	12.2278	12.1937	12.1561	12.5682	12.2756	12.4602
IFI44L	12.5472	12.5862	12.5164	12.6667	12.6101	12.6238	12.6019	12.6668	12.6474	7.95215	9.87037	7.4828
PPP2CB	12.1867	12.2026	12.2267	12.3527	12.2092	12.264	12.162	12.2298	12.3057	12.1522	12.119	12.1443
MX2	12.3376	12.442	12.393	12.6874	12.7415	12.7847	12.6978	12.666	12.6212	7.44167	8.66911	7.59894
CAPZA1	12.0697	12.088	12.2096	12.3966	12.1892	12.3052	12.2691	12.3295	12.374	12.0726	12.0859	12.0489
ATP5G3	12.2632	12.2026	12.1456	12.0717	12.0018	12.0626	12.1925	12.1188	12.1835	12.41	12.3926	12.3851
SAMD9	12.0363	12.145	12.1724	12.8317	12.6313	12.6492	12.7059	12.6996	12.7144	10.0122	10.2321	9.94436
SOX4	12.0605	12.1285	12.2573	12.3417	12.22	12.3362	12.2923	12.3107	12.1331	12.2035	12.0994	12.036
LAMP3	12.1351	12.2145	12.1275	12.7449	12.7441	12.7363	12.7735	12.7141	12.6412	9.21626	9.88855	8.91077
CAV2	12.1249	12.0694	12.2609	12.3599	12.1489	12.2053	12.2973	12.4076	12.4145	11.9485	12.0713	11.9395
PSCA	12.4998	12.3984	12.3423	12.1133	11.8766	12.1775	12.1042	11.9491	11.893	12.3505	12.076	12.3296
S100A16	11.6181	11.789	11.6632	12.6376	12.4804	12.5048	12.6018	12.4481	12.6095	11.6136	11.6948	11.7829
UBA52	12.1716	12.1765	12.0934	12.1139	12.0289	12.0736	12.1513	12.0916	12.1651	12.3377	12.3574	12.3319
WFDC21P	11.7519	11.9378	11.8747	12.555	12.4989	12.6101	12.4604	12.4316	12.5333	11.5489	11.6131	11.6453
PRNP	12.0466	12.1148	12.2274	12.362	12.074	11.9713	12.2817	12.3281	12.3779	11.9446	12.1699	11.9453
VAPA	12.1233	12.1765	12.168	12.118	12.0436	12.0638	12.0732	12.1341	12.1293	12.2279	12.3009	12.2878
PGAM1	11.9405	12.0303	11.9385	12.4122	12.3356	12.4212	12.4143	12.3664	12.3725	11.6988	11.8513	11.758
MMADHC	12.0055	12.0393	12.0842	12.3353	12.1433	12.2505	12.1967	12.2179	12.2404	12.05	12.0864	12.0561
SQSTM1	12.0171	12.1783	12.1938	12.3602	12.265	12.1252	12.2149	12.2447	12.2527	11.9285	11.9591	11.8616
XBP1	12.2111	12.2991	12.3336	12.1747	12.0768	12.2936	12.2605	12.2833	12.0368	11.7392	11.935	11.8359
HLA-J	11.8265	12.0521	11.9133	12.664	12.6395	12.6938	12.5694	12.5807	12.5549	10.4458	10.5907	10.537
SET	12.0758	12.1543	12.1067	12.1502	12.0144	12.0948	12.1452	12.0799	12.0425	12.1979	12.2607	12.2424
CFL1	11.9563	12.0506	12.0528	12.2589	12.2078	12.3115	12.3337	12.2098	12.2859	11.9811	11.8793	11.9545
IFIH1	12.0116	12.0331	12.1255	12.7683	12.6218	12.7136	12.5672	12.7224	12.699	8.87206	9.34409	8.7436
SPINK5	11.7407	12.0908	11.9676	12.4252	12.1251	12.2556	12.3978	12.172	12.4534	11.8202	11.8566	11.9466
PSAP	12.2912	12.2347	12.2918	12.0292	11.9443	12.0081	11.9735	12.0602	11.9099	12.2266	12.152	12.2357
CTSS	12.0456	12.018	11.9532	12.5242	12.4129	12.5945	12.313	12.4246	12.3699	11.3184	11.2106	11.2796
ATP5B	12.0797	12.1942	12.0718	11.9325	11.87	11.9735	12.0309	11.9572	12.041	12.3224	12.3506	12.3719
SCARB2	11.8609	12.0478	11.99	12.4742	12.4792	12.5253	12.4321	12.4588	12.3675	11.1759	11.3401	11.1496
MT1X	12.2149	12.343	12.1195	12.3931	12.5073	12.5451	12.3271	12.3313	12.2712	10.7817	11.1433	10.851
MUC20	12.0022	12.1999	12.0575	12.2872	12.1901	12.2825	12.2538	12.1973	12.101	11.9567	11.6501	11.8726
DDX60	12.3511	12.3253	12.4757	12.4531	12.2904	12.3536	12.476	12.624	12.507	9.49711	10.2199	9.38249
GBP3	12.0917	11.9985	12.0406	12.5146	12.4913	12.4588	12.3692	12.4365	12.4373	10.9404	10.9605	10.9697
TSPAN13	12.1058	11.993	12.1272	12.2633	12.2648	12.4659	12.1806	12.2317	12.1427	11.6875	11.6999	11.6138
PARP9	12.123	12.1885	12.1067	12.5984	12.5838	12.6044	12.5119	12.4652	12.5081	9.61071	10.1578	9.59324
EPSTI1	11.961	12.0911	11.9745	12.7035	12.6705	12.7292	12.6689	12.6009	12.5875	7.60309	8.77417	7.3848
DUOX2	11.6009	11.8004	11.9701	12.6685	12.6318	12.6807	12.7084	12.7716	12.5585	9.46106	9.57454	9.19685
S100A14	11.6575	11.857	11.729	12.3944	12.2406	12.2733	12.3165	12.2781	12.4681	11.6355	11.8516	11.805
NMI	12.1042	12.1327	12.0378	12.537	12.4589	12.5942	12.478	12.5139	12.4748	10.1735	10.3225	10.1509
TSC22D1	12.0879	12.0988	12.0077	12.2103	12.161	12.2061	12.1087	12.1328	12.1395	11.8568	11.8618	11.8745
POMP	11.9665	11.9565	11.8836	12.2546	12.1759	12.306	12.2277	12.223	12.2629	11.6938	11.7853	11.7019
MIR1244-3	12.2701	12.1616	12.171	11.9007	11.7835	11.9691	11.8886	11.9607	11.8689	12.131	12.2122	12.1665
SPTBN1	11.978	11.9886	12.0681	11.9755	11.9546	11.9304	11.959	12.0263	11.9602	12.2588	12.0845	12.1441
EIF2S2	11.7224	11.9587	11.8873	12.1822	12.1244	12.1823	12.1622	12.1998	12.1333	11.793	11.9521	11.8527
NCL	12.0192	12.0096	12.0164	12.152	12.1267	12.1222	12.0175	12.0674	12.0277	11.8152	11.9263	11.867
PSMA2	12.0602	11.9705	11.917	12.2622	12.1528	12.3133	12.1413	12.2153	12.2041	11.5514	11.5702	11.5463
TRAM1	11.887	11.9962	12.0639	12.2151	12.0204	12.0698	12.1124	12.2273	12.1717	11.7059	11.8402	11.7023
LRP10	11.6059	11.7543	11.7156	12.4712	12.2528	12.3926	12.386	12.3341	12.3026	11.4446	11.3529	11.3469
MYD88	11.7832	11.8789	11.7819	12.5123	12.3994	12.5488	12.4597	12.4364	12.4373	10.5751	10.6404	10.5478
F3	11.4437	11.6431	11.8178	12.5855	12.2944	12.3327	12.4211	12.6167	12.5296	10.5537	11.2373	10.8222
UQCR10	12.0323	12.0406	11.8873	11.8545	11.7976	11.9118	11.9251	11.9173	11.9211	12.2489	12.1652	12.2443
ACTR2	11.9453	11.9724	11.8921	11.9564	11.8668	11.8666	11.9155	11.8541	11.9697	12.1962	12.2688	12.2262
RAB27B	11.858	11.9025	12.0115	12.2208	12.1264	12.2208	12.199	12.2421	12.22	11.5467	11.6335	11.5142
TOB1	11.8184	11.8811	11.9976	12.231	12.2099	12.2307	12.1056	12.2547	12.1911	11.5646	11.6767	11.5486
C6orf62	12.0135	11.9917	12.0854	12.2391	12.1242	12.1835	12.1418	12.274	12.1753	11.4485	11.5222	11.376
GLRX	11.5748	11.7398	11.7429	12.6237	12.493	12.4474	12.413	12.4151	12.4602	10.62	10.7479	10.6091
SGK1	12.0837	12.0414	12.1569	12.1233	12.1497	12.2659	12.0867	12.1211	11.9601	11.547	11.6723	11.4765
ZFAND5	11.9281	12.0024	12.0212	12.1141	12.0714	12.08	11.9699	11.9144	11.9851	11.9062	11.9107	11.9318
NAMPT	11.7537	11.9444	12.1315	12.3474	12.1604	12.1659	12.1446	12.3612	12.3165	11.1462	11.5055	11.0904
XAF1	11.751	11.9517	11.9878	12.6225	12.5078	12.584	12.4746	12.5415	12.5038	8.05723	9.27966	7.94058
LRP11	12.425	12.2472	12.2425	11.6172	11.4207	11.6321	11.4849	11.6027	11.6025	12.2726	12.2492	12.3156
TCEB2	11.9641	11.9428	11.858	11.8737	11.8115	11.8895	11.8921	11.8299	11.9713	12.1476	12.142	12.1446
ATP5F1	11.9478	11.9299	11.9458	11.516	11.4364	11.5465	11.628	11.6214	11.6609	12.4755	12.4988	12.525
SLC25A5	11.9164	11.96	11.9706	11.6248	11.594	11.6582	11.6555	11.6612	11.8103	12.3163	12.4	12.4213
TIMP1	11.0708	11.3585	11.1576	12.6845	12.5726	12.4514	12.5961	12.375	12.4694	10.4625	10.8054	10.5097
CLCA4	11.4151	11.6328	11.8295	12.3744	11.8523	12.082	12.2598	12.3656	12.5267	11.3441	11.453	11.3971
SRD5A3	11.6926	11.7867	11.7994	12.099	12.0443	12.2435	12.1318	12.1053	12.0623	11.7329	11.6628	11.6973
FGFBP1	11.1272	11.3188	11.2298	12.4274	12.3232	12.328	12.4629	12.3243	12.5378	10.963	11.4821	11.1354
NPC2	12.0047	11.9853	11.9128	11.7834	11.7633	11.8748	11.7703	11.7087	11.7381	12.1394	12.1417	12.1825
TAP1	11.3199	11.6112	11.3968	12.6492	12.5903	12.6766	12.5431	12.5233	12.543	8.53059	9.18082	8.49223
C4orf3	11.9418	11.9273	11.765	12.1422	12.1178	12.1415	11.9673	11.8827	12.0099	11.6532	11.6226	11.7085
STEAP4	11.7052	11.7255	11.9318	12.0485	12.0006	12.2049	12.2155	12.2605	12.1501	11.4678	11.4371	11.5005
RNF145	11.6813	11.8336	11.9626	12.0916	12.0221	11.9238	12.1111	12.1834	12.0152	11.6151	11.8372	11.5419
CLDN1	11.7111	11.8138	11.8939	12.1348	12.0403	12.0947	12.06	12.1567	12.1374	11.4284	11.6387	11.5541
SAMHD1	12.2142	12.12	12.1188	12.0473	12.0293	12.091	12.0265	11.9637	11.9412	11.3172	11.207	11.2846
SPINT2	11.8234	11.8815	11.8271	12.0146	11.9205	11.9762	11.9405	11.9829	11.9393	11.7978	11.8351	11.808
SCPEP1	12.0494	11.9474	11.8568	11.8014	11.7441	11.8812	11.7937	11.8642	11.7899	11.9718	11.9436	12.0768
NONO	11.871	11.9002	11.8685	11.8014	11.7692	11.914	11.8134	11.7783	11.7722	12.0681	12.0203	12.1087
CDC20B	11.9866	12.2339	12.0591	10.9622	11.1428	11.1738	11.0685	11.0985	10.9558	12.6256	12.7317	12.6331
ANXA11	11.6769	11.7898	11.6187	12.0747	12.0093	12.1409	12.1024	11.9612	12.0023	11.7723	11.5896	11.776
BTG1	11.7356	11.8943	12.0118	12.1095	11.9506	11.854	11.9447	12.0849	11.9571	11.6551	11.7585	11.6015
ATP6V0E1	11.8699	11.8378	11.7534	12.0361	11.7849	12.018	11.8609	11.9777	11.9301	11.8615	11.828	11.8421
HSP90AB1	12.0485	12.0519	11.9957	11.3655	11.4342	11.3771	11.5559	11.4524	11.5328	12.3765	12.2415	12.4657
EZR	12.1087	11.9806	11.9173	11.8688	11.7458	11.8468	11.6716	11.7756	11.7495	11.9652	11.8595	11.9678
MT1HL1	11.9443	11.9894	11.8126	12.1672	12.2197	12.2531	12.0969	12.1069	11.9778	10.9425	11.1339	10.97
GABARAP	11.9259	12.0322	11.9248	11.6202	11.6111	11.6563	11.607	11.611	11.5472	12.2212	12.0951	12.2431
ZFP36L1	12.0057	11.8796	11.9257	11.9617	11.8716	12.045	11.9774	12.1169	11.831	11.5173	11.5696	11.4947
PSMB9	11.7755	11.8453	11.6568	12.4117	12.4269	12.4892	12.3259	12.2496	12.246	9.68858	9.81746	9.63334
UQCRFS1	11.8609	11.9094	11.8124	11.7242	11.6518	11.804	11.7489	11.7354	11.7994	12.0459	12.0483	12.0474
HIST1H2BD	11.546	11.6899	11.5565	12.323	12.2107	12.3254	12.1423	12.1936	12.236	10.8585	10.8668	10.9062
PSMB4	11.8311	11.7887	11.7418	11.8497	11.7018	11.766	11.8403	11.7829	11.8522	11.9497	11.9618	11.9588
DDX3X	11.7112	11.7192	11.6942	12.0166	11.9487	12.0149	11.9118	11.955	11.9532	11.6972	11.738	11.6043
UBQLN2	11.5911	11.5523	11.6721	12.1814	11.9688	12.2549	11.9746	12.0072	11.9701	11.534	11.5426	11.4731
KLK10	11.1543	11.3802	11.2135	12.556	12.3473	12.379	12.4529	12.3463	12.4062	10.2937	10.0376	10.4385
COX8A	11.829	11.8693	11.6476	11.6993	11.6111	11.7626	11.8214	11.6984	11.7616	12.04	12.0729	12.0768
SLFN5	11.7539	11.9122	11.7288	11.9961	11.8918	12.2405	12.1353	12.2705	11.9669	11.1021	11.2311	10.9231
PDIA4	11.386	11.717	11.8076	12.0831	12.0138	11.8818	12.0844	12.1119	12.0507	11.3871	11.625	11.254
GRN	11.4219	11.7195	11.6347	12.205	12.1103	12.1821	12.2158	12.1369	11.99	11.1428	11.1405	11.124
OCIAD1	11.7705	11.8209	11.7958	11.8488	11.7315	11.8552	11.8213	11.9203	11.8823	11.7951	11.75	11.7404
TMED10	11.7479	11.8493	11.7687	11.8333	11.8748	11.8764	11.9373	11.8996	11.8769	11.6322	11.7318	11.6582
PHLDA1	11.0346	11.3928	11.629	12.4562	12.2856	12.009	12.3193	12.4445	12.3877	10.1775	10.8541	10.3609
CEBPD	11.5439	11.711	11.6234	12.111	12.0998	12.2961	12.1071	12.1223	12.0525	10.9545	11.3371	10.9426
KLF4	11.4923	11.7526	11.8764	12.151	11.9699	12.113	12.01	12.0525	12.0888	11.0836	11.3684	11.0444
KRT18	11.5446	11.7186	11.5643	11.8761	11.9645	11.9558	11.946	11.8841	11.8047	11.6752	11.7802	11.7483
OASL	10.9692	11.2368	10.9757	12.6469	12.6246	12.6522	12.4882	12.4371	12.4471	4.91386	6.22798	5.15957
SPRR2B	11.1607	11.0506	9.85481	12.5896	12.3931	12.0993	12.6291	12.2416	12.5968	10.0497	9.64263	10.9935
GJB2	11.304	11.3433	11.4374	12.26	11.9341	11.8938	12.15	12.0383	12.2655	11.1817	11.7207	11.3484
PPIC	11.6375	11.6662	11.7172	12.0219	11.8215	12.003	11.9397	12.0289	12.0265	11.3618	11.5378	11.45
CD74	11.871	12.0276	11.9565	11.9514	11.9214	12.1327	11.7874	11.8609	11.5994	11.4879	11.1362	11.3603
RNF114	11.6834	11.6563	11.5937	12.2835	12.1895	12.344	12.1438	12.1422	12.0615	10.5081	10.5956	10.4969
PNPT1	11.7003	11.7041	11.6359	12.344	12.3295	12.4016	12.1931	12.1753	12.2157	9.67743	9.90496	9.5905
UGCG	11.462	11.5776	11.6885	12.1428	12.0234	12.0011	12.0284	12.0768	12.0392	11.2427	11.3465	11.2014
MT1E	11.887	11.9679	11.6731	11.8811	12.1309	12.0459	11.873	11.8992	11.8058	11.1633	11.2909	11.2501
CD81	11.708	11.8588	11.6989	11.8976	11.7423	11.9324	11.9077	11.8497	11.841	11.6193	11.5048	11.5979
IFNGR1	11.7254	11.8559	11.9549	11.7648	11.7337	11.7916	11.7689	11.8751	11.9324	11.4552	11.765	11.3803
MAFF	11.0882	11.7412	11.79	12.3445	12.355	12.054	12.0478	12.1638	12.1482	10.1352	10.8858	10.1333
EFR3A	11.8119	11.8233	11.8369	11.8197	11.6922	11.8798	11.765	11.7738	11.8399	11.5401	11.5585	11.5661
SAMD9L	11.4189	11.5303	11.538	12.3452	12.3787	12.4643	12.3071	12.3548	12.3476	8.06545	8.37763	8.05922
C19orf33	11.7552	11.7774	11.6277	11.5785	11.5501	11.6088	11.6709	11.6638	11.6714	12.0114	11.8571	12.0353
KRT6B	10.7714	10.8088	11.0321	12.2462	12.0494	11.9156	12.3707	12.2082	12.4289	10.8815	11.2868	11.3311
PSME1	11.7477	11.8489	11.6953	11.8943	11.8631	11.9607	11.8855	11.8962	11.9564	11.2773	11.3392	11.2793
LRRC8A	11.164	11.5319	11.493	12.1048	11.9879	11.9602	12.0547	11.9698	12.095	11.2784	11.4253	11.329
PDCD10	11.639	11.6523	11.6868	11.8841	11.7624	11.8493	11.8283	11.8935	11.9394	11.5647	11.5602	11.5357
ANXA3	11.1509	11.327	11.3399	12.2192	12.0345	12.0749	11.9884	12.0883	12.1796	11.1819	11.2144	11.2586
GDI2	11.7345	11.7493	11.7221	11.6801	11.6563	11.6857	11.6743	11.6236	11.7314	11.7619	11.8653	11.8015
LGALS3BP	11.6683	11.881	11.7308	12.1463	12.0642	12.1312	12.1532	12.044	11.9961	10.2282	10.2316	10.2239
KYNU	11.3555	11.4834	11.7233	11.9796	11.9154	11.9533	11.9406	11.9481	12.0121	11.2537	11.4583	10.9495
PDIA6	11.1592	11.6231	11.6815	11.9625	11.9228	11.7344	12.0229	12.0231	11.9563	11.1127	11.548	11.1295
KRT7	11.3034	11.508	11.64	12.0296	11.8783	11.9826	11.9895	12.0011	11.9183	11.2314	11.0922	11.156
ELF3	11.5907	11.7143	11.6467	11.9218	11.8493	11.9936	11.8784	11.8007	11.7436	11.3633	11.1694	11.2943
RAB11FIP1	11.6452	11.6332	11.7557	11.918	11.7695	11.7953	11.6966	11.8271	11.7723	11.492	11.3178	11.4487
MYOF	11.6498	11.598	11.663	11.548	11.5118	11.5208	11.6289	11.6986	11.5812	11.9206	11.8311	11.9379
BST2	11.5805	11.7506	11.5533	12.3228	12.182	12.3011	12.1339	12.2791	12.2558	7.46251	8.45826	7.12296
RHEB	11.4222	11.549	11.5657	11.8651	11.7943	11.767	11.7923	11.7972	11.8006	11.5136	11.5947	11.5724
NCK1	11.3919	11.4641	11.5792	12.0628	11.9312	12.1053	11.8715	12.0235	12.0392	10.9484	11.068	10.8482
RIOK3	11.4084	11.5779	11.6128	12.012	11.7986	11.7979	11.8076	11.9219	11.8682	11.3688	11.3896	11.3147
EPCAM	12.0195	11.9213	11.9728	11.1907	11.1751	11.4068	11.1329	11.3	11.0913	12.0016	12.0712	12.0735
WASL	11.215	11.4706	11.5823	12.0882	11.9313	11.93	11.9779	12.0485	12.0211	10.9056	11.1646	10.9469
DTX3L	11.7798	11.7257	11.8237	12.0889	12.0187	12.0487	12.0063	12.1344	12.0054	9.99284	10.1172	9.80436
ALDH1A3	11.5705	11.6065	11.6254	11.889	11.7101	11.6679	11.6456	11.7149	11.8875	11.4392	11.577	11.6011
CCNI	11.5557	11.762	11.6498	11.5233	11.4531	11.4572	11.5333	11.5976	11.5061	11.9595	11.9026	11.9467
PDLIM5	11.5887	11.6076	11.714	11.7894	11.6271	11.7417	11.6894	11.7792	11.7843	11.6157	11.4726	11.5377
EIF3F	11.6434	11.7006	11.6178	11.2383	11.1849	11.2122	11.2643	11.2176	11.3667	12.236	12.2727	12.2714
AK3	11.5873	11.6255	11.6178	11.7346	11.5947	11.7532	11.6645	11.7321	11.6987	11.6537	11.6507	11.6459
ZFAND6	11.6014	11.5888	11.5844	11.9177	11.7471	11.8642	11.7152	11.859	11.8308	11.3188	11.3782	11.365
ADAR	11.7223	11.7977	11.7405	11.9788	11.959	12.0318	11.958	11.9411	11.9125	10.5755	10.6141	10.4581
NT5C2	11.4648	11.5837	11.6446	11.9717	11.8067	11.8136	11.8923	11.9259	11.908	11.0928	11.322	11.1262
C5orf15	11.8569	11.7842	11.7644	11.5988	11.5593	11.7025	11.3717	11.5121	11.4964	11.7424	11.64	11.7684
SERP1	11.4381	11.6147	11.6112	11.7933	11.7412	11.5842	11.7373	11.7533	11.7303	11.5914	11.6222	11.5691
NOP10	11.479	11.5466	11.3393	11.8209	11.8213	11.8213	11.7655	11.7447	11.7895	11.5095	11.4751	11.5835
OPTN	11.3084	11.5496	11.3923	12.1672	12.2317	12.2038	12.0604	12.0227	11.9962	10.1393	10.4723	10.1278
VPS4B	11.5776	11.5961	11.6475	11.839	11.5667	11.6771	11.6426	11.7514	11.8392	11.4635	11.5673	11.5195
PHLDA2	11.4339	11.4728	11.5692	11.9907	11.8146	11.8777	11.8758	11.9384	12.0985	10.9193	11.3098	10.8143
METTL9	11.4537	11.4725	11.4815	11.7884	11.6848	11.8385	11.7451	11.7414	11.802	11.473	11.6019	11.5582
PPP1CC	11.6264	11.6543	11.5921	11.5318	11.5085	11.5642	11.5848	11.586	11.6462	11.7273	11.8183	11.7846
XPO1	11.4514	11.5268	11.5259	11.8242	11.7816	11.7998	11.8219	11.9246	11.804	11.3603	11.3145	11.3322
ATP6V1D	11.6315	11.5952	11.466	11.6432	11.5897	11.6223	11.5559	11.5255	11.6131	11.7677	11.7092	11.8658
PSMA1	11.5053	11.5227	11.5324	11.7744	11.6594	11.7943	11.7067	11.784	11.8355	11.452	11.5111	11.4604
ATP5O	11.6582	11.6376	11.5741	11.3568	11.3001	11.4101	11.4862	11.492	11.5279	11.9913	11.8808	12.011
HERC6	11.7338	11.8769	11.7549	12.0969	12.0312	12.1323	12.115	11.9742	11.9753	8.89081	9.48574	8.8562
TRIM29	11.4701	11.6637	11.5078	11.7568	11.6411	11.7768	11.7033	11.6005	11.7066	11.6058	11.3376	11.6221
TXNL1	11.4468	11.5274	11.5815	11.687	11.6249	11.7226	11.682	11.7226	11.7863	11.492	11.594	11.5161
ARL8B	11.4606	11.567	11.5554	11.7498	11.6551	11.6524	11.6892	11.6594	11.6765	11.5429	11.6165	11.505
ACSL1	11.6253	11.6174	11.7072	11.9757	11.8145	12.0227	11.8317	11.899	11.9996	10.4471	10.6461	10.5505
PSMC2	11.4984	11.4859	11.4976	11.7412	11.6255	11.7428	11.6883	11.6598	11.7186	11.4378	11.5143	11.4911
RBM47	11.5401	11.6214	11.6516	11.6881	11.5781	11.6378	11.5905	11.6843	11.6477	11.5037	11.4714	11.5125
RNF149	11.1618	11.4164	11.4255	12.1448	12.0288	12.0367	11.9019	11.9933	11.991	10.4121	10.7283	10.4331
UBE2L3	11.5258	11.6147	11.5024	11.6262	11.5979	11.7121	11.6359	11.6283	11.6477	11.5701	11.513	11.5372
RARRES3	11.7546	11.7447	11.5053	11.9011	11.9113	11.992	11.7114	11.722	11.7204	10.8486	10.7451	10.8772
DDX58	11.3199	11.2845	11.4054	12.2911	12.3045	12.2575	12.1143	12.1917	12.1887	7.31564	7.95737	6.81786
CCL20	11.6689	11.8421	11.9979	11.5764	11.8974	11.8089	11.5669	11.6568	11.7017	10.94	11.3639	10.3041
MDM2	11.654	11.5975	11.6545	11.6771	11.6211	11.7079	11.532	11.639	11.6201	11.4576	11.4211	11.4103
NDUFV2	11.4209	11.5017	11.4566	11.8347	11.6733	11.8301	11.7144	11.7066	11.748	11.2628	11.3894	11.3061
TPI1	11.5446	11.6157	11.5306	11.4447	11.2795	11.427	11.5589	11.449	11.5624	11.7953	11.8341	11.829
CIB1	11.922	11.7991	11.5154	11.1567	11.367	11.4207	11.0912	10.9304	10.9485	12.0483	11.8862	12.1398
MT1H	11.6587	11.7604	11.5692	11.8523	11.958	11.8748	11.7667	11.8123	11.6713	10.6592	10.8599	10.6993
TPD52	11.4469	11.4696	11.6003	11.7472	11.5989	11.7712	11.7368	11.8159	11.7394	11.2522	11.373	11.1862
OTUD4	11.6201	11.6026	11.6717	11.8029	11.6947	11.7597	11.5767	11.6615	11.5876	11.318	11.2376	11.2299
PSMA3	11.6089	11.6014	11.5903	11.6438	11.5929	11.6407	11.5941	11.608	11.6879	11.4289	11.478	11.3957
FOXC1	11.299	11.4317	11.174	11.9921	11.8671	12.0149	11.8519	11.7874	11.8076	11.038	10.934	11.0239
PMAIP1	11.2015	11.3698	11.2964	12.139	12.0985	12.0752	11.798	11.9379	11.9045	10.4127	10.6316	10.4993
ACSL3	11.3786	11.463	11.5554	11.8152	11.7062	11.7282	11.7162	11.7973	11.8124	11.0924	11.3609	11.1382
STAU1	11.5313	11.5851	11.501	11.7178	11.6887	11.8596	11.6619	11.6217	11.6071	11.3483	11.2296	11.3189
CKAP4	10.7968	11.2182	11.1804	12.1793	12.0092	11.8907	12.0333	12.0204	12.038	10.4679	10.9069	10.3941
B4GALT5	11.3984	11.498	11.6023	11.7966	11.5559	11.819	11.7059	11.8244	11.755	11.1912	11.2001	11.1441
MAPK6	11.2801	11.4793	11.4997	11.7705	11.7789	11.7114	11.7063	11.7081	11.7943	11.1859	11.4034	11.1535
SH3GLB1	11.1905	11.3634	11.3074	11.9304	11.8269	11.8903	11.8368	11.9096	11.8807	10.8935	11.0483	10.9247
RTP4	11.5969	11.7283	11.4983	12.0573	12.0674	12.1544	11.9386	11.9827	11.98	8.99239	9.15016	8.93908
RBMS1	11.5478	11.466	11.5508	11.764	11.6226	11.696	11.5665	11.6569	11.7099	11.2676	11.3826	11.2974
VPS35	11.6495	11.6551	11.5865	11.3425	11.405	11.4556	11.3611	11.3467	11.3206	11.7378	11.7818	11.8435
CASC4	11.822	11.7154	11.8614	11.3834	11.2397	11.3357	11.2285	11.3822	11.3012	11.7197	11.7054	11.7084
JUNB	11.1606	11.4697	11.3409	12.0372	11.7343	12.0865	11.903	11.851	11.8801	10.7516	10.8273	10.5455
TMPRSS4	11.2811	11.4431	11.4163	11.859	11.7084	11.8702	11.7606	11.7337	11.7304	11.1704	11.1805	11.1388
CTGF	12.2861	12.0605	11.88	11.0949	11.1589	11.2493	10.6185	10.6868	10.7012	11.9155	11.6723	11.9542
NEK7	11.5133	11.4818	11.613	11.804	11.6271	11.7698	11.5682	11.7709	11.8313	11.102	11.1251	11.0767
IRF7	11.1529	11.4523	11.361	12.2711	12.1253	12.2129	12.1085	11.997	12.0471	8.70602	9.1111	8.39367
PPP2CA	11.2832	11.4035	11.411	11.8199	11.6805	11.6662	11.6715	11.6701	11.7108	11.3687	11.3907	11.3576
PPL	11.1568	11.3929	11.3661	11.8182	11.7084	11.7307	11.7122	11.7173	11.8047	11.3371	11.1893	11.3882
NFE2L1	11.2741	11.4199	11.4475	11.8644	11.8151	11.7055	11.8005	11.7629	11.6796	11.1438	11.2228	11.1021
SDC4	11.7113	11.7426	11.5942	11.37	11.4179	11.3984	11.344	11.3714	11.4141	11.7344	11.562	11.7554
EEF1D	11.6707	11.6578	11.6271	11.3524	11.3512	11.3186	11.3734	11.3307	11.3674	11.7157	11.7955	11.7575
PTP4A1	11.3967	11.3251	11.6147	11.7917	11.6647	11.6477	11.6649	11.9017	11.7845	11.076	11.247	11.0116
VIMP	11.1262	11.4348	11.4147	11.791	11.8178	11.7076	11.7494	11.7589	11.7229	11.1402	11.3499	11.1116
TXNRD1	11.5512	11.7329	11.7732	11.4197	11.4644	11.2391	11.2415	11.312	11.3424	11.7147	11.8376	11.6104
TNPO1	11.4257	11.5575	11.4534	11.6065	11.5702	11.669	11.7095	11.7358	11.5943	11.2521	11.4223	11.3295
SMIM14	11.5986	11.5692	11.6222	11.6588	11.4958	11.7094	11.432	11.6283	11.5341	11.3435	11.3577	11.3697
PDP1	11.0668	11.1381	11.3782	12.1122	11.8265	11.9623	11.7796	11.9553	11.9802	10.575	10.7934	10.5128
PSMB8	11.5535	11.6726	11.4507	11.9303	11.9658	12.045	11.8345	11.8424	11.8391	9.96794	10.1514	10.0352
TMX1	11.5181	11.4167	11.5153	11.7282	11.6575	11.8291	11.6479	11.7412	11.7576	11.0061	11.1113	10.9902
PNRC2	11.268	11.3533	11.332	11.8179	11.6884	11.8306	11.6796	11.7735	11.7792	11.0743	11.1905	11.0731
HIST2H2BE	11.0559	11.3075	11.1264	12.057	12.1014	12.1763	11.9436	11.9363	11.9076	10.0349	10.0458	10.1575
SECTM1	11.2622	11.3663	11.362	12.1629	11.928	12.0726	12.0666	12.0313	11.9144	9.46825	9.69597	9.49961
CHP1	11.4344	11.4624	11.4755	11.4334	11.3177	11.4049	11.3288	11.3937	11.3912	11.8447	11.7757	11.7783
MALL	10.7754	11.08	10.9949	12.0191	11.7915	11.9918	11.9951	11.9129	12.0711	10.688	10.7548	10.7862
CNDP2	11.586	11.6514	11.5175	11.646	11.5541	11.6484	11.5321	11.5538	11.5111	11.2141	11.3465	11.2775
GSTO1	11.4655	11.4401	11.2671	11.7877	11.8304	11.9099	11.6449	11.6438	11.7384	10.9306	11.0407	10.9578
CHMP4B	11.4303	11.4732	11.3984	11.624	11.4909	11.6788	11.5188	11.4777	11.5396	11.4926	11.4257	11.4728
IFI44	11.7809	11.7645	11.6146	11.9943	11.9049	11.9765	11.8558	11.8842	11.9085	8.53834	9.38309	8.52162
GALNT3	11.2209	11.3005	11.371	11.8218	11.6255	11.7045	11.6534	11.69	11.8008	11.15	11.2308	11.0873
FAM46A	10.8836	11.041	10.876	12.1877	12.0896	12.2375	12.0253	12.1008	12.1114	9.27276	9.33694	9.25427
LDLR	11.0639	11.3451	11.2539	11.9531	11.9578	11.9031	11.9106	11.7942	11.8276	10.3952	10.7084	10.4579
IFI35	11.0603	11.3196	11.1015	12.1674	12.125	12.2115	12.1256	12.0721	12.0608	7.62208	8.15123	7.55373
GADD45A	11.3645	11.4281	11.5013	11.8047	11.6969	11.6727	11.6272	11.681	11.6743	10.8718	11.163	11.0098
ATP6V0C	11.2784	11.3953	11.287	11.6404	11.5046	11.6462	11.6448	11.6089	11.5705	11.4473	11.2575	11.4458
MT1F	11.5355	11.7057	11.4271	11.8267	11.955	11.9441	11.6141	11.7797	11.625	10.1592	10.4581	10.3089
ANXA10	10.5492	10.79	10.8313	12.1729	11.9732	12.1421	12.0993	12.0967	12.0707	9.57368	10.3208	9.75864
IER5	11.2931	11.3912	11.4038	11.8324	11.6288	11.7483	11.6565	11.7333	11.8123	10.7942	11.0685	10.8534
HNRNPAB	11.4864	11.5454	11.4274	11.2534	11.0896	11.2769	11.3475	11.2519	11.3032	11.7849	11.8687	11.7986
APOL1	11.0898	11.2239	11.2233	12.0353	11.9445	12.0724	12.0946	12.0229	12.0496	9.15309	9.51901	9.19966
UBE2B	11.3665	11.4117	11.4287	11.7088	11.4978	11.5957	11.5475	11.6882	11.6193	11.1786	11.2285	11.2653
EDF1	11.2949	11.412	11.3192	11.6588	11.5481	11.6107	11.5668	11.6034	11.6269	11.255	11.3277	11.2576
OAS2	11.7167	11.7566	11.809	11.8923	11.7918	11.9599	11.833	11.9094	11.8823	7.75194	8.56703	7.49021
APOBEC3G	11.4121	11.3331	11.2549	12.0381	11.9845	12.1141	11.9246	11.957	11.9151	8.84823	8.96036	8.82271
SLK	11.279	11.4379	11.4843	11.6806	11.419	11.5776	11.5319	11.6178	11.691	11.1408	11.2108	11.1902
HEXB	11.3618	11.4379	11.3869	11.4934	11.5226	11.5445	11.6217	11.5941	11.5266	11.2177	11.332	11.2772
RABGAP1L	11.4648	11.4827	11.4308	11.8375	11.8631	11.9364	11.6065	11.6994	11.6102	10.4518	10.3474	10.472
ARHGAP1	11.3368	11.3909	11.3845	11.5102	11.4311	11.5884	11.5896	11.5059	11.4824	11.3313	11.2891	11.3612
RAP2B	11.2007	11.3748	11.4949	11.6102	11.5101	11.4011	11.44	11.4813	11.5721	11.3275	11.4197	11.3373
RAB25	11.176	11.3815	11.1197	11.6141	11.5098	11.7951	11.6764	11.5461	11.5376	11.2115	11.1367	11.2892
ARPC1B	11.4753	11.4711	11.4081	11.1964	11.1276	11.1197	11.2747	11.2882	11.2031	11.7082	11.8419	11.7995
CNP	11.1502	11.2703	11.1241	12.0141	11.9047	12.0475	11.9055	11.8015	11.8443	9.86838	9.96688	9.85235
RAN	11.3197	11.399	11.2684	11.3969	11.2579	11.2952	11.3975	11.3732	11.4912	11.6004	11.6773	11.6023
DNAJB11	10.6727	11.275	11.3327	11.7763	11.7413	11.6566	11.7948	11.8027	11.8085	10.6872	11.1646	10.5946
LAMP2	11.3173	11.3924	11.3249	11.5798	11.5038	11.5932	11.5249	11.5375	11.548	11.185	11.276	11.2168
TES	11.1534	11.3511	11.4981	11.6489	11.4444	11.6275	11.5228	11.6194	11.6122	11.1118	11.2366	11.0427
CALR	11.0301	11.317	11.4544	11.7437	11.5303	11.6365	11.725	11.7378	11.754	10.852	10.9879	10.7557
GNAI3	11.1388	11.2407	11.2444	11.6834	11.548	11.5566	11.6145	11.5702	11.6405	11.1543	11.2233	11.1856
SHC1	10.9729	11.2957	11.1672	11.8227	11.6531	11.6389	11.7534	11.7456	11.71	10.7989	11.0172	10.7809
WDFY1	11.4702	11.442	11.4732	11.6602	11.54	11.7515	11.5663	11.6489	11.6223	10.7546	10.78	10.7232
GABARAPL2	11.433	11.4562	11.37	11.339	11.3341	11.3739	11.221	11.2152	11.3148	11.5882	11.5067	11.6267
DUOXA2	9.88393	10.3008	10.1175	12.2874	12.2968	12.4896	12.1016	12.184	11.9982	6.44495	6.45397	5.76662
DDIT3	10.1967	11.3005	11.4401	11.9873	11.995	11.5445	11.9444	12.0507	11.8751	9.56835	10.5179	9.31821
JAK1	11.102	11.2214	11.2991	11.6253	11.5722	11.6434	11.6024	11.6865	11.5488	11.0864	11.0546	11.0687
SEC61G	11.3235	11.3884	11.3482	11.4738	11.3304	11.3969	11.4729	11.5161	11.4958	11.2615	11.3989	11.2497
COPB2	11.4065	11.3874	11.3906	11.2961	11.3119	11.335	11.3573	11.3662	11.3664	11.4792	11.4801	11.4716
TRIM5	11.138	11.2243	11.323	11.9548	11.8029	11.9011	11.7999	11.9141	11.9579	9.40732	9.65859	9.35807
TNFSF13B	10.7486	10.9078	10.6769	12.1241	12.2093	12.3181	12.0128	12.062	11.9763	5.12357	5.05275	4.85046
RAB5A	11.1955	11.2892	11.3548	11.6167	11.5399	11.5993	11.483	11.4899	11.5924	11.0251	11.1943	11.0834
TMCO1	11.4664	11.4408	11.4438	11.3519	11.3292	11.3543	11.3094	11.334	11.3492	11.394	11.4064	11.4336
DYNC1I2	11.2743	11.3346	11.346	11.4661	11.2532	11.4832	11.3606	11.4651	11.53	11.3037	11.3793	11.2915
ATP5G2	11.5588	11.5577	11.4349	10.8916	10.8749	10.9461	10.8471	10.8488	10.9076	11.9515	11.864	11.9509
HSP90B1	10.7542	11.1201	11.3768	11.638	11.6013	11.355	11.712	11.7888	11.6283	10.8752	11.3352	10.7591
TUBB6	10.9247	10.9261	10.9168	11.7384	11.567	11.3427	11.7464	11.6482	11.7669	11.0406	11.1813	11.1836
WAC	11.2327	11.3332	11.4625	11.5697	11.3808	11.4708	11.3462	11.4874	11.4595	11.16	11.3152	11.148
ERO1A	10.7713	11.0097	11.1552	11.934	11.7192	11.5273	11.7913	11.7908	11.889	10.3889	10.7297	10.4416
AP3D1	11.2573	11.3447	11.3472	11.3766	11.2839	11.3863	11.4822	11.4345	11.3559	11.3527	11.3948	11.3207
CST3	11.3148	11.5187	11.3057	11.452	11.406	11.557	11.4483	11.3289	11.2456	11.3541	11.0492	11.2875
MPZL2	11.2014	11.2437	11.4035	11.6373	11.4056	11.5971	11.4964	11.6281	11.7084	10.7259	11.0917	10.7719
SMIM15	11.252	11.3262	11.4691	11.4986	11.3576	11.3877	11.3462	11.4515	11.4914	11.2219	11.2652	11.1871
STAT2	11.3736	11.4005	11.3738	11.8111	11.8347	11.8545	11.7025	11.6978	11.7396	9.51588	9.84545	9.65511
IL6ST	11.1814	11.2725	11.4428	11.6229	11.5353	11.5262	11.4753	11.5874	11.6897	10.8842	10.9633	10.7354
SLC44A1	11.4624	11.4117	11.373	11.3719	11.3096	11.4718	11.319	11.3944	11.3491	11.1759	11.2887	11.2303
PSMB2	11.2039	11.3009	11.1227	11.539	11.4987	11.6289	11.5742	11.514	11.5746	10.9639	11.0476	10.9531
PSMB7	11.0168	11.1717	11.0065	11.6358	11.5247	11.5735	11.5698	11.5931	11.5818	11.025	11.0834	11.0097
TJP2	11.1383	11.3277	11.2634	11.4706	11.4121	11.4971	11.4643	11.4927	11.5459	11.0748	11.1453	11.0988
SP110	11.2876	11.4232	11.1724	11.8857	11.9169	11.9717	11.8084	11.7654	11.7397	8.67796	9.05172	8.61638
DDOST	11.04	11.2507	11.2109	11.4482	11.3248	11.3797	11.4968	11.4949	11.4979	11.2092	11.3511	11.2451
ELF1	11.2365	11.2076	11.3154	11.6275	11.5165	11.6915	11.4597	11.5789	11.5309	10.8189	10.8394	10.8086
DCTN4	11.3428	11.3022	11.414	11.4886	11.3551	11.5604	11.3566	11.5092	11.384	11.0428	11.0887	11.0275
EPS8	11.3619	11.2478	11.331	11.4111	11.4023	11.6057	11.3305	11.378	11.3943	11.094	11.1706	11.0632
CDV3	11.116	11.3232	11.2894	11.4482	11.3805	11.4069	11.3539	11.3982	11.4253	11.123	11.4229	11.1253
ADAM10	11.1796	11.3005	11.3786	11.4583	11.3313	11.3361	11.3574	11.4429	11.468	11.0915	11.2903	11.1336
SH3BGRL	11.5869	11.4153	11.5343	11.0366	10.9921	11.2292	10.9158	11.1292	11.0154	11.5966	11.5275	11.5578
GCNT3	10.3999	11.0543	11.005	11.9033	11.7336	11.7462	11.8132	11.75	11.8803	9.98821	10.5644	10.0606
TOR1B	10.8657	10.9611	10.8983	11.9495	11.9868	12.0963	11.8173	11.9054	11.8119	8.74188	9.03024	8.75955
ARL6IP1	11.1521	11.2574	11.3094	11.5612	11.3217	11.4993	11.3735	11.4148	11.5741	11.0078	11.1459	11.017
KLF6	10.7161	11.0545	11.0417	11.9048	11.9148	11.7917	11.6599	11.7658	11.6526	10.0489	10.3223	10.125
NDUFB3	11.3494	11.2457	11.2262	11.2857	11.1969	11.2768	11.2514	11.2385	11.2796	11.4586	11.385	11.4539
EMC7	11.0102	11.158	11.0686	11.5671	11.5031	11.5934	11.515	11.5614	11.5984	10.8491	11.02	10.8314
ERBB3	11.16	11.2689	11.1921	11.448	11.3995	11.5411	11.502	11.4863	11.4616	11.013	10.9591	11.0248
IFI27L2	11.2131	11.3303	11.2372	10.9723	10.9829	11.0535	11.1222	11.1933	11.1357	11.6823	11.6945	11.7132
CASP1	10.9996	11.108	11.0474	11.8689	11.8553	11.8612	11.6842	11.756	11.7805	9.55273	9.7719	9.67909
JAG1	11.1072	11.2633	11.4104	11.4814	11.4704	11.396	11.4829	11.6631	11.4705	10.7201	11.0918	10.6502
SHFM1	11.519	11.4253	11.3431	11.0908	10.992	11.0786	10.974	10.9584	11.0354	11.6248	11.5596	11.6563
HK2	10.5979	10.696	11.0175	11.9285	11.9207	11.9328	11.8596	11.9148	11.7336	9.43939	9.75212	9.30143
CCT5	11.2805	11.4166	11.246	11.1434	11.0373	11.1767	11.152	11.1233	11.2327	11.4031	11.623	11.563
GSKIP	11.077	11.112	11.1523	11.5656	11.3664	11.4649	11.3939	11.4181	11.52	11.096	11.1218	11.0771
SUMO1	11.3032	11.3713	11.3201	11.4135	11.3284	11.4163	11.255	11.3607	11.3762	11.0862	11.1261	11.0516
VPS29	11.1839	11.1766	11.0711	11.4231	11.3752	11.3853	11.3939	11.4184	11.4554	11.1911	11.1403	11.163
CD55	10.8344	11.05	11.1371	11.6868	11.7365	11.8376	11.6735	11.7368	11.4762	10.2774	10.4841	10.2241
MUC15	11.3968	11.2832	11.3067	11.5864	11.4846	11.753	11.3891	11.5582	11.5505	10.3785	10.4015	10.4967
TFG	11.0537	11.2324	11.2371	11.4797	11.3895	11.4441	11.3772	11.4143	11.4309	11.0144	11.1783	11.0405
XRCC6	11.3707	11.4123	11.3535	11.0703	10.9991	11.121	11.0588	11.0166	11.0795	11.5357	11.5618	11.6135
RNF13	10.8509	10.9638	10.8437	11.6461	11.7507	11.9631	11.4786	11.5325	11.3697	10.6933	10.7758	10.6733
KLF3	11.0684	11.1889	11.3628	11.4853	11.2962	11.5206	11.3146	11.5645	11.5409	10.8839	10.9927	10.8828
MAPK1IP1L	11.1285	11.1768	11.1773	11.4032	11.3193	11.3723	11.3546	11.3798	11.3858	11.2078	11.2253	11.1665
LIMA1	11.1738	11.2064	11.2579	11.5492	11.3827	11.4742	11.5393	11.5245	11.4479	10.8012	10.9328	10.741
GM2A	11.2662	11.3433	11.2654	11.2848	11.2575	11.317	11.3431	11.3364	11.368	11.0994	11.2832	11.1178
BCL10	11.0459	11.1253	11.2443	11.5351	11.4368	11.4809	11.4341	11.5456	11.4795	10.8537	10.9831	10.8785
PTPRK	11.1254	11.377	11.2987	11.3132	11.3866	11.3439	11.4148	11.4624	11.3785	10.9688	11.0618	11.0015
GNA13	11.167	11.2686	11.3658	11.4061	11.3147	11.3454	11.2923	11.3381	11.3522	11.0754	11.1699	11.0469
PPP4R1	10.9522	11.1606	11.1383	11.559	11.4066	11.3686	11.3971	11.4348	11.4539	10.9628	11.1234	11.0418
FYTTD1	11.2052	11.1879	11.2503	11.6587	11.5254	11.5638	11.4204	11.4935	11.5256	10.5301	10.6452	10.5434
TRIP12	11.1565	11.1945	11.1801	11.4289	11.3165	11.3919	11.3736	11.3604	11.3839	11.1224	11.0196	11.0913
BEX3	11.4264	11.3926	11.2511	10.9338	10.8997	11.0824	10.9941	10.9618	10.9796	11.6047	11.552	11.6643
CYB5R3	11.325	11.2538	11.2451	11.0792	11.0192	11.1332	11.1155	11.071	11.01	11.5453	11.5334	11.535
TSG101	11.0397	11.1895	11.0793	11.4224	11.2975	11.42	11.3383	11.3289	11.4457	11.123	11.1192	11.1355
EIF4A3	11.0391	11.1152	10.9551	11.4056	11.3174	11.4925	11.4137	11.3331	11.5273	10.9985	11.113	11.0719
PSMB3	11.1926	11.2045	11.077	11.2666	11.2443	11.3723	11.3002	11.2503	11.3509	11.1997	11.2334	11.1994
H2AFJ	11.1509	11.157	10.9629	11.4061	11.37	11.4135	11.3046	11.3895	11.3944	11.1168	10.972	11.1547
IMPA1	11.1309	11.1022	11.2094	11.5976	11.4586	11.5661	11.3465	11.4475	11.539	10.6623	10.6083	10.654
TJP1	11.0153	11.1752	11.2567	11.3734	11.2407	11.2169	11.3353	11.3925	11.4394	11.1229	11.1016	11.0751
MET	11.028	11.1381	11.2541	11.6054	11.4976	11.3954	11.4751	11.5804	11.4899	10.5844	10.6881	10.4781
EIF6	10.9226	11.1082	10.9229	11.4613	11.3661	11.4149	11.3571	11.323	11.4736	11.0072	11.1857	11.0729
FNDC3A	11.203	11.1562	11.2198	11.6286	11.5426	11.718	11.4392	11.5674	11.4954	10.2857	10.2212	10.1341
ZNF207	10.985	11.0314	11.0092	11.54	11.4414	11.5268	11.433	11.421	11.5038	10.8213	10.8722	10.8259
NFKBIA	10.9921	11.2569	10.9415	11.4934	11.5261	11.7007	11.5352	11.4295	11.4975	10.478	10.7872	10.3977
ST6GALNAC1	11.4938	11.4193	11.4993	10.9798	10.9396	11.2469	11.1239	11.0604	10.9404	11.2529	11.3691	11.2301
GCH1	10.6732	10.943	10.856	11.8537	11.8285	11.8917	11.6015	11.6805	11.6995	9.50392	9.89866	9.52552
EMC2	11.242	11.2191	11.2466	11.2931	11.1854	11.3539	11.1707	11.2878	11.3104	11.1205	11.109	11.1016
POLR2L	11.3367	11.2635	11.1549	10.755	10.7448	10.9239	10.9081	10.7753	10.8897	11.7519	11.691	11.7976
DDX60L	11.24	11.2293	11.4818	11.77	11.5194	11.6771	11.6089	11.8354	11.8045	8.00117	8.51118	7.8808
NDUFA13	11.1944	11.2386	11.0603	11.0866	11.0141	11.2062	11.1505	11.1388	11.1583	11.4362	11.4328	11.4086
DDIT4	10.926	11.1904	11.1401	11.3533	11.3771	11.2354	11.3996	11.4751	11.4211	10.8176	11.1857	10.8873
GPCPD1	10.5577	10.7743	10.8977	11.7447	11.6457	11.6441	11.6818	11.7376	11.586	10.2034	10.4295	10.2031
ADNP	11.1014	11.1675	11.1573	11.2977	11.1601	11.3421	11.3333	11.3487	11.2292	11.2061	11.0257	11.1529
AIM1	11.071	11.1397	11.1011	11.3692	11.3062	11.4047	11.2739	11.3344	11.3816	11.0566	11.0151	11.0195
SP100	11.2508	11.3126	11.0996	11.6143	11.5491	11.6815	11.5734	11.635	11.4947	9.821	9.98109	9.61788
IRF9	11.2448	11.3951	11.1956	11.6117	11.6	11.6706	11.5609	11.4556	11.4807	9.78363	10.0321	9.66818
DEFB1	9.67788	9.80719	9.7327	12.1339	11.8025	12.1082	11.897	11.9526	12.0213	8.63207	8.97236	8.81431
GPBP1	11.0375	11.1434	11.1215	11.5491	11.5185	11.4913	11.3649	11.4059	11.4077	10.6598	10.6851	10.6271
SERPINB13	10.5188	10.6269	10.5507	11.6309	11.4458	11.4591	11.7425	11.6064	11.747	10.5227	10.8722	10.6921
CD2AP	11.1029	11.1055	11.2476	11.476	11.2836	11.4944	11.356	11.5116	11.4118	10.631	10.7688	10.653
PRRC2C	11.1411	11.1748	11.3601	11.2765	11.1989	11.2194	11.2886	11.4243	11.3296	11.0957	10.8941	10.8605
TNFAIP8	11.2409	11.1904	11.1739	11.5349	11.3756	11.4518	11.2938	11.3293	11.357	10.7433	10.6831	10.6247
MTUS1	11.2414	11.2686	11.3445	11.2659	11.1784	11.3494	11.1947	11.3026	11.1413	10.9834	10.9996	10.9677
PPP2R2A	11.0028	11.1013	11.0264	11.4892	11.4857	11.5564	11.4116	11.4334	11.4513	10.6892	10.507	10.6386
SFT2D1	11.0055	11.1082	11.1034	11.4361	11.3034	11.3992	11.338	11.4172	11.3776	10.8364	10.9455	10.8377
TOP1	10.9389	11.0232	10.9518	11.4611	11.3545	11.5167	11.4589	11.395	11.4097	10.8259	10.8587	10.7363
MTHFD2	10.7284	11.1389	11.3669	11.5864	11.428	11.2866	11.2863	11.5689	11.5311	10.3176	11.0064	10.2818
GNB1	11.1047	11.2517	11.2386	11.0765	10.9415	11.1051	11.1172	11.3102	11.0406	11.3607	11.3334	11.2841
CLIC4	10.7497	10.9665	11.1499	11.5634	11.5045	11.5095	11.4496	11.6393	11.5555	10.2367	10.701	10.1784
ERBIN	11.0601	11.1536	11.3081	11.3598	11.1329	11.271	11.2007	11.3856	11.3412	10.9442	11.0135	10.8857
FMR1	11.2159	11.1831	11.2689	11.4364	11.3295	11.4886	11.3169	11.5184	11.439	10.3908	10.4887	10.433
PARP12	11.1069	11.2673	11.0748	11.7012	11.6974	11.7957	11.6763	11.5569	11.5601	8.7943	9.19707	8.73106
KRTCAP2	10.9972	11.09	11.07	11.3095	11.2051	11.2774	11.2693	11.2958	11.288	11.0554	11.1838	11.0307
MT1G	11.2722	11.4031	11.1417	11.484	11.633	11.6355	11.4434	11.4385	11.3374	9.78787	10.1937	9.75496
PRR13	11.1234	11.1715	11.0584	11.3216	11.1929	11.2981	11.1867	11.1744	11.1705	11.1679	11.0332	11.1573
TMEM165	10.8753	11.0207	10.9342	11.3878	11.415	11.4932	11.3446	11.2035	11.4853	10.8228	10.9814	10.8495
SAR1B	11.0933	11.0413	11.124	11.4579	11.2233	11.4978	11.2707	11.413	11.428	10.6774	10.7886	10.7548
RAB18	11.0872	11.1146	11.2232	11.3628	11.141	11.1245	11.2242	11.3482	11.331	10.9799	11.0601	11.0035
C1orf116	10.7182	10.9154	10.8097	11.5792	11.3444	11.547	11.6019	11.6282	11.594	10.3985	10.4279	10.5736
TRA2B	11.1403	11.1674	11.1503	11.1099	10.9514	11.0428	11.0416	11.0339	11.1174	11.3641	11.4311	11.3655
JUP	10.8743	11.0408	11.0174	11.4399	11.216	11.371	11.4312	11.4255	11.3044	10.9374	10.7935	10.8866
MUC13	10.7219	11.0371	11.0246	11.6505	11.7255	11.8805	11.5053	11.6147	11.485	9.3829	9.88694	9.26537
LITAF	11.0271	11.1751	11.2067	11.4317	11.2728	11.3032	11.1223	11.1489	11.2135	10.979	10.9625	10.9407
CFLAR	10.6138	10.7421	10.6536	11.7891	11.7217	11.801	11.6019	11.6658	11.6652	9.5392	9.67769	9.60781
CFDP1	11.1116	11.0493	11.05	11.2992	11.2272	11.3513	11.0689	11.1291	11.1348	11.1529	11.0768	11.1283
RAB9A	10.8695	10.9682	10.8745	11.4534	11.377	11.4279	11.2747	11.3938	11.503	10.7361	10.7329	10.7696
NDFIP1	11.0768	11.0324	11.2269	11.437	11.138	11.3322	11.1818	11.288	11.3023	10.9141	10.8419	10.8282
BHLHE40	10.8833	11.0461	11.3406	11.4411	11.2676	11.2753	11.3265	11.3501	11.388	10.6517	10.8222	10.5665
DUSP1	11.2469	11.196	11.0796	11.3153	11.3548	11.4779	11.0668	11.1686	11.1959	10.7991	10.6879	10.8453
PSMB10	11.145	11.2175	10.8935	11.4157	11.5164	11.6666	11.4257	11.3434	11.3278	10.2344	10.2095	10.2855
DKK1	10.3907	10.6418	10.6002	11.9179	11.5368	11.3749	11.4626	11.6658	11.9614	9.65889	10.2097	9.88832
ATG3	10.931	10.9725	11.0072	11.3726	11.215	11.3747	11.3008	11.389	11.3081	10.8354	10.86	10.8305
NFKBIZ	10.9306	11.0637	11.1824	11.3213	11.3448	11.4196	11.3479	11.5267	11.3016	10.5198	10.7684	10.3696
KDELR1	11.0571	11.0752	11.1419	11.2096	11.0982	11.1426	11.2133	11.1975	11.1052	11.1328	11.0945	11.1058
MAP1LC3B	10.8721	11.0478	11.0193	11.5536	11.285	11.1108	11.3873	11.4677	11.3416	10.7156	10.7486	10.6784
ZNF217	10.9476	11.0925	11.2104	11.4072	11.2228	11.3955	11.2871	11.3954	11.2759	10.672	10.7301	10.6352
KCNK1	10.8355	11.0127	11.0486	11.3438	11.3109	11.2279	11.1919	11.2978	11.345	10.8873	11.0453	10.8704
CCNG2	10.8211	10.9051	11.0483	11.4074	11.2417	11.0683	11.2085	11.3116	11.444	10.9405	10.9663	11.0194
ATP6V0B	10.7471	11.0194	10.9158	11.4119	11.3437	11.2462	11.3291	11.3012	11.2985	10.8913	10.9397	10.8756
HERC5	11.1362	11.25	11.2258	11.7509	11.6719	11.7453	11.5606	11.6655	11.5503	6.19144	7.49093	5.85935
ERLEC1	11.021	11.2031	11.2521	11.2208	11.1736	11.1492	11.1739	11.2786	11.1862	10.9234	10.9749	10.8681
LMO2	10.4815	10.712	10.4134	11.9588	11.8938	11.9776	11.6242	11.5975	11.6545	8.25043	8.24343	8.19571
C1orf106	10.9944	11.1054	10.9376	11.2507	11.1836	11.3583	11.2933	11.1666	11.1433	10.9855	10.9324	10.9779
TRIM14	11.2746	11.3542	11.2779	11.4824	11.3885	11.5116	11.4558	11.4644	11.4411	9.39042	9.74335	9.38014
QKI	11.0525	11.0808	11.173	11.4086	11.3584	11.3881	11.325	11.372	11.4451	10.4114	10.4283	10.3183
AJUBA	10.9101	10.9941	10.9653	11.4724	11.0288	11.1035	11.2249	11.4613	11.4143	10.8294	10.8632	10.8945
DHRS3	10.9843	11.1279	11.0103	11.3711	11.2813	11.3509	11.2461	11.1638	11.0654	10.9375	10.7973	10.9081
TRIM2	11.3356	11.2968	11.336	10.8842	10.7886	10.8724	10.7841	10.8846	10.8662	11.439	11.2702	11.3508
SERPINB4	10.2726	10.1577	10.7738	11.53	11.42	11.4922	11.7165	11.5661	11.4365	10.2533	11.0605	10.4003
FBXO6	10.7917	10.8686	10.7825	11.6945	11.6786	11.7416	11.5335	11.5351	11.5173	9.58337	9.53116	9.56566
MFSD6	11.2401	11.2772	11.2436	10.8036	10.7309	10.934	10.7025	10.7409	10.7771	11.5178	11.411	11.5051
IGFBP6	10.3863	10.8579	10.3854	11.7771	11.5547	11.6102	11.5368	11.4657	11.8035	9.84275	10.0284	9.81178
YTHDF2	11.1048	11.0297	11.122	11.1991	11.0636	11.2195	11.129	11.2046	11.1521	10.997	11.0548	10.9398
LAMTOR3	10.9937	11.0195	11.0529	11.2624	11.055	11.1785	11.168	11.2683	11.2953	10.9896	10.978	10.9048
EIF2AK2	11.6895	11.738	11.7309	11.0687	11.0836	11.1374	11.152	11.1621	11.1756	9.84886	9.98727	9.68929
DECR1	10.8729	10.8296	10.8521	11.3881	11.2633	11.4734	11.32	11.3514	11.4057	10.6192	10.7353	10.6676
LGMN	10.6431	10.5747	10.5869	11.7498	11.6273	11.8081	11.5688	11.759	11.5253	9.30721	9.43685	9.39141
ABI1	10.968	10.9884	11.0384	11.2149	11.1086	11.1635	11.0925	11.1463	11.3025	10.997	11.0686	11.0262
PLEKHF2	10.9701	10.9133	11.0819	11.4796	11.2266	11.4485	11.1408	11.3507	11.2939	10.5982	10.5731	10.583
PSMA5	11.0775	11.1423	11.0526	11.1742	11.1624	11.3226	11.0928	11.1403	11.1709	10.8495	10.8826	10.8581
ATP6V1E1	10.87	10.9865	10.796	11.2213	11.2187	11.2349	11.2243	11.0942	11.2052	10.9239	11.0378	11.0655
KDELR2	10.7989	10.9912	11.091	11.2664	11.2041	11.143	11.2677	11.3885	11.3182	10.6492	10.9021	10.7141
UBL5	11.1528	11.0757	10.9702	10.995	10.9281	11.0145	10.8767	10.8797	10.9945	11.3405	11.2244	11.3809
PSAT1	10.3826	11.0727	11.1728	11.4941	11.3791	11.3176	11.1709	11.5263	11.3876	10.1591	10.8806	10.0617
C21orf91	11.0633	11.0891	11.1253	11.3227	11.4197	11.5054	11.1977	11.3159	11.2217	10.2673	10.3997	10.3236
LYNX1	11.2326	11.059	10.8884	11.6018	11.3639	11.3288	11.4792	11.1317	11.3645	10.1224	9.99101	10.3253
COPS2	10.9268	11.0585	11.0718	11.2176	11.0629	11.1203	11.0757	11.128	11.2329	11.006	11.0424	10.9146
BACH1	10.526	10.7971	10.9766	11.6145	11.4412	11.436	11.3608	11.6064	11.5241	9.96329	10.2102	9.86095
ZFP36L2	10.7115	11.0138	11.038	11.4087	11.4327	11.5407	11.0028	11.2722	11.1796	10.5735	10.6641	10.5101
NUB1	10.9538	11.0431	10.8652	11.529	11.591	11.7288	11.5163	11.4824	11.3186	9.34833	9.36526	9.39561
ROMO1	11.2214	11.0742	10.9162	10.8318	10.7586	10.9872	10.8671	10.795	11.0156	11.3954	11.3005	11.3932
ATRAID	11.2417	11.1968	11.1051	10.8335	10.7773	10.8563	10.8242	10.8371	10.8059	11.3304	11.3291	11.3936
CEACAM1	9.66512	10.1865	10.0178	11.9506	11.8291	11.8657	11.7221	11.7471	11.8994	7.53179	8.04003	7.76932
MOB1A	10.8472	10.8929	10.8648	11.2942	11.2251	11.3413	11.239	11.2501	11.3595	10.719	10.7396	10.6758
PSMD10	11.2412	11.1703	11.1468	10.7874	10.7864	10.8508	10.728	10.7552	10.8271	11.3616	11.3675	11.4073
SNW1	11.0401	11.076	10.9793	11.1908	11.1203	11.2207	11.1476	11.1411	11.1241	10.797	10.9245	10.8599
LYN	10.8996	11.041	11.0483	11.2681	11.2863	11.4204	11.2275	11.2513	11.147	10.5919	10.6394	10.5166
ST14	10.5493	10.7887	10.506	11.5183	11.2975	11.6462	11.5439	11.3969	11.4362	10.3305	10.1725	10.3032
RBX1	11.0702	11.0617	10.9967	11.1244	10.939	11.0911	11.0262	11.1116	11.0979	11.044	11.0087	11.0568
BCL6	11.0494	11.0798	11.0877	11.0965	11.048	11.2332	11.0579	11.1493	10.9775	10.9463	10.9561	10.9156
IDI1	10.7639	10.818	10.8075	11.3586	11.351	11.2966	11.2823	11.1607	11.3078	10.6038	10.8619	10.6948
OAS3	11.1063	11.2152	11.2937	11.5101	11.5067	11.618	11.5344	11.5372	11.5085	7.25449	8.00848	7.08299
SCEL	10.0659	10.5684	10.5507	11.6859	11.4488	11.2506	11.4083	11.5089	11.8042	9.97518	10.3107	10.3493
STAT3	11.1028	11.1397	11.1502	11.1058	11.0233	11.2681	11.1147	11.1908	11.0886	10.8515	10.7076	10.6961
GOLM1	11.0775	11.0905	11.0383	11.0929	11.074	11.2885	11.0414	11.0325	10.9214	10.9395	10.9875	10.937
TRIM69	10.7317	10.9149	10.7357	11.6888	11.5524	11.7267	11.5302	11.5286	11.6612	8.46977	8.79271	8.39603
LEPROT	10.8895	10.9909	11.061	11.2598	11.1321	11.205	11.1147	11.122	11.2074	10.7921	10.7949	10.8285
BRD2	10.7335	10.9478	10.8402	11.2843	11.2237	11.3875	11.3181	11.3964	11.2205	10.5937	10.5904	10.5547
FAM84A	10.9707	10.92	11.0405	11.2836	10.9056	11.242	11.1046	11.1925	11.2604	10.8332	10.7069	10.9068
N4BP1	10.7284	10.8201	10.8917	11.5787	11.3561	11.465	11.4312	11.5061	11.4564	9.70967	10.0657	9.82588
DNAJB9	10.288	10.9785	11.2008	11.4711	11.3821	10.9893	11.3731	11.4512	11.3413	10.2536	10.6998	10.107
STAT6	10.9624	11.0236	10.9399	11.2292	11.1732	11.2685	11.12	11.11	11.0902	10.7677	10.804	10.8301
TARS	10.5797	10.954	11.0551	11.3484	11.0659	11.2307	11.1875	11.3466	11.3218	10.6152	10.8639	10.5038
CTTN	10.9973	11.0091	10.9667	10.9287	10.9145	10.9569	11.1028	10.9731	10.9926	11.1837	11.1512	11.1527
PDCD6	11.0764	11.1042	10.8795	10.9163	10.891	11.0243	10.9344	10.7785	10.9418	11.1975	11.2345	11.2608
ZNF320	11.1113	11.0654	11.1526	10.8853	10.8197	10.7763	10.9624	11.1217	10.9705	11.1385	11.1291	11.1268
CRELD2	10.0009	10.8987	10.9504	11.4195	11.4028	11.1152	11.4522	11.5265	11.4223	10.0394	10.7634	10.0254
NBN	11.0921	11.0527	11.005	11.1935	11.2257	11.2989	11.1379	11.1901	11.126	10.5583	10.5461	10.5099
ECHS1	11.1297	11.112	10.9964	10.9909	11.0399	11.1705	10.9973	10.9679	11.0163	10.9376	10.9773	10.8591
CLDN12	10.8183	10.9228	10.9569	11.2296	11.1583	11.0411	11.0765	11.1696	11.1581	10.8347	10.9195	10.7765
C1GALT1C1	10.9792	10.9386	10.8814	11.3155	11.2004	11.394	11.1267	11.1967	11.2636	10.4621	10.4758	10.4642
LINC00493	10.9511	11.0874	10.9842	10.979	10.9226	10.9705	10.9006	11	11.0159	11.1068	11.0718	11.0523
PPP4R3B	11.2137	11.1486	11.2082	10.8587	10.7984	10.9645	10.7172	10.7712	10.8168	11.1601	11.0539	11.2011
SDR16C5	10.6027	10.7973	10.8517	11.394	11.2883	11.3704	11.1408	11.2299	11.4103	10.342	10.6819	10.3402
MUC4	10.9688	11.1193	11.1425	11.1103	11.203	11.1293	11.0746	11.3363	11.0786	10.7273	10.3409	10.4898
BCAP31	10.9417	11.0531	10.9516	10.8909	10.7932	10.9092	10.9054	10.8634	10.9185	11.2055	11.2199	11.2777
NBR1	11.0967	11.0693	11.096	10.9079	10.8727	11.0206	10.9208	10.9579	10.9009	11.0567	10.9989	11.0407
FOXO3	10.8126	11.0555	11.0688	11.213	11.1942	10.9984	10.9926	11.0632	11.1786	10.7506	10.734	10.745
RBCK1	10.5515	10.9264	10.78	11.522	11.4611	11.2357	11.4026	11.4069	11.4255	9.79336	10.0942	9.82109
KCMF1	10.6886	10.9119	10.9477	11.1768	11.076	11.0412	11.0455	11.0652	11.1455	10.8151	11.0741	10.8235
USP18	10.8047	10.9294	10.791	11.6584	11.6199	11.7017	11.4172	11.5118	11.5675	7.22895	7.85546	7.03629
CAT	11.4222	11.1761	11.0669	9.86826	9.73243	10.0736	9.95188	9.94561	10.009	11.9017	11.748	11.9953
IRAK1	10.8097	11.0012	10.8306	11.1857	11.0763	11.0676	11.1737	11.0968	11.1697	10.7018	10.9077	10.73
CDC42SE2	11.0374	11.0369	11.0479	11.0035	11.0043	11.1638	10.9289	11.0323	11.0164	10.7784	10.9625	10.8036
ABRACL	10.9985	10.796	11.0315	11.217	10.9737	11.1711	10.9387	11.1203	11.0557	10.8631	10.8578	10.6603
MESDC2	10.8449	10.9255	10.9764	11.1563	11.0608	11.0744	11.1143	11.1799	11.1451	10.6854	10.7917	10.6934
RPL22L1	10.8871	10.9513	10.9767	10.7103	10.45	10.6522	10.8965	10.922	10.9145	11.3334	11.3785	11.3726
SELK	10.5734	10.925	10.964	11.1965	11.1604	11.0041	11.1286	11.2112	11.1924	10.6707	10.9032	10.6032
EI24	10.9687	11.1016	10.9788	10.8285	10.7478	10.8356	10.8862	10.9017	10.8934	11.1271	11.167	11.1692
GNS	11.2783	11.2806	11.3285	10.5567	10.5297	10.5574	10.4521	10.5124	10.4003	11.3204	11.3673	11.3688
GTF3C6	10.8738	10.8863	10.8882	11.0614	10.9009	11.0459	11.0563	11.0535	11.0964	10.916	10.9675	10.8605
AMOTL2	10.6598	10.7687	10.9433	11.4401	11.2664	11.3078	11.2484	11.3299	11.2432	10.1188	10.3484	10.0926
RER1	10.7933	10.8361	10.6814	11.0802	11.0577	11.1541	11.1053	11.0487	11.1836	10.8245	10.8483	10.8865
NDUFA2	11.1871	11.1137	10.9559	10.5546	10.5333	10.6922	10.5037	10.4906	10.6059	11.5062	11.3644	11.4746
ALG5	10.738	11.0057	10.9908	11.038	11.0099	11.0232	11.0595	11.0903	11.1082	10.758	10.9344	10.7538
ZNFX1	10.6859	10.8689	10.7486	11.5722	11.5246	11.6049	11.4901	11.3885	11.3388	8.99738	8.89154	8.93103
ESRP1	10.6055	10.8521	10.9459	11.1948	10.9826	11.0563	11.0654	11.1791	11.1893	10.7201	10.9199	10.6193
ITFG1	10.8106	10.7678	10.8576	11.1587	11.0088	11.1577	11.1305	11.1656	11.2109	10.6281	10.716	10.6184
FUT2	10.7607	10.831	10.7659	11.1213	11.0856	11.2389	11.1844	11.1865	11.1405	10.6331	10.6703	10.5681
EFCAB14	10.8631	10.9328	10.9016	10.9794	10.9595	11.174	10.9708	10.9654	11.012	10.8914	10.8158	10.9097
YPEL5	10.8692	10.9449	10.8453	11.1274	11.0506	11.0726	10.9994	11.0658	11.0398	10.766	10.7061	10.8353
PAIP1	10.8218	10.9207	11.099	11.1665	10.9209	11.159	11.0068	11.1944	11.1501	10.4892	10.6871	10.4724
CNN3	10.8362	10.8328	10.8515	11.1622	10.9903	11.223	11.0009	11.0065	11.1202	10.7107	10.7174	10.725
EPHA2	10.6526	10.8515	10.8168	11.2625	11.1398	11.1971	11.2629	11.2077	11.2685	10.3632	10.3934	10.352
PSMC5	10.9548	10.9573	10.8044	10.8474	10.7772	10.8848	10.8637	10.8208	10.8517	11.1429	11.1675	11.1333
OCLN	10.4219	10.8138	10.9083	11.2472	11.2148	11.2653	11.1419	11.2413	11.2866	10.3167	10.5062	10.3355
IRF2BPL	11.0645	11.1321	11.0116	10.7884	10.8188	10.854	10.7906	10.7679	10.7549	11.0472	11.0818	11.0346
IL20RB	10.4639	10.6742	10.5615	11.3488	11.2689	11.2671	11.2709	11.3036	11.3447	10.203	10.4301	10.2755
SEC31A	10.78	10.9251	10.9508	10.9688	10.9219	10.9876	11.053	11.1401	10.9486	10.8482	10.8145	10.8398
PARP4	10.822	10.8864	11.0241	11.0352	11.0152	11.1295	11.0389	11.096	10.9987	10.763	10.61	10.6708
FBXL5	11.1684	10.9963	11.0495	10.92	10.7901	10.939	10.6767	10.8584	10.8245	10.9535	10.9763	10.9795
FBXO7	10.7249	10.8295	10.6842	11.2884	11.383	11.4851	11.1868	11.1856	11.111	10.1469	10.1312	10.1448
PTGR1	10.8664	10.845	10.7927	10.9052	10.838	10.8271	10.8055	10.8514	10.8221	11.1688	11.1304	11.2029
TOR1AIP1	10.755	10.7946	10.8968	11.2366	11.1203	11.272	11.0711	11.087	11.1405	10.517	10.3498	10.3789
CHMP2B	10.8693	10.8907	10.8391	11.0567	10.8335	11.0305	10.9055	11.0885	11.03	10.8177	10.8349	10.7434
EID1	11.4162	11.1858	11.3655	10.469	10.251	10.4861	10.3622	10.4579	10.4898	11.2797	11.2081	11.2253
AGRN	10.9089	11.0015	11.0032	11.0623	11.0208	11.2942	11.1024	11.1214	10.9305	10.5529	10.283	10.3219
F2RL1	10.8197	10.8787	10.8697	11.1504	10.9725	11.0985	10.8432	10.9607	11.2091	10.6407	10.6579	10.7006
IST1	10.7244	10.8942	10.7087	11.1334	11.0685	11.1748	11.0551	11.0104	11.0123	10.6028	10.7117	10.6699
GTF2B	10.807	10.7962	10.6657	11.2276	11.1568	11.3354	10.9826	11.0418	11.2134	10.4073	10.404	10.4518
HN1	10.5521	10.5616	10.4114	11.2102	11.0407	11.2059	11.1	11.141	11.2931	10.632	10.7041	10.6564
MDK	10.3901	10.8021	10.5818	11.5351	11.3961	11.6189	11.3662	11.4277	11.1359	9.47081	9.20146	9.27323
SLC11A2	10.8133	10.8654	10.9363	11.1647	11.0063	11.007	10.8551	10.9247	11.2763	10.5891	10.6618	10.5383
PCGF5	10.7549	10.8748	11.0199	11.4482	11.2636	11.3258	11.0705	11.2616	11.3187	9.62668	9.57889	9.4834
HDAC9	10.4992	10.8103	10.8577	11.5203	11.2559	11.2517	11.1386	11.2973	11.3259	9.71271	9.81483	9.74679
GNAQ	11.1138	11.0991	11.1351	10.5548	10.5479	10.6662	10.5548	10.6654	10.5335	11.2544	11.1244	11.1313
BRK1	10.929	10.9461	10.7895	10.7574	10.613	10.8041	10.6644	10.7784	10.7496	11.1499	11.1496	11.2039
YTHDC1	10.7729	10.7927	10.8183	11.1182	11.0772	11.1192	10.9505	11.0295	11.0828	10.5744	10.5599	10.5981
GLUD1	10.745	10.8161	10.907	10.9861	10.9016	11.0758	10.8873	10.9567	10.964	10.6643	10.9576	10.7408
TDRD7	10.8861	10.912	10.813	11.3451	11.3932	11.509	11.136	11.1779	11.2191	9.28295	9.36134	9.33003
TRIM8	10.797	10.9686	10.9288	10.9872	10.8725	11.0592	10.8801	10.9857	10.828	10.8153	10.6796	10.7376
MRPL33	10.8758	10.8049	10.8744	10.7875	10.6428	10.742	10.7247	10.7557	10.8311	11.1279	11.1551	11.1289
FBXO34	10.7975	10.8863	10.8425	11.0017	10.9907	11.15	10.9607	10.927	10.8799	10.6224	10.6897	10.7044
TRIM25	10.9859	10.9564	10.8531	11.1838	11.0938	11.2941	11.1599	11.1518	11.12	9.93881	9.95809	9.85884
CASP4	10.6351	10.7123	10.6153	11.3577	11.2145	11.322	11.1041	11.1834	11.2484	10.0084	10.1387	10.0477
TPBG	10.4032	10.6171	10.8177	11.2764	11.1546	11.1447	11.1025	11.2869	11.2461	10.2627	10.3637	10.127
TFPI2	10.317	10.3326	10.4763	11.3435	11.2326	11.2755	11.3109	11.4625	11.3262	9.83998	10.1685	9.84944
TAP2	10.5151	10.6273	10.608	11.5382	11.4581	11.5353	11.2588	11.4493	11.4152	8.33944	8.60104	8.40227
ARPC5L	10.5121	10.7366	10.6447	11.1172	11.0773	11.0243	11.0408	11.021	11.1226	10.5204	10.7	10.6246
OCIAD2	10.7481	10.8492	10.7466	10.966	10.8946	10.9767	10.8744	10.9187	10.8777	10.7372	10.9032	10.8391
SELT	10.709	10.7708	10.6977	10.9799	10.8919	11.0104	10.9523	10.9527	11.1116	10.7669	10.7143	10.7143
PRR11	10.7389	10.738	10.7386	10.908	10.7466	11.0918	10.9995	11.2323	10.9616	10.6946	10.6296	10.6021
SUMO3	10.6843	10.8678	10.836	11.0361	10.883	10.9904	10.9188	10.9645	10.9938	10.635	10.6761	10.6043
ABHD17B	10.8268	10.7059	10.6917	11.0545	10.89	11.1206	10.8773	10.9285	11.0135	10.6894	10.5982	10.6412
SMS	10.8002	10.7896	10.7157	11.1197	10.9979	11.1478	10.9588	11.046	11.0061	10.3717	10.5315	10.3781
PICALM	10.5652	10.7799	10.8558	11.0615	10.899	10.8981	10.8815	10.9408	11.0651	10.6122	10.7686	10.6863
CASP7	10.7983	10.8058	10.8765	11.2311	11.0788	11.2541	10.9678	11.1204	11.161	9.89251	10.1175	9.91918
MFSD14A	10.7946	10.7506	10.8364	11.1031	11.0414	11.1618	10.8928	11.0064	11.0402	10.3648	10.4147	10.3128
GALNT12	10.5724	10.5085	10.3958	11.1695	11.0301	11.2801	11.0723	11.0704	10.9116	10.5423	10.4847	10.5751
RDH11	10.5695	10.6473	10.7797	11.0829	10.7725	11.0135	10.9949	11.1008	11.1932	10.4422	10.6983	10.3923
PHACTR4	10.4651	10.6679	10.5984	11.2934	11.2476	11.2351	11.1857	11.1588	11.1824	9.83986	10.0045	9.89783
EHD4	10.6068	10.6769	10.5159	11.3464	11.3787	11.5171	11.2639	11.105	11.196	9.33756	9.14597	9.2438
PLAU	10.3177	10.7427	10.7643	11.1479	11.1482	10.9241	11.0414	11.1363	11.1347	10.2125	10.5572	10.151
VCL	10.6429	10.7446	10.8133	11.0008	10.8733	10.9822	10.8946	10.9681	10.9661	10.5636	10.6384	10.6007
ATAD1	10.64	10.7476	10.8264	11.072	10.8849	10.941	10.9554	11.0255	11.0939	10.3719	10.5738	10.3652
CDKN2A	10.528	10.6656	10.494	11.141	11.0797	11.251	10.874	10.9023	11.0135	10.5035	10.3728	10.5135
STEAP1	10.3855	10.6349	10.667	11.0858	11.0544	11.1211	11.017	11.1784	11.087	10.2343	10.5228	10.1587
BUD31	10.6274	10.7733	10.6341	11.0023	10.8519	10.9891	10.8321	10.9182	10.8992	10.7024	10.623	10.6923
CGGBP1	10.7141	10.8201	10.8892	10.8646	10.7961	10.9576	10.744	10.9232	10.923	10.6617	10.7115	10.5551
GOLT1B	10.6468	10.7632	10.9046	11.0575	10.9465	10.8707	10.8907	11.0425	10.9876	10.3825	10.5878	10.2946
GPR87	10.4642	10.6543	10.5743	11.1453	10.8971	11.0389	11.031	11.1102	11.1699	10.2809	10.3946	10.3896
BTF3L4	10.5674	10.7113	10.7706	10.9669	10.7846	10.8713	10.8527	10.9986	10.9808	10.652	10.7489	10.5828
TANK	10.66	10.554	10.7485	11.1109	10.834	11.0983	10.9095	11.0896	11.1383	10.284	10.3782	10.2704
USP33	10.7627	10.7503	10.7678	10.9598	10.8622	10.9823	10.8138	10.8528	10.8986	10.5981	10.5695	10.5433
FOXA1	10.7133	10.7915	10.8078	10.8534	10.8102	11.0334	10.8234	10.8775	10.6584	10.7164	10.6404	10.6476
HS3ST1	10.4464	10.5649	10.6464	11.3155	11.0971	11.3655	11.2264	11.2235	11.1552	9.44473	9.79833	9.29522
ATP10B	10.5148	10.6614	10.7012	10.9614	10.8955	11.1346	11.1172	11.0534	11.0055	10.3574	10.241	10.3446
DNAJC1	10.3844	10.5942	10.5521	11.1121	11.0591	11.0178	11.0484	11.2158	11.0326	10.2306	10.4448	10.1391
ZDHHC13	10.6238	10.6388	10.64	10.9703	10.8432	10.9418	10.8511	10.8789	10.9732	10.6319	10.6121	10.6679
SPG20	10.7362	10.6825	10.8173	11.0846	10.8141	11.0645	10.7652	10.9955	10.9772	10.3319	10.4537	10.351
MFSD14B	10.8628	10.8681	10.8535	10.8111	10.6886	10.8675	10.7244	10.8154	10.8714	10.5919	10.6868	10.6431
MGST3	11.0365	11.0347	10.8013	10.0833	10.0498	10.2146	10.0518	10.0413	10.174	11.398	11.3813	11.5563
ATP6V0D1	10.7392	10.8325	10.7597	10.7083	10.599	10.8271	10.6678	10.6028	10.6418	11.0095	10.7943	10.9797
PSMD14	10.542	10.5958	10.5502	10.9	10.8137	10.9255	10.8791	10.872	10.9623	10.6426	10.7316	10.6323
PHF11	10.7019	10.817	10.739	11.264	11.089	11.1841	11.0114	11.087	11.1159	9.47835	9.62001	9.50209
CHIC2	10.7602	10.8173	10.7335	10.8686	10.7613	10.8197	10.7224	10.7688	10.7945	10.766	10.6694	10.6298
TARDBP	10.7284	10.821	10.7898	10.6632	10.5045	10.6145	10.6647	10.5327	10.6594	10.9369	11.0775	10.9753
CAND1	10.5828	10.608	10.569	11.0505	10.8977	11.0958	10.9347	10.9685	11.0822	10.3206	10.3244	10.291
DAPP1	10.5669	10.6615	10.5346	10.9714	10.9804	11.045	10.7403	11.0282	11.0007	10.4964	10.4586	10.346
TMEM219	10.6406	10.7	10.5193	11.1071	11.1567	11.1978	10.9855	10.943	10.9407	10.0966	9.99369	10.1061
EIF3I	10.7511	10.8233	10.7517	10.5101	10.4789	10.5174	10.6058	10.5613	10.6155	11.0849	11.0936	11.0604
HES1	10.6566	10.7505	10.7932	10.8744	10.7785	10.9004	10.8098	10.8053	10.8534	10.5474	10.6347	10.5744
GRHL1	10.2707	10.4519	10.5025	11.1712	10.8964	10.9782	10.9321	11.0959	11.2186	10.322	10.2867	10.364
MTMR12	11.0355	10.9663	10.9591	10.6064	10.5752	10.7024	10.3992	10.4692	10.457	10.9744	10.821	10.8545
TGIF1	10.4689	10.6872	10.6826	11.126	11.0245	11.0209	10.9358	10.9904	10.8938	10.194	10.3638	10.1868
TLK1	10.6357	10.6875	10.7544	10.8835	10.7359	10.7858	10.7337	10.8719	10.7991	10.6917	10.7147	10.6604
TNIP1	10.5035	10.7778	10.5898	11.0595	11.0248	10.9931	10.9577	10.9489	11.0401	10.2089	10.3232	10.0986
SRSF5	10.8077	10.836	10.6702	10.7	10.619	10.7218	10.6064	10.612	10.6689	10.8502	10.9057	10.9218
TMOD3	10.6224	10.6519	10.8219	10.9929	10.7306	10.8321	10.728	10.9284	10.9743	10.5746	10.5012	10.4949
U2AF1	10.7811	10.7667	10.6534	10.711	10.6448	10.6784	10.7615	10.6983	10.6617	10.8697	10.8529	10.856
ARFIP1	10.7922	10.7942	10.747	10.8109	10.7521	10.9264	10.6515	10.77	10.733	10.6412	10.7154	10.5748
TNKS2	10.6907	10.7312	10.7209	10.8608	10.86	10.9646	10.8405	10.9116	10.8271	10.4336	10.4734	10.4467
CD38	10.1511	10.129	9.69017	11.5309	11.8123	11.861	11.15	11.2673	11.0239	6.86928	6.64953	6.8285
PARP14	10.8519	10.998	10.9017	11.1004	11.0799	11.1073	11.0233	11.1614	11.0171	9.06599	9.30075	8.93172
LY6E	10.3724	10.7532	10.6051	11.3756	11.099	11.4442	11.3038	11.1903	11.114	8.67284	8.51557	8.44583
AFF4	10.5925	10.631	10.7582	10.8899	10.7795	10.8986	10.9407	11.048	11.0112	10.3715	10.334	10.2993
SLMAP	10.5694	10.7019	10.7478	10.9367	10.7601	10.8173	10.78	10.9586	10.9658	10.4591	10.5205	10.4468
CLDN23	10.1631	10.2565	10.1086	11.4203	11.1046	11.3825	11.0369	11.0676	11.2719	9.74122	9.68765	9.72683
RNF103	10.5094	10.6653	10.6168	10.7962	10.7514	10.8403	10.8409	10.799	10.7127	10.7247	10.7124	10.6686
SOWAHC	10.3479	10.5672	10.5397	10.9777	10.6157	10.6554	10.9132	10.9722	11.1571	10.4244	10.6778	10.5396
LAMC2	10.0345	10.5008	10.505	11.1781	11.1629	10.7102	10.9469	11.0597	11.1377	10.0022	10.5407	10.1002
GRAMD3	10.3605	10.4309	10.5351	11.0727	10.9662	11.116	10.8909	10.927	10.9623	10.3156	10.3509	10.2648
TMEM9B	10.6649	10.7194	10.6635	10.7851	10.7101	10.8449	10.7762	10.7092	10.7844	10.5835	10.6979	10.6478
EREG	10.4291	10.6709	10.8337	11.284	10.9868	10.9439	10.9272	11.2583	11.3106	9.20904	9.54961	9.22131
AVPI1	9.76778	10.089	10.0213	11.3857	11.2704	11.1719	11.3482	11.3547	11.3414	9.23078	9.42546	9.2144
MYC	9.97534	10.2834	10.283	11.4025	11.1475	11.0264	11.1271	11.2138	11.2594	9.59843	9.9653	9.5163
PKN2	10.5174	10.6698	10.5025	10.8696	10.8062	10.954	10.8463	10.944	10.8453	10.4799	10.4648	10.4699
SIX1	10.7337	10.6489	10.4953	11.1103	11.0697	11.2799	10.6056	10.7611	10.7722	10.2041	10.0526	10.1974
DCTN6	10.6114	10.6636	10.632	10.7758	10.7174	10.7493	10.7902	10.7799	10.8037	10.6282	10.6512	10.6339
ACBD5	10.6762	10.6104	10.7286	10.7998	10.6371	10.7987	10.7876	10.8243	10.8856	10.5156	10.6111	10.5257
SWAP70	10.6118	10.6207	10.7754	10.8873	10.6817	10.8365	10.6769	10.8116	10.9037	10.4935	10.6289	10.4232
IRF1	10.6332	10.8256	10.6069	11.2353	11.1475	11.3541	10.9533	10.9672	10.9503	9.20334	9.20605	9.20184
FAM129B	10.4047	10.5476	10.662	10.988	10.8356	10.771	10.8238	10.7656	10.9052	10.4752	10.533	10.5598
SLC7A11	10.3369	10.7163	10.8198	10.9539	10.831	10.6618	10.905	11.0589	11.0174	10.1263	10.4089	10.0653
TRIB1	10.4388	10.6965	10.6462	11.1401	11.1462	11.1747	10.9314	10.9476	10.965	9.51313	9.92359	9.57866
DNAJC7	10.5848	10.5693	10.4443	10.8972	10.8113	11.036	10.8146	10.7776	10.8104	10.4487	10.4535	10.5057
ORMDL2	10.4792	10.5184	10.3778	10.8958	10.7797	10.9339	10.8157	10.7869	10.9259	10.5043	10.5551	10.5844
NR3C1	10.614	10.687	10.7955	10.8679	10.8104	10.7261	10.7524	10.8314	10.7899	10.4476	10.4089	10.4645
XPNPEP1	10.7282	10.8066	10.7211	10.8475	10.725	11.0882	10.8387	10.8983	10.7844	10.1794	10.1345	10.1626
ETF1	10.7079	10.7509	10.6277	10.5704	10.4479	10.6651	10.6113	10.637	10.568	10.8206	10.9293	10.85
SLC18B1	10.6475	10.6698	10.6318	10.9864	10.8679	11.1258	10.9652	10.9927	10.9278	9.91752	9.96103	9.80984
GPX2	10.2552	10.41	10.245	11.0124	10.772	11.1032	10.9733	10.8264	11.1139	10.2521	10.4589	10.2604
TAF7	10.6488	10.6067	10.5086	10.887	10.8378	10.971	10.6795	10.7111	10.7664	10.5098	10.4163	10.5154
PSEN1	10.3797	10.6609	10.6254	11.0163	10.845	10.9729	10.8623	10.8756	10.9256	10.1665	10.2709	10.1487
PELI1	10.4367	10.6091	10.5496	11.0258	10.8871	10.9002	10.8276	10.9421	11.0084	10.1158	10.1894	10.1312
PLRG1	10.5045	10.6123	10.5778	10.774	10.7039	10.9947	10.8086	10.7707	10.7655	10.4368	10.5466	10.4448
SLC3A2	9.48908	10.5867	10.8176	11.1963	11.0744	10.8092	11.0835	11.1969	11.0378	9.58968	10.11	9.30899
CD82	10.6808	10.7246	10.6753	10.6852	10.6472	10.7817	10.666	10.8091	10.777	10.4712	10.5886	10.4249
PSMC1	10.3963	10.5272	10.402	10.8499	10.7257	10.8653	10.8168	10.785	10.8856	10.4957	10.5841	10.4742
IER3	10.0906	10.4108	10.2934	11.0378	11.2375	11.0725	11.0896	11.0756	10.96	9.67756	10.0999	9.59843
XRN1	10.6544	10.644	10.673	11.0237	11.0179	11.1213	10.9809	11.1214	11.0202	9.35151	9.24505	9.13628
GLRX3	10.5085	10.6443	10.6254	10.5675	10.3743	10.4258	10.5503	10.5874	10.6899	10.9073	10.9581	10.9051
CES2	10.84	10.8082	10.5956	10.4874	10.5282	10.7167	10.4615	10.5873	10.4802	10.8365	10.6296	10.8191
NADK	10.4401	10.5829	10.5286	10.9885	10.9701	11.1733	10.963	10.9687	10.7663	9.90434	9.92824	9.84096
TLR2	10.0108	10.2226	10.13	11.3231	11.3229	11.336	11.1354	11.2902	11.1816	8.62561	8.82232	8.43728
MXRA7	10.8977	10.8559	10.7439	10.2234	10.2255	10.2609	10.1735	10.1385	10.1543	11.1238	11.1112	11.1956
BAZ1A	10.7791	10.6379	10.7533	10.8094	10.6786	10.898	10.6673	10.8532	10.7824	10.2621	10.2593	10.2218
TMEM45B	10.6703	10.7543	10.6505	10.5097	10.4409	10.627	10.4737	10.5789	10.639	10.7783	10.8574	10.7741
ZBTB7A	10.3913	10.4964	10.4724	10.9293	10.7586	11.0187	10.8051	10.8936	10.833	10.3617	10.3416	10.2356
CNOT1	10.5908	10.7849	10.6548	10.537	10.4394	10.5399	10.6352	10.6839	10.5754	10.8062	10.6902	10.8229
HNRNPA1	10.5673	10.7262	10.6372	10.6407	10.571	10.4613	10.6145	10.5665	10.5744	10.7014	10.906	10.7627
CBX4	10.0459	10.4667	10.5977	11.1798	10.9841	10.9085	11.0041	11.0917	10.9936	9.65371	10.0607	9.60902
EPS8L1	9.87571	10.3066	10.063	11.2152	11.062	11.1271	11.1536	11.0119	11.1585	9.60331	9.71846	9.83595
MIDN	10.451	10.4914	10.47	11.0542	10.7635	11.044	10.9102	11.0473	10.8192	9.98388	10.025	10.008
STS	10.3294	10.3598	10.6049	11.1236	10.9966	11.1665	11.0223	11.1602	11.0611	9.35065	9.44623	9.16834
MYCBP2	10.7852	10.7892	10.8105	10.7051	10.5747	10.7023	10.7494	10.8943	10.7392	10.3628	10.0536	10.2278
CHMP1B	10.3517	10.5022	10.4159	10.8541	10.7101	10.825	10.7559	10.8002	10.8494	10.4661	10.4938	10.4637
BIRC3	10.0823	10.3632	10.4238	11.2631	11.3276	11.2427	10.8888	11.2729	11.1712	8.3894	8.90184	8.26103
RAB3GAP1	10.5704	10.6555	10.6814	10.6842	10.6451	10.7802	10.6756	10.7144	10.7235	10.4668	10.4632	10.4566
TMEM30B	10.3828	10.5651	10.552	10.9072	10.7574	10.9215	10.7414	10.8432	10.8109	10.2128	10.3657	10.205
TLR3	10.2873	10.3319	10.3698	11.3038	11.1242	11.2901	11.0425	11.1952	11.1781	8.36226	8.54175	8.32494
SEC63	10.4758	10.7162	10.6497	10.5029	10.4256	10.4009	10.4819	10.5967	10.4661	10.7538	11.0306	10.8235
BCAP29	10.3762	10.3839	10.5541	10.895	10.6983	10.9657	10.7861	10.962	10.8442	10.2095	10.2693	10.0829
TRAPPC8	10.6026	10.6067	10.5169	10.4919	10.4223	10.6198	10.4609	10.4839	10.5562	10.8524	10.8234	10.8582
VEZF1	10.5106	10.6011	10.507	10.8666	10.7753	10.9893	10.6344	10.7368	10.7116	10.3153	10.2804	10.2487
CALD1	10.3818	10.5055	10.5699	10.8658	10.8081	10.8002	10.7636	10.9442	10.8176	9.99544	10.4402	10.1282
ST6GAL1	10.7861	10.6777	10.7502	10.51	10.5112	10.8159	10.5264	10.4564	10.2489	10.6827	10.6361	10.6509
RICTOR	10.3917	10.5749	10.6489	11.0079	10.978	10.9354	10.9236	11.0395	10.9759	9.58191	9.5021	9.48531
FAM103A1	10.5951	10.5743	10.6383	10.7097	10.5742	10.6857	10.5462	10.6412	10.6794	10.6087	10.5335	10.5364
IRS2	10.2162	10.6098	10.7825	10.851	10.9452	10.8522	10.6759	10.846	10.7853	10.0795	10.3548	9.89105
WTAP	10.4685	10.4698	10.6044	10.905	10.7602	10.7547	10.599	10.6906	10.8577	10.392	10.3664	10.2668
HMGCS1	10.4678	10.5306	10.7206	10.7765	10.631	10.663	10.635	10.6285	10.8131	10.3892	10.5783	10.3764
RRBP1	10.4253	10.5634	10.6677	10.8129	10.6348	10.7841	10.8892	10.9415	10.7591	10.1799	10.0755	10.1079
ZG16B	10.4337	10.4619	10.5174	10.8711	11.0102	11.1577	10.7958	10.9171	10.6462	9.831	10.0349	9.70521
NDUFS3	10.7268	10.6956	10.4717	10.3111	10.3169	10.5167	10.4122	10.3101	10.4202	10.9045	10.9217	10.9231
SCYL2	10.2826	10.3448	10.5454	10.8174	10.7534	10.7519	10.7042	10.7299	10.9163	10.4019	10.4529	10.2703
GMDS	10.5311	10.5792	10.3292	10.608	10.6916	10.8847	10.7277	10.6788	10.6317	10.3923	10.5407	10.4737
TRIB2	9.92217	10.2011	10.0694	11.2166	11.2818	11.3217	11.1541	11.1749	11.0731	8.63072	8.79855	8.39981
MRPL42	10.5259	10.6071	10.5981	10.6826	10.584	10.6558	10.5531	10.6129	10.7367	10.5225	10.504	10.5179
SLTM	10.5143	10.5721	10.5549	10.764	10.6023	10.6977	10.5374	10.6643	10.6903	10.4384	10.5713	10.4716
DGCR2	10.468	10.5219	10.4833	10.9193	10.6608	10.742	10.6427	10.635	10.8433	10.2501	10.4226	10.3744
DCTD	10.4245	10.664	10.5076	10.7394	10.6102	10.694	10.6876	10.6772	10.7251	10.3958	10.4902	10.417
TRIM38	10.0014	10.2429	10.0736	11.2221	11.1798	11.3698	11.0923	11.177	11.118	8.50147	8.57829	8.51429
NIPA2	10.4009	10.5812	10.485	10.718	10.6466	10.7654	10.7106	10.5943	10.6814	10.4165	10.5562	10.4701
FAM214A	10.2815	10.3684	10.3837	10.8617	10.7022	10.8443	10.7662	10.7743	10.8559	10.3678	10.2684	10.3646
NOP58	10.6443	10.5918	10.6575	10.7779	10.6818	10.8314	10.5121	10.6439	10.6092	10.3461	10.3682	10.2847
OSBPL8	10.5533	10.5955	10.5631	10.5468	10.4353	10.3892	10.4162	10.5571	10.5186	10.7712	10.796	10.813
UBA6	10.2146	10.2657	10.3756	11.07	10.8977	10.9731	10.8778	11.0494	11.1669	9.57667	9.63734	9.46684
COBLL1	10.0321	10.415	10.5868	10.9644	10.6463	10.6483	10.848	11.0232	11.0238	9.98763	10.2797	9.88001
TIPARP	10.4415	10.4936	10.3056	10.9704	10.9004	11.0359	10.6824	10.7725	10.7609	9.99144	10.0065	10.065
ZBTB38	10.441	10.4647	10.5646	10.8094	10.6701	10.7099	10.7131	10.881	10.8175	10.2436	10.2114	10.1876
CD58	10.2477	10.3194	10.3966	10.8031	10.6955	10.721	10.683	10.7406	10.9284	10.3369	10.4884	10.3588
CX3CL1	10.3728	10.3661	10.2595	11.1138	11.1817	11.3872	10.9752	11.0918	10.8407	8.70449	8.69799	8.5239
VTI1B	10.5553	10.6121	10.5363	10.4671	10.436	10.5234	10.3786	10.4322	10.4851	10.7966	10.8203	10.7616
SMARCA5	10.4092	10.4308	10.4303	10.8961	10.7046	10.8339	10.6664	10.7702	10.7133	10.2464	10.341	10.2399
EXOC1	10.2794	10.4382	10.4166	10.855	10.6804	10.819	10.6643	10.7237	10.8212	10.3207	10.3329	10.3084
NDUFS4	10.4534	10.5396	10.4508	10.6607	10.5949	10.6828	10.6642	10.636	10.7589	10.4664	10.4931	10.4007
HIRA	10.6442	10.6198	10.5861	10.9126	10.845	10.8975	10.7818	10.8494	10.7826	9.67888	9.75418	9.67461
SH3KBP1	9.93663	10.0573	10.1434	11.0796	10.919	10.9832	11.0221	11.1319	11.0461	9.72555	9.71727	9.64218
SMDT1	10.7221	10.741	10.6529	10.091	10.0726	10.2339	10.1673	10.1107	10.1301	11.0999	11.0235	11.0782
PRPS2	10.7695	10.7668	10.892	10.3937	10.2789	10.5106	10.3046	10.3812	10.3616	10.644	10.7258	10.5981
LYSMD2	10.7576	10.6799	10.5663	10.8558	10.8989	11.0309	10.5931	10.6631	10.6485	9.81976	9.71358	9.82545
MAGED2	10.5053	10.5051	10.4182	10.7161	10.7228	10.9247	10.7066	10.74	10.528	10.2458	10.3014	10.2697
ABHD3	10.3722	10.4039	10.5368	10.8758	10.6398	10.7964	10.5473	10.7236	10.9012	10.1171	10.325	10.2129
AGFG1	10.3038	10.4188	10.5994	10.8874	10.7191	10.6726	10.6476	10.7822	10.8163	10.0998	10.37	10.0975
DUSP5	9.55048	10.2675	10.2925	11.1658	11.2731	11.1826	11.0442	11.045	10.9854	8.80162	9.23775	8.78031
LSR	9.99886	10.2531	10.2075	11.0599	10.8972	11.0332	11.0456	10.9998	10.9501	9.65886	9.56776	9.61348
KIAA1551	10.5286	10.6864	10.7672	10.739	10.7088	10.9208	10.6344	10.8422	10.7315	9.71708	9.99211	9.75963
MEX3C	10.3262	10.4597	10.6596	10.878	10.6007	10.7232	10.5913	10.8631	10.8192	10.1261	10.2198	10.0629
AREG	9.97157	10.46	10.6048	11.0697	10.7774	10.2669	10.8092	11.1851	11.1026	9.33	10.1752	9.62936
TAPBP	10.5017	10.7122	10.6252	10.8789	10.7826	10.9307	10.741	10.7422	10.7407	9.77838	9.7343	9.68635
TGFBI	10.5167	10.6109	10.8493	10.1481	10.0707	9.85186	10.5363	10.4563	10.1272	10.7723	11.2082	10.7914
TMEM128	10.5806	10.562	10.5744	10.6444	10.4783	10.6482	10.5415	10.6307	10.632	10.411	10.3808	10.3844
ZBTB33	10.5912	10.6341	10.5321	10.6384	10.6406	10.7887	10.4693	10.5281	10.5798	10.3627	10.2853	10.3695
SCNN1A	10.425	10.5351	10.4682	10.6947	10.5734	10.8636	10.7087	10.6311	10.6199	10.2233	10.2924	10.3051
MCFD2	10.3017	10.4972	10.6049	10.9122	10.7487	10.6318	10.6998	10.8666	10.8461	9.81897	10.1195	9.86738
DNAJA2	10.4864	10.4207	10.4696	10.7372	10.5374	10.6735	10.5359	10.6054	10.6953	10.4046	10.4002	10.3842
MORC3	10.5352	10.511	10.6674	10.742	10.5109	10.7093	10.4511	10.6991	10.799	10.2	10.2209	10.1797
ACBD3	10.2244	10.453	10.4907	10.7992	10.6931	10.7328	10.7109	10.7743	10.783	10.0948	10.3037	10.0574
CASP3	10.5161	10.6018	10.591	10.7408	10.6914	10.7397	10.5295	10.606	10.5722	10.2399	10.3102	10.1023
BCAS2	10.4729	10.5628	10.5371	10.6052	10.4931	10.5964	10.4696	10.5815	10.6442	10.4948	10.4814	10.433
COPS8	10.6156	10.657	10.5679	10.3733	10.3068	10.3903	10.2866	10.3574	10.339	10.7687	10.7654	10.7965
EGR1	10.3587	10.4898	10.5015	10.8058	10.5784	10.6136	10.6164	10.6531	10.6307	10.3295	10.2485	10.4357
UBE2Z	10.3721	10.5312	10.3793	10.7769	10.7918	10.7676	10.651	10.716	10.7629	10.077	10.1534	10.0526
FAM107B	10.7599	10.7569	10.7531	10.1878	10.1565	10.4735	10.2413	10.3518	10.0967	10.7573	10.7851	10.7085
SUZ12	10.3951	10.5363	10.5189	10.6707	10.5567	10.6766	10.473	10.5737	10.5547	10.4492	10.4847	10.3927
RTCA	10.2983	10.4364	10.4512	10.7451	10.5833	10.5291	10.5621	10.6718	10.7057	10.3857	10.4842	10.3871
TNFRSF12A	9.80119	10.1628	10.0458	11.1869	10.9534	10.8257	10.9309	10.9932	11.0971	9.43466	9.7395	9.52464
GNE	10.088	10.4501	10.5523	10.9246	10.656	10.6089	10.7183	10.7855	10.8834	9.94408	10.2863	9.9107
NUDT5	10.6714	10.6522	10.5211	10.2522	10.1915	10.398	10.2319	10.2321	10.2586	10.8104	10.8263	10.8869
ETHE1	10.0549	10.3346	10.0741	10.8206	10.698	10.7303	10.8209	10.785	10.8812	10.0562	10.2942	10.208
TRIM16	10.2534	10.4133	10.5106	10.7458	10.5721	10.64	10.6206	10.5616	10.8718	10.2521	10.2772	10.3001
SNRPB2	10.458	10.5284	10.4715	10.5942	10.5071	10.5692	10.4691	10.573	10.6851	10.4755	10.4224	10.3782
GIPC1	10.3779	10.4482	10.3524	10.7925	10.5974	10.6624	10.6741	10.6713	10.5711	10.3546	10.2345	10.295
PPP1R15B	10.2834	10.4187	10.5345	10.8181	10.6386	10.6703	10.5378	10.7324	10.7925	10.154	10.2567	10.0787
HIPK2	10.9578	10.8945	11.0884	9.85177	9.8577	10.0331	9.90047	10.0498	9.93477	10.9356	10.769	10.8616
MRPS15	10.4464	10.5434	10.5077	10.3765	10.1498	10.4088	10.4334	10.311	10.5093	10.69	10.8491	10.7477
GYG1	10.4517	10.4263	10.3682	10.6482	10.5414	10.7253	10.6628	10.5549	10.6339	10.2746	10.4292	10.3081
PSMD7	10.3577	10.4557	10.5116	10.6854	10.5109	10.548	10.5171	10.5575	10.6236	10.3621	10.5234	10.3911
PHPT1	10.7415	10.7265	10.5916	9.763	9.88074	10.0113	9.94015	9.90494	10.0902	11.1468	11.0741	11.1113
NTN4	10.2558	10.3326	10.4824	10.8751	10.4702	10.6975	10.5664	10.7317	10.7696	10.15	10.3093	10.196
TMEM41B	10.1695	10.4292	10.6064	10.7238	10.5617	10.5099	10.5496	10.5958	10.7346	10.2952	10.5043	10.2608
SORD	10.9144	10.7428	10.7526	10.3399	10.3095	10.5549	10.2014	10.1523	10.112	10.6009	10.5316	10.5505
GTSE1	10.4765	10.5181	10.2897	10.5323	10.4115	10.6313	10.5989	10.7776	10.5682	10.3409	10.4347	10.3539
CUL4B	10.296	10.408	10.3414	10.6778	10.6352	10.7473	10.6394	10.6736	10.662	10.1897	10.2872	10.2575
CAMK2D	10.2412	10.3412	10.2917	10.8088	10.7134	10.8306	10.7091	10.8469	10.8749	9.85948	10.0144	9.84884
NMD3	10.4333	10.5088	10.5542	10.5819	10.4617	10.5772	10.6186	10.621	10.654	10.2067	10.3951	10.2517
GAK	10.2633	10.434	10.3612	10.6683	10.6188	10.7337	10.7253	10.5644	10.6069	10.3023	10.2572	10.2719
CLIP1	10.4188	10.4063	10.5887	10.6234	10.3811	10.5152	10.5427	10.6295	10.6455	10.392	10.3781	10.3622
FCHO2	10.0771	10.2898	10.2695	10.8997	10.6406	10.7319	10.7406	10.727	10.9458	10.0075	10.0985	10.0025
NANS	10.521	10.5285	10.4916	10.3326	10.1931	10.3292	10.3577	10.3236	10.354	10.7623	10.862	10.6971
PIM3	10.0633	10.2835	10.3811	10.8855	10.8619	10.9267	10.8155	10.897	10.7635	9.65107	9.90996	9.5106
CXCL2	10.1493	10.0957	10.2714	10.8509	10.8932	11.0279	11.0042	11.0955	10.8253	9.26075	9.69494	8.86766
MAX	10.4577	10.4386	10.4552	10.7661	10.6561	10.7869	10.5987	10.6788	10.6599	10.0388	9.9839	10.0319
RRAS2	10.3654	10.4006	10.4159	10.7265	10.5858	10.5291	10.6435	10.6802	10.6563	10.203	10.2293	10.2413
C16orf72	10.2743	10.2993	10.3598	10.7539	10.6051	10.683	10.5365	10.6276	10.7122	10.2155	10.3554	10.2231
UBE2Q1	10.245	10.4748	10.2975	10.6553	10.5833	10.7081	10.5414	10.5875	10.635	10.309	10.3656	10.2772
TTC9	10.0556	10.3421	10.2487	10.9414	10.7441	10.8291	10.7174	10.7283	10.7233	9.97607	9.95478	9.94813
IFIT5	10.7002	10.78	10.7658	10.8222	10.7016	10.8176	10.7386	10.7615	10.8248	8.69734	9.18074	8.69502
TGFA	10.2284	10.3561	10.436	10.791	10.5867	10.6676	10.6124	10.7578	10.8551	9.95097	10.1309	9.97902
KDM2A	10.4679	10.4981	10.5562	10.678	10.485	10.6256	10.4884	10.6618	10.5508	10.2431	10.1324	10.1522
CCND1	10.3604	10.3799	10.4238	10.7145	10.553	10.6793	10.7333	10.839	10.7551	9.75362	10.1144	9.83681
UBE2D1	10.3578	10.3515	10.5067	10.7882	10.428	10.6312	10.3816	10.6703	10.8792	10.0767	10.1596	10.1042
NRIP1	10.0746	10.1931	10.244	10.8209	10.8306	10.9151	10.8145	10.8315	10.8149	9.68437	9.8759	9.57049
SHISA5	10.7535	10.8248	10.7171	10.7447	10.5235	10.7693	10.6683	10.6414	10.6074	9.35807	9.50612	9.28965
ME1	10.0383	10.2961	10.411	10.5972	10.4173	10.5419	10.5221	10.6075	10.7192	10.3476	10.5986	10.3328
VWA5A	10.7208	10.6652	10.581	10.3115	10.2552	10.5759	10.1078	10.0762	10.1441	10.6643	10.4662	10.7358
HIST1H2AJ	10.0841	10.22	10.0606	10.8809	10.9522	11.0496	10.8798	10.9287	10.8566	9.26986	9.32364	9.3197
HBP1	10.2609	10.5027	10.3267	10.727	10.5736	10.7272	10.5275	10.5771	10.6043	10.1278	10.1672	10.2204
RSRC2	10.3328	10.4077	10.4577	10.6139	10.6177	10.5643	10.3919	10.4872	10.5721	10.3217	10.3934	10.3018
MRPL18	10.4447	10.5482	10.3416	10.3163	10.1785	10.2956	10.2805	10.2298	10.2708	10.7931	10.7729	10.7972
APH1A	10.1927	10.3519	10.2382	10.7401	10.5714	10.7347	10.6447	10.6735	10.6487	10.1563	10.0995	10.1556
HSD17B4	10.4632	10.4828	10.5333	10.039	9.93193	10.0791	10.2085	10.1148	10.2764	10.8947	11.0074	10.8902
UBE2R2	10.2524	10.423	10.3889	10.6874	10.4084	10.5437	10.5185	10.5581	10.5411	10.4079	10.3275	10.3235
PPP1R2	10.3258	10.3799	10.4054	10.605	10.4776	10.5976	10.3812	10.4879	10.6017	10.3678	10.434	10.3189
TMEM167A	10.1588	10.2106	10.3059	10.7405	10.5431	10.616	10.5674	10.6894	10.7026	10.3025	10.2287	10.1546
GUK1	10.277	10.3994	10.2467	10.673	10.4997	10.6104	10.535	10.6145	10.6813	10.2362	10.2364	10.2847
TNFRSF10B	10.3872	10.6166	10.5381	10.4448	10.441	10.4125	10.4648	10.55	10.5801	10.225	10.5324	10.1201
TCF7	10.5359	10.4449	10.4006	10.337	10.2873	10.4426	10.2822	10.4054	10.3001	10.6419	10.5808	10.6579
FUT3	9.54878	10.0756	10.0197	11.1275	10.8834	10.9573	10.9195	10.885	10.9062	9.31847	9.5432	9.32088
BMPR2	10.4803	10.4825	10.5412	10.6237	10.6082	10.6295	10.5959	10.6426	10.5696	10.0135	9.914	9.96129
LARP7	10.3581	10.3586	10.2901	10.7471	10.7142	10.8533	10.5434	10.647	10.5994	9.90885	9.97983	9.93312
PNRC1	10.2195	10.3657	10.5471	10.5802	10.4981	10.4588	10.3731	10.4857	10.5341	10.41	10.4654	10.3527
BLZF1	10.0159	10.019	10.1979	11.0785	10.7796	11.0555	10.7974	11.0467	11.1039	8.71288	8.9056	8.70778
NDUFA9	10.4284	10.4733	10.2476	10.738	10.6461	10.8937	10.5834	10.5383	10.7355	9.76541	9.90156	9.83809
BECN1	10.4486	10.4305	10.3052	10.2879	10.1798	10.4202	10.2828	10.3451	10.3536	10.66	10.7379	10.7233
DNAJC15	10.1291	10.2326	10.2014	10.6964	10.6114	10.8019	10.6512	10.7461	10.712	10.0574	10.0589	10.0319
SEC24B	10.2733	10.3477	10.4483	10.6341	10.3679	10.491	10.4949	10.5896	10.5868	10.3607	10.3949	10.2467
C19orf66	10.0763	10.3182	10.1863	11.1856	10.9525	11.0987	10.9019	10.9966	10.986	7.62394	8.08786	7.65165
MED13	10.3207	10.3648	10.3353	10.6342	10.4561	10.6902	10.7013	10.918	10.7588	9.85807	9.87552	9.8744
RYBP	10.3193	10.4936	10.5568	10.5859	10.481	10.5495	10.4677	10.5429	10.5188	10.249	10.2996	10.1392
LCOR	10.3806	10.3553	10.51	10.63	10.4484	10.6252	10.4822	10.7016	10.6278	10.2018	10.0286	10.0969
B3GNT2	10.3598	10.2625	10.348	10.8734	10.6769	10.8718	10.4881	10.6778	10.7943	9.72894	9.77877	9.67229
RAB8A	10.1875	10.4618	10.285	10.6898	10.6537	10.7463	10.7755	10.5895	10.7391	9.80796	9.82523	9.95691
MGC70870	10.7716	10.6073	10.7807	10.1781	10.1037	10.1367	10.0307	10.2788	10.057	10.6243	10.6535	10.6454
MRPL32	10.4462	10.5473	10.4285	10.4684	10.4054	10.5593	10.3744	10.398	10.5204	10.3004	10.4093	10.3181
PSMD11	10.2588	10.3722	10.1543	10.5005	10.5261	10.6189	10.596	10.5458	10.6528	10.2952	10.3165	10.2375
SMAD1	10.4512	10.4014	10.5746	10.5176	10.4277	10.5637	10.3955	10.5308	10.4969	10.2537	10.2535	10.2133
VNN3	9.25943	9.9145	9.87757	11.0617	11.2784	10.9926	11.0482	11.2787	10.9337	7.82155	8.42351	7.78947
DHX36	10.3837	10.4457	10.4086	10.527	10.3671	10.5751	10.4635	10.5784	10.4934	10.323	10.2139	10.2597
SMURF1	10.271	10.2943	10.3255	10.5223	10.3638	10.6137	10.6011	10.8819	10.5251	10.266	10.1471	10.0739
TUG1	10.3404	10.5072	10.487	10.5686	10.4284	10.5726	10.4323	10.6716	10.5575	10.1531	10.0774	10.1349
PRR15	10.7117	10.6467	10.519	10.5006	10.6382	10.9075	10.2929	10.3617	10.0809	10.0769	9.92107	10.0156
NR2F6	10.2846	10.4525	10.2203	10.5676	10.4075	10.6071	10.5743	10.5577	10.4078	10.3037	10.2822	10.2986
VPS13C	10.7404	10.5391	10.7212	9.58351	9.53888	9.72826	9.69579	9.86394	9.84547	11.2549	10.8736	11.094
HSPA4	10.3225	10.3805	10.3624	10.404	10.2546	10.3328	10.4084	10.3375	10.4571	10.553	10.6133	10.5398
ANKIB1	10.2095	10.2835	10.2993	10.8132	10.7398	10.8626	10.5171	10.7473	10.6724	9.73962	9.66485	9.69173
CCPG1	10.121	10.467	10.7251	10.7064	10.3413	10.5477	10.5915	10.8051	10.7056	9.6836	10.1102	9.51349
SCIN	10.1392	10.1106	10.186	11.0444	10.8248	11.1436	10.6471	10.8194	10.7523	9.12863	8.98818	9.05736
ZMYND11	10.4296	10.5011	10.3726	10.1947	10.0855	10.3158	10.2484	10.2599	10.2492	10.7023	10.6808	10.6876
BRD7	10.293	10.4367	10.3675	10.4233	10.4023	10.5439	10.4226	10.5413	10.5254	10.3275	10.3285	10.2409
POTEKP	10.1416	10.3012	10.2443	10.8208	10.3819	10.6486	10.6803	10.6894	10.6478	9.96733	9.88839	10.0778
SRSF4	10.1877	10.3659	10.267	10.5064	10.4992	10.5972	10.4776	10.497	10.4447	10.2491	10.369	10.3345
ID3	10.3496	10.3694	10.266	10.5861	10.4351	10.7332	10.6161	10.5107	10.7741	9.84768	10.1133	9.91145
APOL2	9.93285	9.99853	10.0639	11.0637	10.9846	11.0863	10.963	10.8525	11.0668	8.12462	8.24998	8.00401
CTDSP2	10.2725	10.4749	10.3872	10.5728	10.4617	10.4875	10.4277	10.4212	10.4207	10.2784	10.2253	10.3182
TTC22	10.2102	10.2806	10.2725	10.6953	10.336	10.7112	10.659	10.5578	10.7163	9.99985	10.0171	9.98402
MKRN1	10.2609	10.4795	10.383	10.5976	10.5186	10.6406	10.4291	10.3709	10.3772	10.1654	10.2623	10.1702
DDX24	10.5599	10.5703	10.6123	10.194	10.1341	10.2871	10.2419	10.2049	10.2518	10.5035	10.5236	10.5044
ARAP2	9.9664	10.2449	10.2715	10.813	10.7318	10.7873	10.7274	10.8578	10.8435	9.32674	9.54388	9.30113
CHD9	10.2369	10.3562	10.3916	10.5443	10.3888	10.663	10.52	10.5931	10.4753	10.2011	10.0857	10.1005
ANKFY1	10.4548	10.5193	10.3843	10.5708	10.6386	10.7501	10.6318	10.5998	10.5713	9.66181	9.63677	9.64658
LPAR6	9.7492	9.98693	9.92785	11.0845	10.9987	11.104	10.7186	10.9407	10.9287	8.62004	8.8559	8.5971
TM2D3	10.4275	10.454	10.4053	10.4513	10.3568	10.5184	10.4006	10.4157	10.4923	10.2103	10.2945	10.2277
POLR2E	10.5943	10.5732	10.4964	9.95538	9.94608	10.042	9.977	9.84742	9.99836	10.8535	10.8251	10.9235
UBE2K	10.052	10.1434	10.1211	10.6996	10.4675	10.522	10.5573	10.5834	10.6029	10.2022	10.3625	10.1705
ARHGEF18	10.4384	10.4414	10.2912	10.5134	10.5229	10.5397	10.3732	10.3646	10.4662	10.2255	10.1845	10.2465
CDK17	10.3413	10.3054	10.3779	10.7314	10.6373	10.7237	10.5425	10.6945	10.6704	9.64594	9.69277	9.64435
NSFL1C	10.0002	10.2631	10.0913	10.6853	10.6547	10.6647	10.577	10.5014	10.6408	10.0397	10.1385	10.0991
THBS1	9.8903	10.1856	10.4479	10.8931	10.4851	10.3302	10.7316	11.0674	10.892	9.45606	9.60977	9.40361
IFNGR2	9.89779	10.197	10.0842	10.7493	10.674	10.676	10.7065	10.6554	10.8039	9.74421	10.0254	9.75015
MECOM	10.4395	10.4117	10.439	10.4325	10.3174	10.5703	10.43	10.4499	10.3201	10.3073	10.2207	10.2249
FUT6	9.80958	10.1314	10.061	10.8605	10.6921	10.9349	10.8454	10.7341	10.7485	9.52038	9.6492	9.36965
ERGIC2	10.3514	10.4785	10.3766	10.2784	10.1632	10.2553	10.295	10.2455	10.3279	10.6036	10.5894	10.5362
FAS	10.2027	10.2703	10.2646	10.7815	10.7925	10.9572	10.5217	10.6412	10.6903	9.45266	9.47052	9.41835
FRMD8	10.2471	10.1662	10.153	10.7392	10.5134	10.6955	10.5774	10.5984	10.6394	9.85151	10.0348	9.94796
VEGFA	9.61171	10.3358	10.5709	10.9306	10.6578	10.3651	10.6868	10.9707	10.7824	9.1471	9.92882	9.02284
CCDC50	9.75147	9.93721	10.0053	10.9497	10.7905	10.8169	10.6446	10.7999	10.8575	9.56512	9.65911	9.50987
MFAP1	10.279	10.3954	10.3978	10.4866	10.3768	10.4687	10.3637	10.3858	10.4588	10.2602	10.299	10.3096
RBM8A	10.2256	10.3213	10.1299	10.5544	10.4698	10.5716	10.5302	10.4711	10.5044	10.1571	10.2463	10.1739
RASEF	10.2585	10.3256	10.5341	10.5726	10.4647	10.5131	10.3444	10.5994	10.5428	10.05	10.139	9.9379
FRMD6	9.98022	10.2203	10.2811	10.6288	10.4774	10.3643	10.5141	10.6312	10.6679	10.0777	10.2453	10.1432
IRF2	10.4329	10.4561	10.4689	10.674	10.5773	10.7188	10.4262	10.471	10.473	9.77462	9.72756	9.7699
HMGB2	10.7303	10.5678	10.4553	10.1314	10.1089	10.1277	10.0347	10.2031	10.1403	10.5763	10.5324	10.5619
PTPN2	10.2217	10.2902	10.4149	10.5162	10.4659	10.5977	10.4412	10.6012	10.5581	10.0339	10.0839	9.98726
DIRC2	9.96461	10.3285	10.3057	10.6243	10.3924	10.4148	10.4773	10.5193	10.6463	10.1383	10.3165	10.1069
TNFAIP3	10.0834	10.2504	10.0877	10.8902	10.881	10.8813	10.568	10.8195	10.8339	8.95829	9.32749	8.87458
SMCR8	10.2521	10.4032	10.3512	10.5081	10.4317	10.4981	10.5458	10.5409	10.4972	10.0839	10.1064	9.97069
NCF2	10.0377	10.4561	10.2869	10.5845	10.4748	10.4887	10.3995	10.4297	10.4954	10.1503	10.314	10.0976
RTCB	10.0799	10.2549	10.089	10.4996	10.468	10.677	10.5096	10.3785	10.5336	10.1326	10.3616	10.1714
STARD4	9.70838	9.98438	10.1675	11.0317	10.8967	10.9132	10.7727	10.9226	10.8976	8.52151	8.9462	8.53034
DUSP10	9.84503	10.1035	10.1988	10.8539	10.619	10.7291	10.6346	10.7339	10.8571	9.52796	9.68522	9.48973
ADAM28	9.81787	9.88436	10.0691	11.0192	10.9175	11.0196	10.7964	10.881	10.8489	8.61625	8.85322	8.48808
MRPS18C	10.3737	10.408	10.3266	10.4225	10.4183	10.5069	10.4173	10.466	10.451	10.1608	10.124	10.1205
CCDC47	10.3082	10.3147	10.4735	10.2382	10.1541	10.0854	10.2113	10.3126	10.2624	10.6342	10.6209	10.4953
TCF25	10.2982	10.413	10.2221	10.2596	10.1568	10.3347	10.276	10.1534	10.2222	10.5533	10.5744	10.6391
AKIRIN2	10.0114	10.127	10.173	10.8429	10.5866	10.7312	10.641	10.7382	10.7446	9.45908	9.74304	9.44015
PSMD12	10.1191	10.153	10.1555	10.5812	10.3786	10.5624	10.524	10.456	10.6146	10.1917	10.2269	10.0678
FAM120AOS	9.72719	9.98282	9.87093	10.8835	10.7591	10.8753	10.6769	10.7938	10.7858	9.43325	9.5612	9.46306
C14orf119	10.2088	10.2465	10.1596	10.4803	10.4046	10.4672	10.4029	10.3472	10.4935	10.2532	10.3646	10.2721
YARS	10.0306	10.3697	10.3749	10.5821	10.433	10.4093	10.4944	10.5395	10.4749	10.0003	10.3215	9.92537
2024-03-05	10.0289	10.1711	10.1445	10.7493	10.5039	10.6734	10.4497	10.5439	10.6964	9.86974	10.0138	9.88078
MBOAT2	9.62869	9.96693	9.88975	10.8352	10.6183	10.5626	10.7112	10.6229	10.8669	9.77117	10.0104	9.82885
FAM83A	9.5445	9.97006	9.75977	10.9864	10.7814	10.9455	10.9408	10.8176	10.7439	9.11729	9.35473	9.00373
ILF2	10.3478	10.4234	10.3398	10.2502	10.122	10.3006	10.2231	10.2226	10.2956	10.4645	10.5843	10.4511
ALYREF	10.3723	10.3888	10.1871	10.1861	10.0868	10.2424	10.216	10.2083	10.2867	10.5863	10.6105	10.5747
C1GALT1	10.009	10.021	10.0283	10.9096	10.8041	11.0001	10.6175	10.794	10.7606	9.02924	9.12293	8.96933
ATF3	9.97596	10.2664	10.0593	10.8773	11.1011	11.0899	10.2792	10.4633	10.5735	9.18091	9.40765	9.06086
ERRFI1	9.79721	10.2307	10.2037	10.7832	10.7209	10.5843	10.5427	10.684	10.7607	9.47071	9.84637	9.51251
POLR2J	10.2379	10.2721	10.108	10.223	10.1292	10.1078	10.1286	10.1828	10.2318	10.7244	10.6901	10.7225
LMAN2	9.97101	10.1957	10.1215	10.5614	10.499	10.5691	10.5814	10.6119	10.5731	9.93318	10.1368	9.94254
RSF1	10.1603	10.2681	10.0711	10.4664	10.3421	10.5487	10.4908	10.5414	10.3812	10.2058	10.1931	10.2079
HEXIM1	10.1774	10.187	10.2453	10.543	10.2716	10.5465	10.4097	10.5287	10.5131	10.0809	10.1891	10.0973
INO80C	10.0896	10.2005	10.0472	10.5447	10.4275	10.516	10.5013	10.539	10.5991	10.0022	10.1539	10.0614
HNRNPA0	10.4209	10.3925	10.457	10.0879	10.0515	10.1727	10.0939	10.0475	10.0887	10.6554	10.5762	10.6188
ZDHHC5	9.98012	10.157	10.158	10.7079	10.4948	10.6962	10.5376	10.5339	10.6086	9.84893	9.87719	9.81755
FEM1B	10.1818	10.252	10.2288	10.5034	10.4625	10.4114	10.4173	10.4865	10.4104	10.1375	10.1513	10.1348
ASAP2	10.0719	10.2982	10.3698	10.5589	10.469	10.5119	10.3997	10.5355	10.4939	9.97718	10.018	9.94921
CYP1B1	10.5959	10.5788	10.0259	10.0976	9.99646	10.0545	9.94043	9.88525	10.2265	10.8127	10.4504	10.755
ENDOD1	9.99162	10.095	9.93086	10.8726	10.9388	11.0404	10.6849	10.6139	10.5962	8.91324	9.08866	9.02883
USP25	9.96834	10.2836	10.1891	10.6561	10.6515	10.5911	10.4947	10.6033	10.6199	9.69324	9.806	9.75671
FAM13A	10.7716	10.6395	10.6186	9.99396	10.2424	10.3565	9.8716	10.0049	9.76415	10.4939	10.2592	10.428
ADIRF	10.0624	10.0245	9.83982	10.6897	10.2863	10.6544	10.5407	10.461	10.811	10.0266	9.89858	10.0822
GALNT5	8.78771	9.36426	9.51319	11.088	10.7437	10.9143	10.8838	11.0954	11.1844	8.58337	8.88164	8.65001
HMGCR	10.0212	10.1769	10.2646	10.4875	10.3223	10.4123	10.4122	10.3678	10.5403	10.1309	10.397	10.1588
BCL2L13	10.0471	10.1117	10.0912	10.8949	10.7785	10.9306	10.6154	10.6753	10.6466	9.13129	9.01059	9.05542
SPOP	10.2847	10.34	10.2149	10.4515	10.4571	10.5995	10.3881	10.5448	10.4155	9.96694	9.94712	9.95886
PLK2	10.2534	10.2038	10.2496	10.6913	10.4427	10.7046	10.4034	10.5911	10.6014	9.56792	9.90192	9.59323
MPC2	10.4734	10.4161	10.3711	9.91643	9.8906	10.0658	9.83321	9.88987	9.95251	10.7914	10.7358	10.8418
WWTR1	10.6911	10.4767	10.5744	10.1888	10.0649	10.2143	9.97431	10.0503	10.0486	10.506	10.3319	10.4156
PITPNB	10.1477	10.2712	10.2226	10.5161	10.367	10.4793	10.413	10.3405	10.5812	10.0296	10.1937	10.0626
TRIP6	10.0507	10.3019	10.0225	10.6434	10.4161	10.6184	10.5656	10.5445	10.4638	9.92867	9.94719	9.92167
SEC11C	9.95892	10.2711	10.5192	10.6013	10.4065	10.3885	10.4789	10.5724	10.6312	9.77924	10.0292	9.72073
RBM7	10.2266	10.272	10.2581	10.6282	10.433	10.6343	10.376	10.48	10.4911	9.85564	9.95504	9.8166
INPP1	10.1396	10.3063	10.1841	10.4774	10.4199	10.5234	10.3256	10.3199	10.4433	10.1208	10.1988	10.123
CRK	10.1632	10.2363	10.2939	10.4742	10.3243	10.4164	10.4119	10.4496	10.4413	10.1284	10.2206	10.0174
MAGED1	10.6292	10.5539	10.5569	9.2944	9.31182	9.55619	9.64407	9.43836	9.41956	11.0642	10.9937	11.096
ALG2	10.2672	10.2706	10.3883	10.4214	10.3089	10.3684	10.3156	10.4063	10.3876	10.0894	10.2242	10.1312
SMARCA2	10.6647	10.4985	10.5797	9.96905	10.036	10.2997	9.8889	10.0023	9.84954	10.5621	10.3576	10.5398
NBPF1	10.1809	10.3523	10.3295	10.1786	10.1494	10.1406	10.1988	10.357	10.1879	10.4631	10.4452	10.5282
RBPMS	9.98706	10.1127	10.3085	10.6702	10.467	10.5348	10.4217	10.4868	10.5126	9.93272	9.97293	9.86078
UBE2J1	10.0013	10.1874	10.3525	10.6356	10.4267	10.4743	10.3197	10.5013	10.5661	9.81455	10.0943	9.86039
MYDGF	9.7601	10.1646	10.0308	10.5872	10.5886	10.4087	10.7136	10.6929	10.6052	9.62662	10.0608	9.65083
EMP2	10.2587	10.4019	10.2143	10.0638	10.0414	10.1936	10.1323	10.1399	10.3013	10.5388	10.5383	10.539
PPTC7	10.1245	10.3203	10.432	10.4376	10.2823	10.3094	10.3313	10.4044	10.4793	10.1436	10.1237	10.0157
AKAP9	10.5768	10.4745	10.5062	9.86391	9.86011	10.0229	9.81937	9.95463	9.9027	10.8508	10.4287	10.6832
TERF2IP	10.1552	10.221	10.2088	10.5106	10.346	10.5028	10.3543	10.3592	10.3607	10.1324	10.1294	10.116
CARHSP1	10.3415	10.3261	10.3049	10.3557	10.538	10.5138	10.3559	10.3797	10.248	10.0516	9.9264	9.98986
ZNF750	10.0712	10.0951	10.3226	10.491	10.1366	10.3613	10.3329	10.4872	10.6145	10.1086	10.2229	10.0861
LMNA	10.0294	10.2117	10.1614	10.5173	10.361	10.5446	10.4835	10.4018	10.4249	10.1286	9.9435	10.0954
WSB1	10.1013	10.1852	10.1946	10.4653	10.3411	10.3098	10.3003	10.5089	10.4635	10.1057	10.255	10.0802
GPD2	10.2065	10.2387	10.3629	10.4914	10.3304	10.4439	10.3762	10.4063	10.5555	9.89556	10.0058	9.85696
DRG1	10.2194	10.3442	10.2707	10.1452	10.1204	10.1578	10.2188	10.1299	10.2209	10.4451	10.5509	10.4347
TMEM40	10.0438	10.0002	9.68615	10.7011	10.4483	10.5655	10.5292	10.4921	10.803	9.86222	9.68136	9.89934
APOO	10.4009	10.3454	10.1672	10.152	10.0142	10.1981	9.91735	9.87257	9.95839	10.6938	10.5268	10.7372
HIST1H2BC	9.80576	9.89652	9.88918	10.9477	10.783	10.8862	10.5239	10.816	10.7689	8.84173	8.98343	8.83149
SDF4	10.0823	10.2579	10.2337	10.3955	10.2345	10.402	10.3998	10.4141	10.3783	10.1807	10.1468	10.1102
ETNK1	10.0279	10.0408	10.015	10.5595	10.4577	10.4667	10.4284	10.4661	10.6372	10.0037	9.96055	9.94162
TMEM248	9.99704	10.1485	10.1141	10.5237	10.5006	10.5534	10.4707	10.5516	10.5096	9.83029	9.89444	9.84412
TET2	10.0647	10.1436	10.1657	10.6221	10.4677	10.6466	10.5383	10.6022	10.5539	9.63144	9.59162	9.61362
FUS	9.92257	10.0923	9.92162	10.559	10.4594	10.6106	10.527	10.4665	10.5664	9.83741	10.0648	9.86685
TLE4	10.1692	10.2486	10.2268	10.578	10.5682	10.6924	10.4114	10.459	10.5034	9.60615	9.65222	9.55245
RETSAT	9.99653	10.0816	10.1026	10.4411	10.2065	10.452	10.4719	10.4312	10.5629	10.0194	10.2044	10.1025
EMC6	10.2398	10.2739	10.1776	10.1276	10.1394	10.1468	10.2454	10.143	10.2553	10.4075	10.4841	10.5092
SUCLG1	10.3087	10.4025	10.2426	9.97875	9.90078	9.98442	10.1104	10.0215	10.1491	10.5762	10.6592	10.6087
KMT5B	10.1252	10.2454	10.2286	10.365	10.327	10.4602	10.2687	10.3449	10.2659	10.14	10.2369	10.1625
SLC15A2	10.6371	10.5667	10.5037	9.95789	9.77304	10.1819	9.91787	9.79687	9.84603	10.5946	10.4311	10.5361
GNB2	10.1006	10.2446	10.1178	10.4936	10.2657	10.5009	10.3769	10.2863	10.3277	10.232	9.92028	10.2137
WDR83OS	10.2509	10.4157	10.1624	10.0657	10.0538	10.2295	10.1469	10.1143	10.1584	10.42	10.519	10.5279
BBX	10.3932	10.423	10.3247	10.2925	10.1654	10.3985	10.2557	10.4481	10.2609	9.99561	10.1095	10.011
SRP68	10.0664	10.2382	10.1348	10.3745	10.2434	10.4339	10.3621	10.3043	10.3988	10.1962	10.1412	10.2022
SLC16A1	9.73949	9.87886	10.1153	10.886	10.7712	10.6918	10.5916	10.8172	10.8317	8.64925	9.12026	8.62043
PPP1R11	10.0975	10.3174	10.2505	10.4514	10.3224	10.3553	10.3397	10.2878	10.3058	10.1255	10.0935	10.1201
BTC	10.3119	10.2893	10.3998	10.7022	10.5842	10.8338	10.2796	10.5026	10.58	9.05054	9.05701	8.94708
ASNS	9.43903	10.0833	10.1281	10.7602	10.5489	10.5099	10.5964	10.793	10.6916	9.1561	9.91504	9.16855
PPM1K	10.1409	10.3211	10.3287	10.9035	10.8085	10.8039	10.5561	10.6629	10.6619	7.78276	8.26957	7.69257
YWHAH	10.2443	10.2916	10.1216	10.15	10.1418	10.1214	9.91448	10.0767	10.0892	10.5589	10.5857	10.5772
C18orf25	10.2025	10.1126	10.1927	10.5634	10.4588	10.4762	10.2322	10.4546	10.4471	9.92779	9.83221	9.93122
HCAR3	10.1907	10.4202	10.1608	10.602	10.6347	10.6943	10.3747	10.3512	10.5385	9.2791	9.62289	9.34047
SMNDC1	10.0845	10.1614	10.2999	10.4957	10.2542	10.4207	10.2849	10.4325	10.5166	9.91461	10.0927	9.91681
DUSP11	10.1225	10.119	10.0714	10.4198	10.3689	10.467	10.3098	10.3098	10.3893	10.0792	10.1067	10.147
RAB31	10.0185	10.1624	10.1645	10.5611	10.5057	10.4529	10.473	10.4774	10.5352	9.69871	9.87266	9.60963
SCAMP2	10.0755	10.2556	10.2211	10.3653	10.2557	10.3684	10.4028	10.3425	10.3843	10.2092	9.94017	10.0311
FRMD4B	9.55872	9.83757	9.97939	10.8413	10.5593	10.784	10.5956	10.7195	10.8172	9.1065	9.28421	9.08742
EPC1	10.0409	10.2215	10.0821	10.4398	10.4204	10.5984	10.398	10.4667	10.3741	9.88861	9.84243	9.85192
COMMD3	10.3656	10.353	10.2417	9.97131	9.94186	10.0883	9.88224	9.9746	9.96117	10.6284	10.4971	10.6555
FOSL2	9.73464	9.95694	10.0198	10.7053	10.5401	10.4928	10.6078	10.6014	10.5926	9.60046	9.64919	9.56433
OS9	10.0106	10.1777	10.251	10.3172	10.2497	10.417	10.3742	10.4392	10.3189	10.0984	10.0325	10.0418
GRPEL2	9.44005	10.0832	10.2414	10.8428	10.6393	10.1647	10.4179	10.703	10.7128	9.3302	9.84695	9.23162
CLIC6	10.4583	10.5178	10.3724	9.34864	9.53186	9.72232	9.49719	9.44776	9.33752	10.9985	10.8027	11.03
MARVELD2	10.1664	10.2583	10.2987	10.2719	10.2118	10.3648	10.1615	10.2888	10.3182	10.1227	10.1383	10.1448
PLBD1	9.65836	9.9933	9.7231	10.7475	10.3993	10.608	10.5511	10.5068	10.8205	9.51987	9.68284	9.63771
H1F0	9.73343	10.1442	10.2375	10.7863	10.6054	10.6401	10.6843	10.6315	10.5403	8.99948	9.14838	8.98917
TGM2	10.3654	10.1003	10.0798	10.7731	10.7799	10.9042	10.6441	10.7279	10.2751	8.3298	8.34496	8.21929
EAPP	10.3541	10.2768	10.1993	10.2016	10.1163	10.2873	10.1073	10.2041	10.1255	10.3245	10.2274	10.297
HIST3H2A	9.7277	10.1117	9.91665	10.7532	10.6924	10.5835	10.5326	10.6004	10.6763	9.22605	9.43976	9.23202
ARID5B	9.99302	9.98689	10.0743	10.5081	10.3569	10.5166	10.4465	10.5607	10.4808	9.85727	9.76868	9.81729
FIS1	10.464	10.4276	10.2588	9.87522	9.78434	9.89556	9.85709	9.69344	9.90313	10.7198	10.5529	10.7066
RREB1	10.0505	10.0613	10.2046	10.4058	10.3183	10.438	10.394	10.4264	10.3494	10.0274	9.89568	9.91612
POLR2I	10.4293	10.3146	10.1745	9.61645	9.70325	9.81477	9.53727	9.51496	9.63491	10.9648	10.719	10.952
RCAN1	9.64822	9.76815	10.0363	10.8134	10.7276	10.7939	10.5786	10.7852	10.6348	8.78357	9.01736	8.71043
UNC50	10.1179	10.2202	10.18	10.4206	10.2045	10.2996	10.2176	10.3939	10.3465	9.94485	10.1235	10.0252
C9orf85	9.69247	9.83313	9.84665	10.7052	10.4626	10.6549	10.5985	10.7175	10.7282	9.22749	9.4559	9.3209
NECAP2	9.98823	10.2266	10.0339	10.5313	10.4999	10.5576	10.284	10.3075	10.328	9.7618	9.88229	9.83003
CDC42SE1	9.87333	10.1077	10.094	10.3904	10.2105	10.274	10.3894	10.4328	10.4909	10.0011	10.1024	10.0087
CDKN2B	9.84232	10.0644	10.1584	10.5758	10.0849	10.4051	10.2209	10.425	10.7034	9.8268	9.98837	9.8837
SLC22A4	10.6817	10.5569	10.4255	9.97828	10.124	10.2636	9.49963	9.60879	9.65633	10.5306	10.2112	10.39
AP1G1	10.236	10.2844	10.2651	9.9868	10.0214	10.2505	10.1395	10.009	10.091	10.4349	10.3102	10.3851
USP4	10.2108	10.208	10.0795	10.3032	10.1533	10.2971	10.2113	10.2943	10.3347	10.0864	10.1631	10.1154
MRPS31	10.5795	10.312	10.189	9.70774	9.42958	9.74874	9.46294	9.55602	9.64143	10.9182	10.6366	10.9811
PLIN2	9.19223	9.45977	9.25337	10.9479	10.5725	10.6411	10.8462	10.6679	10.7932	9.29415	9.35002	9.22907
BATF2	9.3695	9.56949	9.31357	11.1783	11.0196	11.1221	10.7357	10.7674	10.8575	5.30203	5.54283	5.46485
TDG	10.0315	10.0778	10.1048	10.3663	10.2207	10.342	10.2744	10.3093	10.3898	9.98617	10.2065	9.97926
LAMA3	9.23207	9.56478	10.1102	10.6912	10.6388	10.1509	10.8126	10.9486	10.7076	8.98298	9.50997	9.02351
TSC22D3	9.95869	10.1579	9.96635	10.4288	10.3338	10.3711	10.3058	10.4431	10.2811	9.94608	9.9896	9.98594
CHMP4C	10.0273	10.1681	10.1565	10.4352	10.2148	10.3783	10.3005	10.3246	10.4409	9.86381	9.94861	9.89891
STX12	9.91618	10.0685	10.0645	10.3784	10.3034	10.3354	10.2327	10.25	10.4305	10.0244	10.1375	10.0778
ZNF644	10.1577	10.1472	10.2867	10.2976	10.1944	10.2924	10.1902	10.3574	10.3069	10.0076	10.0313	9.98477
MAST4	9.97985	10.1142	10.0995	10.268	10.2075	10.2921	10.2965	10.3975	10.4661	10.1005	9.88133	10.0358
UXT	10.308	10.3601	10.1565	9.87902	9.80724	9.91565	9.85387	9.74253	9.83063	10.6418	10.5965	10.6575
FKBP1B	9.33285	9.46401	9.45087	10.8945	10.6941	10.8286	10.7239	10.7453	10.8694	8.61654	8.87376	8.67934
C8orf76	10.1712	10.1672	10.182	10.3475	10.2425	10.3819	10.2449	10.2966	10.2354	9.93744	10.0249	9.91341
REPIN1	10.425	10.4796	10.3714	9.86015	9.82258	10.0916	9.77377	9.94344	9.89272	10.4404	10.4469	10.3716
CASKIN2	10.2308	10.2313	10.127	10.0423	10.0864	10.1329	10.1759	9.96963	9.99389	10.4414	10.3017	10.3561
MCU	9.95716	9.99698	9.99974	10.4601	10.3779	10.5155	10.4051	10.3368	10.3953	9.81533	9.7484	9.85042
BTN3A2	10.225	10.5205	10.356	10.4517	10.3312	10.5952	10.27	10.5387	10.4423	9.00076	9.12161	9.00342
AZI2	10.2306	10.1808	10.3387	10.5102	10.2565	10.4511	10.1676	10.4786	10.3134	9.54218	9.68115	9.54324
ZKSCAN1	10.3145	10.3715	10.228	9.79909	9.78579	9.88546	9.85363	9.82018	9.81201	10.7111	10.4392	10.6268
NDUFS1	10.1854	10.229	10.2073	9.97679	9.83732	10.0864	10.0289	10.078	10.1114	10.446	10.4047	10.3674
MEF2A	9.94615	10.1954	10.1828	10.4446	10.3693	10.397	10.3475	10.4706	10.3875	9.60002	9.64647	9.68258
MTMR9	10.1362	10.2501	10.1149	10.1649	10.0891	10.0597	10.073	10.1463	10.079	10.3143	10.333	10.2452
MAF	9.84016	10.0046	10.1814	10.5028	10.296	10.2635	10.177	10.4316	10.327	9.98684	9.94402	9.90654
KDM3B	10.2897	10.3411	10.2613	10.0314	10.0483	10.2088	10.0349	10.1073	10.0529	10.2404	10.0886	10.2699
TUFM	10.2915	10.4	10.2324	9.61424	9.60861	9.90608	9.67247	9.66045	9.81427	10.694	10.604	10.7539
TRAPPC3	9.97386	10.0795	10.0008	10.3887	10.2142	10.2992	10.2426	10.2073	10.3473	9.95888	10.0824	10.0428
APOBEC3B	9.75342	9.99151	10.0872	10.6203	10.5016	10.5389	10.3325	10.3166	10.6733	9.43891	9.4191	9.37027
PNPLA8	10.0788	10.0939	10.212	10.3323	10.145	10.1641	10.1425	10.3231	10.3454	10.0304	10.0253	9.93031
LSM1	10.0022	10.0812	9.88001	10.2898	10.1622	10.367	10.2411	10.3201	10.3509	10.0235	10.0204	10.0363
ANP32A	10.1259	10.2194	10.1163	9.96398	9.90136	10.0022	9.90946	10.0308	9.88157	10.5353	10.468	10.475
FOLR1	10.0975	10.1397	9.58339	10.308	10.371	10.4794	10.4198	10.3086	10.2188	9.64267	10.0456	9.91477
SYNE2	10.5318	10.426	10.5577	9.47571	9.38792	9.58925	9.38232	9.64377	9.55565	10.9453	10.3498	10.6757
GJA1	10.1429	9.93584	10.1123	9.75707	9.38875	9.34722	10.0003	9.75755	10.1444	10.6353	10.8919	10.7252
AIMP1	10.0724	10.2305	10.1904	10.1602	10.1015	10.1673	10.1897	10.1859	10.2622	10.0136	10.1582	10.005
NCOA2	9.93069	9.9585	10.0787	10.5636	10.3648	10.5663	10.2478	10.4858	10.4647	9.50406	9.41088	9.47323
RBM23	9.96616	10.163	10.1217	10.2342	10.176	10.3916	10.2368	10.1043	10.1717	10.0965	9.94218	10.0362
RNASEL	9.90585	9.94995	10.0789	10.566	10.3771	10.5417	10.3982	10.5122	10.4873	9.30969	9.40128	9.30316
UBXN2A	9.94074	9.97733	9.94886	10.4387	10.3168	10.4614	10.3215	10.5385	10.4016	9.63507	9.72331	9.51917
TFAP2A	9.97177	10.1742	10.27	10.3965	10.2262	10.1758	10.1087	10.2799	10.3574	9.79938	9.99966	9.74451
IL10RB	9.77196	9.90461	9.77034	10.4826	10.2802	10.5324	10.2732	10.4485	10.4833	9.7538	9.78432	9.72329
C3orf38	9.99895	9.99808	9.93494	10.6132	10.3343	10.6049	10.2769	10.4108	10.4504	9.42645	9.47638	9.35756
PTAFR	9.78365	10.0397	10.0309	10.5409	10.5207	10.4554	10.4593	10.3746	10.4147	9.37292	9.51653	9.35223
ACVR1B	10.0563	10.1908	10.015	10.2747	10.2563	10.256	10.1643	10.1503	10.1527	10.0249	9.96603	10.0684
TCF7L2	10.1258	10.1775	10.2363	10.2365	10.2145	10.2399	10.125	10.2308	10.1406	9.92446	10.0054	9.87383
MRPS6	10.0087	10.1711	10.0724	10.1237	9.8905	9.99917	9.95028	10.0319	10.154	10.311	10.4142	10.3533
NFIL3	9.89042	10.1578	10.2032	10.4084	10.3833	10.3803	10.1721	10.2141	10.3284	9.69223	9.86954	9.5867
MAML2	10.2476	10.2515	10.1938	10.2253	10.336	10.3882	10.0253	10.1364	9.98245	9.95911	9.76669	9.91843
SLC34A2	10.9089	10.6636	10.7998	9.38515	9.41316	9.81593	9.42857	9.43758	8.84311	10.6103	10.1958	10.3189
PPP6R3	10.0818	10.0813	10.1291	10.1996	10.0394	10.1317	10.0809	10.2027	10.163	10.1766	10.1128	10.1322
RBM22	9.86089	9.9492	9.96057	10.4897	10.3388	10.5286	10.2176	10.3471	10.4597	9.56693	9.75566	9.54692
SH3BP4	10.1424	10.3386	10.3376	10.0419	10.0038	10.0328	10.0419	10.1523	9.93261	10.183	10.1246	10.0933
DERL2	9.6212	9.97302	10.0351	10.4892	10.3413	10.314	10.3469	10.4528	10.4104	9.62745	9.84506	9.51112
ARID4B	10.0138	10.0418	10.0797	10.4111	10.1927	10.3832	10.1708	10.313	10.2422	9.84691	9.7733	9.77759
CLEC2B	9.48823	9.76975	9.72013	10.873	10.6563	11.0327	10.572	10.6508	10.5579	7.77534	7.91306	7.61538
LRPAP1	10.013	10.1148	9.8685	10.3444	10.1816	10.3444	10.3153	10.2529	10.2933	9.80061	9.85421	9.81746
MOCOS	9.6955	9.94187	9.9736	10.4707	10.4084	10.4093	10.3669	10.5535	10.4199	9.36356	9.72519	9.29779
CALCOCO2	9.85395	9.98542	9.91767	10.5107	10.4292	10.4536	10.3454	10.2427	10.4733	9.41822	9.61518	9.50224
PJA1	9.93186	10.0705	9.96177	10.2932	10.1544	10.4164	10.2022	10.2138	10.2338	9.84938	9.92786	9.95641
CP	10.7674	10.6408	10.7799	9.18951	9.39388	9.465	9.06398	9.47193	8.91533	10.6129	10.5175	10.4968
GNA15	9.88139	10.0173	9.97331	10.3751	10.2433	10.255	10.3821	10.3097	10.3899	9.71283	9.87577	9.62958
RHOQ	10.0666	10.1033	10.1751	9.80999	9.63367	9.8006	9.69126	9.95384	9.84645	10.5575	10.688	10.5018
RNF19A	10.0397	10.1108	10.122	10.4491	10.3085	10.5491	10.1852	10.3592	10.3788	9.31493	9.53253	9.30494
GBP2	9.78019	9.80654	9.86992	10.6216	10.5103	10.8305	10.3991	10.5569	10.5835	8.66937	8.89155	8.66877
B4GALT4	10.048	10.0025	9.95353	10.3297	10.1451	10.4659	10.1175	10.1479	10.2362	9.82095	9.95259	9.91764
DYNLL2	10.1522	10.0771	10.065	10.2786	10.1439	10.3366	10.0999	10.2457	10.1844	9.88418	9.84961	9.85028
DUSP6	9.5646	9.8491	10.1102	10.6891	10.5118	10.5519	10.4453	10.5016	10.5508	8.6934	9.35907	8.64471
CFI	9.98089	9.94387	9.76479	10.5711	10.4756	10.6407	10.415	10.6179	10.3226	8.90438	9.14497	9.03252
RHPN2	10.3298	10.2264	10.249	10.1054	9.99358	10.1452	9.84485	9.87281	9.94786	10.1671	10.089	10.1713
DTX4	10.2228	10.2827	10.3213	9.82783	9.77641	10.1075	9.95702	9.93115	9.78722	10.3539	10.2645	10.2028
RHOC	9.7887	9.84352	9.80488	10.3423	10.2948	10.3511	10.324	10.2161	10.2342	9.98233	9.91814	9.9163
TMEM140	9.54616	9.89271	9.6704	10.8569	10.8672	10.9448	10.5731	10.6429	10.6032	6.53941	6.81035	6.4562
IMMT	10.0239	10.1714	10.0699	9.98867	9.9124	10.0491	10.015	9.99312	9.98143	10.2625	10.3734	10.2776
ACE2	9.72662	9.79909	9.75178	10.7606	10.6572	10.879	10.583	10.5895	10.6004	7.92005	7.89955	7.81038
CTSO	10.0037	10.1756	10.0136	10.3429	10.3312	10.6088	10.1905	10.3004	10.2888	9.47981	9.45133	9.44726
AKR1B1	10.0973	10.2736	9.96473	9.94261	9.90581	9.88894	9.81074	9.86236	9.96966	10.4193	10.388	10.4341
DR1	9.91195	10.005	10.0779	10.3254	10.0041	10.1545	10.1355	10.3957	10.464	9.69776	9.92344	9.85711
FBXO9	10.0318	10.0993	10.0311	10.0464	9.89905	10.1036	9.94999	10.0096	10.0116	10.2856	10.2966	10.312
2024-03-06	9.96925	10.103	9.9491	10.1899	10.1924	10.2738	10.1118	10.1345	10.2462	9.92343	9.97488	9.99792
CYP4X1	10.4815	10.1779	10.358	9.73846	9.6809	9.92692	9.56783	9.88256	9.60991	10.3189	10.5434	10.3161
PARP8	9.71594	9.91456	9.93486	10.5739	10.6264	10.7454	10.3426	10.4403	10.494	8.76268	8.87895	8.74504
GMFB	9.93223	10.0015	10.0164	10.2976	10.1349	10.1474	10.1407	10.2989	10.3257	9.86203	9.94127	9.85486
NXT2	9.95798	9.97552	10.019	10.3591	10.2787	10.4841	10.2062	10.2484	10.2969	9.61727	9.75315	9.51602
RNF139	9.84613	9.9891	9.83112	10.4018	10.2886	10.4139	10.2032	10.2804	10.258	9.77567	9.74528	9.75272
TPD52L2	9.81677	10.0462	10.0128	10.3727	10.1562	10.1631	10.1815	10.1966	10.2668	9.88405	9.90735	9.92584
IFRD1	9.56661	10.0588	10.2309	10.4188	10.21	10.1639	10.1706	10.5103	10.4419	9.39915	9.91726	9.40454
RAB38	9.55322	9.83528	9.67276	10.4097	10.2348	10.2458	10.5112	10.3466	10.5079	9.63486	9.92356	9.63054
ZC3HAV1	10.043	10.0694	10.0139	10.2921	10.3304	10.3314	10.0707	10.092	10.045	9.99139	9.66978	9.90495
TSPAN14	9.66515	9.78371	9.82724	10.3993	10.3657	10.5254	10.4296	10.3704	10.3229	9.62695	9.54588	9.52087
STRN3	9.97731	9.91481	10.1893	10.361	10.1003	10.1995	10.0628	10.3551	10.335	9.75193	9.82268	9.69634
CLN5	9.84836	9.90559	10.0628	10.3203	10.1153	10.2574	10.1024	10.1925	10.334	9.81178	10.0208	9.87301
DCLRE1C	9.64447	9.96174	9.97039	10.5246	10.3615	10.4545	10.3959	10.5825	10.4323	9.17863	9.29468	9.06204
FUBP1	10.0495	10.1275	10.0215	10.1514	10.0718	10.1347	10.1592	10.1242	10.2185	9.98914	9.96081	9.92041
CHTF8	10.0577	10.136	10.0027	10.1758	10.0578	10.2783	10.1317	10.0543	10.0258	10.0588	9.94272	10.0054
DOCK9	10.0928	10.0218	10.1076	10.169	9.99259	10.2201	9.99652	10.1249	10.2241	9.97824	10.0118	9.97305
TBK1	9.91595	9.99122	9.91516	10.4003	10.3032	10.4623	10.2547	10.2593	10.3684	9.51091	9.6061	9.46169
DENND4C	10.0275	9.99579	10.0975	10.1476	9.9582	10.106	10.0837	10.2128	10.1848	10.1283	9.95628	9.98603
BAZ2B	10.005	10.0978	10.1055	10.1937	10.1023	10.2168	10.1496	10.2596	10.1825	9.91491	9.79367	9.78361
CKS1B	9.84855	10.0332	9.89629	10.2369	10.1923	10.3149	10.1396	10.2198	10.1617	9.90875	10.0073	9.82534
EXT1	9.99451	10.0969	9.99412	10.2862	10.3625	10.451	10.3499	10.3079	10.2491	9.48017	9.42016	9.31349
TP53INP2	9.94717	9.98609	9.70035	10.4982	10.2518	10.3914	10.3444	10.1395	10.2841	9.70742	9.45954	9.74015
PPP4R2	9.89599	9.93395	10.0549	10.3395	10.0686	10.2251	10.2012	10.2953	10.3195	9.80311	9.81275	9.69506
BRIP1	8.88647	9.01444	8.86592	10.9946	10.921	11.1054	10.6732	10.7301	10.6874	6.21523	6.02099	6.12862
FUNDC1	9.94306	9.8905	10.0335	10.1909	10.0061	10.2817	10.0433	10.1797	10.2576	9.95278	9.96332	9.90212
FAM32A	9.91279	10.0456	9.78958	10.2118	10.2024	10.2997	10.2467	10.1935	10.0854	9.88622	9.83559	9.87123
RAB12	9.95216	9.97721	10.1297	10.288	10.2805	10.2876	10.0846	10.127	10.1604	9.7169	9.81051	9.70809
FAM83H	9.74445	10.0634	9.94529	10.3608	10.1555	10.2637	10.2569	10.1999	10.2502	9.81336	9.77569	9.63176
CASP8	9.8772	9.91656	9.95929	10.5492	10.4649	10.6315	10.2388	10.415	10.335	8.95129	9.02098	8.89627
PLEKHA7	9.97248	9.90722	9.92999	10.4233	10.1962	10.4476	10.2431	10.2374	10.4519	9.46425	9.33365	9.41828
FBXO8	9.9263	10.0129	10.0246	10.2225	10.1118	10.2176	10.0313	10.1619	10.1662	9.89064	9.91272	9.88267
SRD5A1	9.67972	9.73588	9.78333	10.2786	10.1184	10.2692	10.2825	10.3145	10.366	9.76314	9.93657	9.73155
PFKP	10.0119	10.0898	10.0456	10.1229	10.1285	10.1818	10.1239	9.96839	10.1043	9.87979	10.0004	9.83402
PSMD9	10.0918	10.1363	9.92315	9.93747	9.86527	9.97152	9.81266	9.94074	9.88661	10.2402	10.2922	10.2793
CARD16	9.60302	9.65457	9.49921	10.7316	10.5226	10.7812	10.4434	10.5043	10.5386	8.5475	8.40377	8.47537
TRIM44	10.4297	10.4396	10.3034	9.65601	9.56097	9.75998	9.704	9.74974	9.70103	10.2904	10.1951	10.2586
U2SURP	9.93577	10.0106	10.0619	10.1794	10.0503	10.1017	10.0557	10.1381	10.1676	9.92872	9.90708	9.89396
EPS15	9.94394	9.95676	10.1114	10.2497	10.0999	10.2688	9.95956	10.0893	10.2172	9.74305	9.88393	9.80711
APOL6	9.65678	9.85415	9.78002	10.6787	10.5691	10.6819	10.5908	10.4445	10.5713	7.83024	8.08646	7.81012
OSMR	9.72943	9.90782	9.97254	10.3626	10.3879	10.3126	10.3285	10.3646	10.3188	9.22954	9.63051	9.17234
NCOA6	9.79131	10.0042	10.0409	10.1592	10.1494	10.2696	10.1846	10.2723	10.1668	9.79676	9.72391	9.68257
CD109	9.95476	9.97631	10.1758	9.72232	9.69293	9.50724	9.93491	10.1286	9.88131	10.4391	10.4055	10.2783
ATG12	9.76064	9.90888	9.96761	10.3686	10.208	10.3646	10.151	10.2914	10.3747	9.47212	9.62299	9.4705
C5orf22	9.98944	9.98221	10.1067	10.2319	10.1595	10.2709	10.0073	10.1374	10.1866	9.75996	9.7122	9.7
C2orf47	9.96845	10.0644	10.0433	10.1416	10.0457	10.1527	10.0685	10.0878	10.175	9.91483	9.84376	9.83104
CTCF	9.88896	9.98069	9.97891	10.1928	10.0476	10.2048	10.056	10.0793	10.1215	9.96678	9.97771	9.84504
GNB4	10.2279	10.2152	10.135	10.2733	10.3864	10.4225	10.1607	10.2221	10.225	8.98367	9.05795	8.99458
MAEA	10.0066	10.0939	9.98257	9.87466	9.75138	9.8927	9.91193	9.80141	9.96097	10.2728	10.3634	10.2878
EIF2AK3	9.62951	9.88966	10.103	10.2588	10.0739	10.1113	10.1056	10.2084	10.1869	9.82368	9.98757	9.81456
GPBP1L1	9.95636	10.1277	10.0277	10.1747	10.0049	10.1611	10.087	10.1453	10.0234	9.84939	9.85924	9.84721
PLIN3	9.80999	9.86773	9.75921	10.3906	10.1378	10.278	10.1811	10.0851	10.1902	9.7877	9.78944	9.83081
NFAT5	9.80781	9.90043	10.0176	10.2532	10.1612	10.1955	10.1648	10.3211	10.1935	9.80028	9.61339	9.63548
CPT1A	10.1668	10.1141	10.0217	9.61008	9.68147	9.91676	9.85246	9.84576	9.6211	10.4475	10.2582	10.4214
BTBD10	9.71999	9.87753	9.7115	10.3122	10.1133	10.2023	10.2175	10.2437	10.3668	9.67587	9.83339	9.73524
EVA1C	9.9518	10.1567	10.0942	10.1205	10.1039	10.1854	10.0198	10.0275	9.98201	9.85998	9.95571	9.75142
ZC3H4	9.90963	9.95133	9.89114	10.2817	10.0656	10.2843	10.1483	10.1744	10.16	9.75125	9.76691	9.72732
STAMBP	9.71814	9.83528	9.86828	10.3193	10.0852	10.2695	10.1489	10.3232	10.3966	9.58692	9.75878	9.59765
ARHGAP21	9.79164	9.86223	10.1694	10.3352	10.1256	10.1972	10.0151	10.2993	10.2804	9.67566	9.60072	9.57876
TNFSF13	9.74979	9.89987	9.64752	10.5506	10.5824	10.8385	10.3921	10.4572	10.2249	8.42854	8.41035	8.37686
RALB	9.8197	9.93277	9.72689	10.3549	10.1662	10.3446	10.0625	9.97133	10.2397	9.67722	9.87279	9.83639
RTFDC1	9.82222	10.0236	9.95785	10.1272	10.0492	10.146	9.9886	10.0297	10.138	9.92695	9.99787	9.97154
SH3BGRL3	9.4206	9.59064	9.53284	10.4679	10.0874	10.1639	10.3777	10.2829	10.3132	9.91707	9.65387	9.90104
FHL2	9.41154	9.8421	9.79187	10.4748	10.3111	10.2138	10.2743	10.3389	10.3251	9.2771	9.91371	9.36066
TRIP4	9.82746	9.93759	9.82892	10.3057	10.1599	10.2727	10.1074	10.1761	10.1503	9.70125	9.8044	9.72089
FAM49B	9.88993	9.91265	10.0357	10.1788	9.99625	10.1485	10.1234	10.1616	10.22	9.68335	9.95833	9.71087
CCDC90B	9.82826	10.0087	9.9998	10.2527	10.0506	10.1665	10.0207	10.2389	10.2169	9.6782	9.85987	9.65376
XPO6	9.99586	9.99395	9.92588	10.1191	10.0132	10.0054	10.1412	10.1687	10.108	9.8053	9.98538	9.81003
SLC35A5	9.88067	9.9937	9.98897	10.1385	10.0332	10.19	9.96705	10.0726	10.0894	9.92552	9.968	9.82932
ENY2	9.97979	10.0717	9.9182	10.0899	10.1099	10.1432	9.9249	10.0098	10.0022	9.92216	9.99884	9.8954
FAM135A	9.55095	9.57657	9.66756	10.5241	10.378	10.5084	10.3233	10.4608	10.544	8.93118	9.19449	8.93056
PBX1	10.3777	10.2808	10.2273	8.99158	9.11426	9.45822	9.33627	9.31904	9.12562	10.7508	10.5013	10.7872
BID	9.71622	9.92201	9.77745	10.0848	10.0456	10.3145	10.0909	10.2092	10.3799	9.6906	9.85953	9.67507
RNF135	9.76486	9.9605	9.8321	10.3188	10.3181	10.2768	9.97727	10.1083	10.1275	9.61796	9.79452	9.65819
ANKRA2	9.81811	9.97491	10.0776	10.1448	10.0116	10.0851	9.96396	10.2155	10.1332	9.75981	9.84774	9.77109
HDDC2	9.95637	9.98722	9.90698	9.82151	9.61424	9.78831	9.85264	9.9536	9.93597	10.2917	10.3281	10.2569
RCOR1	9.74931	9.82282	9.96534	10.2404	10.0395	10.0758	10.0687	10.2113	10.2187	9.76013	9.85431	9.72638
SEMA3F	9.78242	9.82407	9.91295	10.0926	10.0001	10.1376	10.0588	10.0872	10.1627	9.8299	9.99293	9.89779
CDC42BPA	9.94047	10.0378	9.89563	9.30645	9.21915	9.54583	9.62719	9.70878	9.41406	10.8128	10.5972	10.5983
RGCC	10.2756	10.2211	10.1128	9.33967	9.28618	9.54243	9.29626	9.26558	9.33296	10.6934	10.4866	10.649
CARD6	9.73802	9.8212	9.88212	10.4229	10.2506	10.4389	10.1676	10.2364	10.3751	9.16064	9.25134	9.21587
KRT24	5.1029	6.46238	6.60446	11.1718	10.5476	10.5872	10.7573	11.1157	11.3253	4.31201	4.12043	4.3796
IKZF2	9.99916	9.98496	9.98817	10.189	9.97032	10.3013	10.0569	10.0277	10.0396	9.73963	9.624	9.71314
LRRC8D	9.79539	9.8562	9.79355	10.1879	10.0414	10.2129	10.2347	10.2082	10.279	9.60592	9.72163	9.57412
GFM2	10.2229	10.1842	10.1157	9.49415	9.54138	9.58869	9.38555	9.34023	9.5309	10.4724	10.4766	10.5642
SNRK	10.0237	9.954	9.84116	10.2479	10.1483	10.2212	9.95505	9.99139	10.0246	9.77561	9.62897	9.80745
TUBA4A	9.82342	9.95614	9.90869	9.81754	9.66507	9.71455	9.85722	9.61278	10.0511	10.2962	10.3693	10.3907
IWS1	10.0142	9.99094	9.96532	9.89413	9.86957	10.02	9.91301	9.86018	9.98177	10.0548	10.0203	10.0957
HM13	9.40252	9.6093	9.74128	10.5206	10.3233	10.5102	10.378	10.3973	10.442	8.91116	9.04723	8.86487
ABAT	10.0906	10.0652	9.94813	10.3283	10.1011	10.3056	10.1879	10.2962	10.2756	8.99177	9.15554	9.04068
RPAP3	10.3173	10.1889	10.2242	9.70533	9.55226	9.78634	9.61186	9.62825	9.73863	10.1809	10.2581	10.153
AES	9.8476	9.89482	9.81214	10.2703	10.1035	10.2268	10.1073	10.1198	10.0005	9.83239	9.55586	9.71691
CCNK	9.79535	9.88915	9.8226	10.2692	10.147	10.195	10.2228	10.1815	10.1138	9.58372	9.65362	9.50732
MESDC1	9.47571	9.69252	9.74318	10.4866	10.3453	10.4159	10.3436	10.352	10.317	9.01992	9.28896	8.99476
KLK7	9.73876	9.93412	9.15325	10.281	10.2848	10.178	10.134	10.1202	10.4063	9.56586	9.25396	9.95958
OSBP	10.0125	10.0707	10.197	9.80614	9.76215	9.78524	9.85589	9.88734	9.77412	10.1671	10.061	10.108
BCL2A1	8.29441	8.49957	8.54919	10.9063	10.7503	10.8291	10.5222	10.6819	10.9915	6.58566	7.02907	6.51499
FBXO28	9.77025	9.89622	9.9781	10.1084	10.0053	10.0914	9.9568	10.0073	10.0712	9.86239	9.87281	9.86132
PIP4K2C	9.68309	9.86335	9.82041	10.1548	10.1088	10.1594	10.1049	10.1985	10.1469	9.67738	9.73663	9.67752
EP300	9.78813	9.91791	9.99626	10.1022	9.94621	10.0851	10.02	10.2405	10.1486	9.88433	9.55135	9.68051
INTS4	9.71031	9.93887	9.81702	9.90058	9.81337	10.1819	9.96946	10.2998	10.1705	9.90961	9.82717	9.84053
PTRHD1	10.1276	10.009	9.81063	9.69897	9.59325	9.85788	9.63729	9.59049	9.65239	10.3799	10.3091	10.4387
HBEGF	8.95642	9.55939	9.54225	10.7824	10.6222	10.3958	10.4817	10.3906	10.6546	8.02137	8.55526	7.88122
FAM89B	9.9384	9.96868	9.89077	10.0076	9.76878	9.81109	9.88534	9.82893	9.86684	10.1424	10.109	10.1878
HPS5	9.73663	9.85754	9.8276	10.2155	10.0885	10.2701	10.1605	10.1948	10.1186	9.5517	9.64268	9.49329
C4orf33	10.0848	9.96203	9.93404	10.2717	10.146	10.3915	10.0383	10.1617	10.2163	9.20121	9.1312	9.18567
MRPL17	9.99624	10.0195	9.88924	10.1385	10.1585	10.3284	10.0501	10.0423	10.091	9.46153	9.46433	9.4377
SP1	9.84941	9.93983	9.98604	10.1396	10.0064	10.2821	10.1098	10.1119	9.9925	9.7738	9.33364	9.6417
FSCN1	9.70477	9.74663	9.93237	10.3326	9.9321	9.88704	10.1989	10.1645	10.4113	9.24214	10.0376	9.30594
UPF2	9.73245	9.85694	9.69144	10.2532	10.1937	10.3635	10.0522	10.1908	10.1973	9.49203	9.49035	9.44048
STRN	9.48495	9.6889	9.8127	10.3643	10.1945	10.165	10.0797	10.2287	10.3358	9.4181	9.63589	9.4123
FAM111A	9.87918	9.97117	9.81416	10.1006	10.1714	10.3075	10.0326	10.1296	10.0447	9.55219	9.53555	9.50229
HCP5	9.65608	9.81819	9.53468	10.6136	10.4031	10.6015	10.377	10.4406	10.5493	7.67742	7.84992	7.74792
PAWR	9.6978	9.75568	10.0979	10.2206	10.0813	10.1028	9.85568	10.065	10.2416	9.63158	9.739	9.58525
PARP10	9.93022	10.002	9.94429	10.4757	10.3908	10.5214	10.2479	10.3266	10.3834	7.8099	8.20165	7.67484
RELA	9.73882	9.96631	9.78934	10.2427	10.1431	10.3397	10.1321	10.1283	10.0975	9.39093	9.54809	9.30614
CSNK2A1	9.76428	9.86565	9.89141	10.1584	9.88043	10.0697	9.98163	10.0294	10.16	9.74293	9.85162	9.75733
STAP2	9.73103	9.90203	9.71017	10.1649	10.0391	10.2511	10.1282	10.0239	10.3073	9.50902	9.66594	9.50573
ARL8A	9.60735	9.7945	9.90269	10.3326	10.1127	10.151	9.99679	10.2303	10.1916	9.4397	9.68038	9.42844
BLVRA	10.0067	10.0093	9.91492	9.82004	9.77538	9.82971	9.60143	9.65997	9.79999	10.1461	10.2314	10.2575
PEA15	9.61466	9.8556	9.7148	10.2526	10.0188	10.1598	10.06	10.1581	10.3808	9.52116	9.5349	9.6034
CLEC7A	9.32556	9.07338	9.34224	10.7383	10.5582	10.9588	10.4333	10.5211	10.5275	7.0233	7.11668	6.63523
GCA	9.52062	9.51492	9.45338	10.532	10.4319	10.7654	10.1996	10.4423	10.4467	8.31131	8.29239	8.42346
RNF213	9.89478	9.99959	9.93033	10.3016	10.3367	10.3927	10.4539	10.5416	10.2665	8.07497	7.87002	7.80905
VPS36	10.0238	10.0604	9.99636	9.99381	9.93324	10.0847	9.89005	9.97837	10.0018	9.6765	9.72706	9.68737
GMPR	9.30785	9.41209	9.13906	10.7076	10.7258	10.9044	10.631	10.5525	10.4297	4.17217	3.96927	4.52984
RP2	9.80173	9.70115	9.93199	10.3842	10.0595	10.2936	9.86044	10.1815	10.2199	9.36262	9.44278	9.41113
CYC1	9.93395	10.0787	9.85562	9.6274	9.39198	9.67378	9.74602	9.63057	9.84983	10.3274	10.3079	10.3141
UBFD1	9.97001	10.1578	9.93381	9.87026	9.92407	9.99487	9.98109	9.96682	9.9001	9.69828	9.88292	9.75218
GOLGA5	9.70273	9.86153	9.94846	10.036	10.0035	9.95194	9.9469	10.0143	10.079	9.73255	9.97631	9.77208
ME2	9.88509	9.94184	9.99616	10.0535	9.8667	10.0278	9.8964	9.89228	10.0413	9.79056	9.85278	9.77768
SLC35B1	9.52543	9.9253	9.91559	10.0813	10.0777	9.96806	10.1418	10.1501	10.0785	9.56381	9.88256	9.51313
AHCYL2	9.24672	9.20629	9.45966	10.4176	10.361	10.4961	10.309	10.4414	10.3435	9.10837	9.18269	8.93758
JADE2	9.57491	9.90512	9.69162	10.3474	10.5026	10.6023	10.3631	10.3826	10.1188	8.26914	8.42203	8.34089
SREK1	9.85171	9.93272	9.89039	10.0359	9.88496	10.012	9.95706	10.0462	10.0701	9.75696	9.79221	9.69211
CRKL	9.73019	9.87242	9.77733	10.1187	9.99717	9.9751	9.97597	9.97713	9.97861	9.77975	9.91736	9.8242
RBFOX2	9.55136	9.80876	9.58963	10.2483	10.0544	10.2826	10.2009	10.2321	10.0866	9.49059	9.50568	9.49248
KIF13B	9.85292	9.95684	10.0028	9.91047	9.97088	10.0678	9.9842	10.0404	9.87091	9.83634	9.6953	9.72621
CORO1B	9.61524	9.86303	9.82899	10.1206	9.99362	10.1878	10.0407	9.95309	9.95018	9.85484	9.6843	9.73526
SRRT	9.70369	9.86843	9.779	10.0587	9.82953	9.99898	9.97336	9.99866	10.0718	9.84205	9.97322	9.78201
HAS3	8.86943	9.08815	9.06083	10.6887	10.4601	10.5385	10.5868	10.331	10.5547	8.33158	8.9688	8.26608
DRAM2	10.0054	10.0847	9.92637	9.67724	9.71513	9.68121	9.51149	9.50425	9.65143	10.2558	10.3012	10.2711
FBLIM1	9.18965	9.5465	9.48611	10.4274	10.1983	10.2322	10.3285	10.251	10.4201	9.15169	9.40326	9.24252
CLTB	9.3208	9.52863	9.37482	10.3845	10.1895	10.1838	10.339	10.2095	10.3837	9.307	9.36206	9.46454
TSEN34	10.1361	10.0717	9.91431	9.48384	9.50689	9.61068	9.5024	9.4688	9.47889	10.3486	10.351	10.4118
FAF2	9.80591	9.88897	9.83951	9.99488	9.90588	10.0649	9.99538	9.98895	10.0252	9.79912	9.76652	9.74638
SMAP1	9.68299	9.82023	9.94772	10.088	9.91639	10.0218	9.84523	10.0051	10.0403	9.79284	9.84963	9.78156
RASSF6	9.89656	9.97385	9.98622	9.93013	9.82643	9.97857	9.94115	9.9688	10.0654	9.81155	9.65053	9.76061
TFE3	9.63244	9.75243	9.89388	10.2926	9.95966	10.0765	10.0395	10.0356	10.1618	9.71598	9.49531	9.50338
MCUB	9.62074	9.53044	9.34822	10.4247	10.5029	10.6575	10.3405	10.3748	10.2615	8.37509	8.35627	8.34787
RNPEP	10.1364	10.1158	9.94385	9.2886	9.25389	9.37912	9.34325	9.23614	9.46074	10.5432	10.3712	10.607
SPTSSA	9.65019	9.7598	9.90603	10.0782	9.87383	9.90621	9.94013	10.1844	10.0621	9.6595	9.95884	9.68867
NCOA3	9.56667	9.84131	9.75362	10.0887	9.95155	10.1458	10.0254	10.1289	9.97863	9.70642	9.79817	9.64131
CD274	8.74828	9.16236	8.80524	10.8398	10.9001	10.8277	10.4327	10.3885	10.5334	6.1516	6.25683	6.2539
HMGA1	9.21282	9.51279	9.41848	10.6055	10.1941	10.3229	10.2302	10.3065	10.3201	9.17548	9.12726	9.07145
ADK	9.87707	9.92863	9.77071	9.75598	9.59058	9.44064	9.71378	9.84134	9.81712	10.1558	10.3173	10.2745
TIMP2	9.38053	9.67915	9.72626	10.407	10.1181	10.1654	10.2144	10.2832	10.1967	9.22058	9.17379	9.40504
SEC24A	9.79285	9.82168	10.0307	10.0507	9.81145	10.0678	10.0135	10.1423	10.1296	9.52657	9.63658	9.49287
MAP2K1	9.67226	9.82361	9.7406	10.0198	9.98542	9.87519	9.96272	10.0436	9.96518	9.7976	9.91382	9.85477
S100A4	10.2619	10.0691	9.9093	9.23131	9.0332	9.56454	9.23732	8.9661	9.35934	10.5638	10.4287	10.6452
WWP1	9.76831	9.97664	9.82808	9.83417	9.63376	9.76376	9.81799	9.77952	9.86793	10.0079	10.1624	10.1127
CDK6	9.86774	9.93828	9.95637	9.49288	9.30737	9.38841	9.89068	9.84958	9.74891	10.2653	10.3564	10.1749
DIP2B	9.51281	9.65298	9.7218	10.2245	10.0936	10.1805	10.0903	10.2122	10.2166	9.54658	9.33902	9.39106
ATXN1L	9.83874	9.9724	9.9615	10.094	10.0813	10.1267	9.93689	9.92759	10.0195	9.43338	9.4921	9.52733
KCTD5	9.46649	9.69805	9.70851	10.2985	10.1117	10.2056	10.1352	10.1898	10.283	9.21575	9.40828	9.25838
NR4A2	9.41269	9.49623	9.71499	10.3356	10.13	10.3899	10.201	10.2861	10.1054	9.26261	9.20693	9.23629
AKR7A2	10.1579	10.1033	9.93322	8.86461	8.88002	9.0251	8.95197	8.80094	8.87183	10.8472	10.599	10.8549
SLC25A28	9.53826	9.74239	9.46858	10.5831	10.5051	10.6195	10.4039	10.2963	10.3328	7.4873	7.69666	7.40524
GGNBP2	9.95013	9.89405	9.91699	9.84454	9.78945	9.80226	9.82997	9.86871	9.80338	10.0163	10.0127	9.83062
SMCHD1	9.59707	9.75709	9.82393	10.4348	10.305	10.2874	10.182	10.403	10.3096	8.57255	8.51678	8.43011
PSME4	9.76113	9.79579	9.83137	9.77096	9.85	9.86195	9.85735	9.90624	9.82301	10.1135	9.93048	10.0313
CASK	9.80977	9.88974	9.93667	9.63582	9.52669	9.61783	9.69844	9.69144	9.65544	10.2515	10.3039	10.2349
PPP4R3A	9.42341	9.74473	9.79016	10.143	10.0383	10.2039	10.0003	10.1977	10.1855	9.47546	9.53751	9.41494
OVOL1	9.12905	9.44209	9.44313	10.4544	10.3268	10.3627	10.2168	10.235	10.5638	8.75371	9.0252	8.85087
SDE2	9.77046	9.89545	10.0107	10.0389	9.85502	9.90107	9.91751	10.0008	10.0614	9.64445	9.75522	9.56809
WIPI2	9.80462	9.99494	9.66386	9.6979	9.58884	9.82422	9.7391	9.65696	9.65637	10.1767	10.2206	10.2489
DUSP4	9.86254	10.0299	10.0827	9.95024	10.0482	10.122	9.89923	9.98705	9.69921	9.56583	9.69244	9.33469
HNRNPLL	9.71331	9.88596	9.75095	10.031	9.93495	10.0398	9.84269	9.8804	10.0159	9.70774	9.75049	9.80765
MBP	10.0128	10.0545	10.0727	9.64777	9.6717	9.8275	9.6483	9.62989	9.49701	10.0809	10.0213	10.0646
COLCA1	9.89334	9.85528	9.88697	9.72933	9.76824	9.8851	9.8669	9.81112	9.79513	9.98326	9.88709	10.0103
BET1	9.94629	9.90314	9.96238	9.98707	9.97119	10.1015	9.85674	9.99434	9.91764	9.47745	9.59629	9.47769
PITPNA	10.0411	10.0732	9.96751	9.50789	9.54737	9.50141	9.47646	9.3831	9.4618	10.2234	10.3652	10.2608
PER2	9.54838	9.73396	9.89475	10.0307	9.93689	9.99217	10.1221	10.2921	10.0335	9.41978	9.63344	9.37916
UBE2F	9.5988	9.70456	9.70532	10.2756	10.2587	10.3869	10.0048	10.0983	10.1415	8.99463	9.26205	9.05299
SREK1IP1	9.72322	9.74284	9.76044	10.1145	9.865	9.95016	9.96207	10.1085	10.2641	9.51745	9.62335	9.46006
CMTR1	9.69613	9.84188	9.70728	10.3005	10.3048	10.4976	10.3277	10.269	10.2686	8.17492	8.13701	8.08977
MIS12	9.5238	9.76339	9.89264	10.2038	10.0379	9.94216	9.92898	10.1702	10.1007	9.46155	9.66328	9.3155
EXPH5	10.2465	10.015	10.1854	9.54921	9.33682	9.64194	9.42098	9.61575	9.50202	10.2638	9.9276	10.1488
CDCP1	9.42321	9.76492	9.68328	10.2736	10.2779	10.0709	10.1628	10.1431	10.1236	9.31183	9.23327	9.1502
COX14	10.0568	10.0357	9.85354	9.37599	9.38984	9.62046	9.47486	9.4832	9.44748	10.3179	10.3187	10.3336
ABHD16A	9.63724	9.7735	9.57096	10.1494	10.0846	10.2507	10.1082	10.054	10.1001	9.34674	9.41252	9.36114
CXorf40A	9.34265	9.4971	9.35378	10.3337	10.2227	10.442	10.1996	10.2166	10.1658	9.09724	9.22327	9.13708
RNF146	9.64308	9.64688	9.63072	10.1535	9.98736	10.1315	9.99833	10.1633	10.1227	9.47843	9.44199	9.56164
FBXO32	9.40384	9.77281	9.57796	10.2833	10.113	10.0909	10.0603	10.1821	10.0607	9.40541	9.35854	9.48448
RALBP1	9.84389	9.92584	9.89286	9.68445	9.5679	9.75424	9.7015	9.67447	9.79337	10.0581	10.1234	10.0834
BAG6	9.88497	10.0413	9.83248	9.72078	9.67351	9.70541	9.87057	9.65631	9.54047	10.1635	9.87244	10.1047
MGEA5	9.76434	9.81878	9.78603	10.0221	9.8581	9.94533	9.91571	9.99604	10.0289	9.66357	9.63575	9.6993
SNAI2	9.33315	9.60148	9.69154	10.2242	9.97176	9.74864	10.1282	10.2987	10.4192	9.08998	9.80638	9.15023
CCDC59	9.58647	9.80951	9.71433	10.062	9.93422	9.92567	9.94854	10.1108	9.95485	9.64879	9.76463	9.58773
STX3	9.50219	9.82781	9.73503	10.039	9.97377	10.0085	9.99565	10.0042	9.99318	9.54684	9.74307	9.65878
SKIL	9.79327	9.79069	9.96007	10.142	9.99318	10.034	9.81936	9.98528	10.1392	9.41102	9.41541	9.39214
LRRC1	9.58347	9.67133	9.84416	10.0932	9.71244	10.0457	9.9066	10.01	10.0661	9.73451	9.70412	9.63666
THRB	9.82572	9.89286	9.89803	9.56555	9.41132	9.63231	9.60175	9.67552	9.56034	10.2413	10.2642	10.2224
DNAJB14	9.65379	9.74845	9.8519	9.94773	9.7433	9.85411	9.82763	10.0762	10.0884	9.92529	9.7504	9.54872
C10orf71	10.1953	9.9767	10.0144	10.224	10.1992	10.0933	10.2044	10.1996	10.1378	7.87185	8.52988	7.90339
TMPRSS11D	8.62893	8.96431	8.7948	10.6335	10.3329	10.3553	10.3605	10.3637	10.6704	8.55565	8.65387	8.74593
ADRM1	9.58777	9.74341	9.61122	10.0309	9.86625	10.0532	9.99099	9.84673	9.97195	9.80581	9.68141	9.73307
MOB4	9.67741	9.74692	9.70385	9.91331	9.87675	10.0263	9.95877	9.88724	9.94772	9.7329	9.78007	9.6954
TMEM245	10.125	10.1353	10.1309	9.38558	9.32769	9.54426	9.4882	9.55984	9.53575	10.1536	10.089	10.0824
SPNS2	9.46566	9.68451	9.5952	10.2887	10.1259	10.0208	10.1408	10.048	10.1907	9.15357	9.22413	9.46506
HADHA	9.79425	9.83794	9.69683	9.71142	9.49878	9.60235	9.73323	9.66271	9.62755	10.1797	10.1963	10.1795
CLDND1	9.45146	9.70769	9.68673	10.1516	9.99803	10.038	9.99424	10.0106	10.1686	9.41553	9.57165	9.44721
CCND3	9.72252	9.9227	9.72601	10.0459	10.1278	10.2352	10.0771	9.87983	9.89264	9.36807	9.27535	9.27168
DUSP14	10.0242	9.92903	9.75464	9.70474	9.54901	9.52895	9.34288	9.29053	9.58493	10.2455	10.1246	10.3732
TGM1	8.66656	8.82985	8.75462	10.7659	10.3435	10.4034	10.4958	10.4814	10.7397	7.49953	7.81772	7.80969
TRADD	9.82464	9.8515	9.60752	10.0354	10.1122	10.1019	9.85698	9.8409	9.86142	9.55857	9.4911	9.58863
GADD45B	9.75938	9.88559	9.63147	10.078	9.94642	10.1265	9.92823	9.91649	10.0906	9.42756	9.37826	9.46472
GLRX2	9.54497	9.66247	9.66509	9.96209	9.77281	9.94951	9.98424	10.024	10.1041	9.66203	9.83262	9.57462
PEX11B	9.48876	9.54567	9.55505	10.1514	10.1743	10.2781	9.82883	9.8449	10.0295	9.51124	9.52428	9.56841
SLC12A6	9.58319	9.59244	9.63882	10.0138	9.89905	10.0306	9.98921	10.0235	10.0514	9.66939	9.57068	9.59515
PLEK2	8.98426	9.43119	9.25546	10.4935	10.5211	10.4677	10.3507	10.2742	10.3328	7.92751	8.55604	7.90994
RIT1	9.71412	9.63532	9.84897	10.0838	9.8819	9.94705	9.98492	10.1887	10.0461	9.49781	9.37948	9.28195
MTF2	9.43779	9.60359	9.30535	10.2316	10.1554	10.3595	10.0274	10.1215	10.0511	9.23589	9.32617	9.17475
MYH9	9.63172	9.94028	9.90901	9.50095	9.59222	9.46234	9.82071	9.78735	9.69489	10.1959	10.0229	9.99587
TRIM33	9.71949	9.78675	9.87151	9.88885	9.73754	9.96488	9.87582	9.92699	9.8263	9.75034	9.64752	9.70642
FERMT1	9.58775	9.58456	9.49299	10.2733	9.96662	9.87953	10.0829	9.95724	10.2565	9.28434	9.49859	9.43871
CPEB2	9.43505	9.61369	9.65546	10.4006	10.2808	10.1468	9.97021	10.2366	10.3169	8.74587	8.72457	8.69077
TRIM21	9.37649	9.49774	9.33302	10.503	10.4947	10.5922	10.2954	10.2457	10.3598	7.26604	7.52784	7.30145
TMEM147	9.7429	9.95036	9.72287	9.64435	9.63211	9.57119	9.75442	9.73607	9.80197	9.97532	10.048	10.0035
IFT20	9.99816	9.97141	9.80261	9.46447	9.41743	9.46431	9.32116	9.42088	9.41136	10.2719	10.1853	10.3565
ST6GALNAC2	10.1132	10.0191	9.85673	9.39466	9.30609	9.38191	9.26868	9.30071	9.36908	10.3289	10.1427	10.4005
CYR61	9.46643	9.3309	9.59101	10.315	10.0643	10.0712	10.0801	10.2503	10.227	9.06387	9.16748	9.13265
SLC17A5	9.55479	9.64291	9.61688	10.1541	9.94065	10.0977	9.85861	9.99667	9.96892	9.52482	9.48152	9.54693
EIF2S1	9.71623	9.79395	9.73384	9.92762	9.82267	9.87218	9.8205	9.90318	10.002	9.54886	9.77217	9.61242
CHTOP	9.63729	9.70914	9.67526	10.0386	9.91051	10.0538	9.83054	9.87883	9.93139	9.61316	9.57989	9.60463
TMEM116	9.43987	9.52142	9.43653	10.2019	10.0677	10.3357	10.0902	10.0708	10.0545	9.28078	9.22448	9.15041
PXN	9.72839	9.84599	9.65424	9.95563	9.72981	9.8505	9.85362	9.78267	9.80736	9.83623	9.66077	9.8038
RAPH1	9.46215	9.60627	9.7833	10.1128	9.81858	9.85981	9.92685	10.1193	10.2144	9.42252	9.54098	9.32622
ETV3	9.59931	9.63605	9.76748	10.0672	9.84437	10.0079	9.7493	9.87405	9.97158	9.70033	9.60705	9.55433
GDE1	9.35392	9.37263	9.42735	10.0299	9.95365	10.1808	9.97361	9.90403	10.091	9.62544	9.57797	9.66167
COPRS	10.0611	10.0402	9.838	9.21232	9.19666	9.28393	9.19034	9.12464	9.2046	10.3604	10.361	10.4699
CSTF3	9.7086	9.70626	9.72729	9.97645	10.0727	10.1481	9.74236	9.85427	9.93768	9.42722	9.49776	9.45608
ZNRF1	9.45403	9.846	9.6475	10.1219	9.88818	9.95612	9.86894	9.80823	9.78252	9.68067	9.63227	9.63613
HSCB	9.64617	9.50033	9.5211	10.1827	10.0521	10.2311	9.87184	10.1414	9.95545	9.37502	9.23658	9.19436
USP38	9.69881	9.66318	9.71152	10.0225	9.77142	9.90472	9.89263	9.99438	10.0464	9.43244	9.64154	9.4615
ZC3H12C	9.56263	9.65272	9.86426	10.0148	10.0422	10.0506	9.87771	10.0984	10.0733	9.34525	9.29592	9.01318
GTF2IRD1	9.36436	9.68953	9.634	10.1012	9.97155	9.99062	9.91287	9.84776	9.978	9.5141	9.66767	9.45439
ZSCAN31	9.5868	9.61686	9.6085	10.1901	9.97523	10.2128	10.1009	10.0823	10.0365	8.98063	9.07234	9.11868
PHLDB2	9.48402	9.60695	9.67513	10.1931	9.92792	9.77904	9.94511	10.114	10.2285	9.23518	9.42766	9.23403
PROSER2	9.07679	9.33498	9.1778	10.4082	10.2786	10.2701	10.2269	10.2056	10.3628	8.50496	8.89871	8.58961
MAP4K3	9.51391	9.54184	9.73223	10.0931	9.81676	10.0212	9.85203	10.0575	10.0686	9.39389	9.50148	9.4005
PTGS2	9.08163	9.43444	9.70861	10.2691	10.3288	10.3224	10.1146	10.3121	10.2096	8.20893	8.87225	8.09492
DIAPH1	9.55213	9.74659	9.53411	10.0047	9.76525	9.90366	10.0269	9.94325	9.89583	9.54186	9.58134	9.5957
TPRG1L	9.9552	9.96961	9.76741	9.2492	9.24887	9.43805	9.2546	9.26813	9.33086	10.3437	10.2415	10.329
IRAK2	9.21794	9.58948	9.64639	10.3689	10.3043	10.2171	9.99659	10.1549	10.3212	8.30063	8.8464	8.10631
ITPRIPL2	9.6578	9.80971	9.99294	9.90413	9.86661	9.85942	9.74064	9.86577	9.77571	9.45504	9.7172	9.39142
PRKD2	9.38373	9.60733	9.37062	10.3058	10.1956	10.3708	10.2548	10.0926	10.0677	8.77684	8.52098	8.49007
EIF4E2	9.59433	9.72343	9.54662	9.82872	9.72087	9.90226	9.89779	9.82713	9.89448	9.65364	9.785	9.72034
COA4	9.83393	9.84657	9.73991	9.50081	9.45358	9.59543	9.65849	9.61878	9.66727	9.98762	10.0817	9.98677
USP54	9.65849	9.75796	9.68161	9.85013	9.64551	9.91697	9.8899	9.85001	9.837	9.76655	9.53924	9.65061
FOXJ3	9.61257	9.83156	9.76328	9.77496	9.80995	9.92763	9.85178	9.76371	9.74202	9.63792	9.65365	9.66074
RRAGD	9.85273	9.87507	9.89755	9.12728	9.20308	8.97288	8.86622	9.09383	8.81403	10.6236	10.4575	10.5056
LSM12	9.50071	9.64383	9.61446	10.1342	10.0007	10.186	9.93869	9.93916	9.94186	9.26321	9.20148	9.2193
FRYL	9.64871	9.68577	9.92636	9.94986	9.98148	9.9778	9.82257	10.0131	10.0334	9.30315	9.0977	9.20166
CDYL	9.27694	9.68787	9.64355	10.1045	10.0891	9.85315	9.96364	10.0084	10.0351	9.23848	9.48918	9.22073
HIKESHI	9.73501	9.78007	9.65578	9.62859	9.4664	9.60715	9.72372	9.69242	9.70164	9.95347	9.97148	10.0058
SMAGP	9.48568	9.63488	9.44624	10.0415	9.83187	10.0014	9.95661	9.82193	10.141	9.42105	9.53542	9.43047
GGPS1	9.57972	9.85582	9.72534	9.85188	9.788	9.90648	9.75396	9.82986	9.79922	9.62382	9.67177	9.58785
KIAA1033	9.52678	9.58844	9.74987	10.1144	9.90592	10.013	9.85332	10.1172	10.097	9.15583	9.2588	9.10762
DUSP22	9.62394	9.73849	9.50686	9.99204	9.97138	10.0919	9.80254	9.8351	9.85715	9.48607	9.48466	9.39936
ARMCX6	9.2708	9.49545	9.38224	10.0947	10.0033	10.0749	9.90997	9.9609	9.99262	9.36577	9.57615	9.49198
PLEKHM1	9.36429	9.61094	9.47126	10.1839	10.0169	9.91693	9.97493	9.90209	10.0666	9.34331	9.39014	9.34774
H1FX	9.64247	9.93588	9.79678	9.97687	9.8011	9.7632	9.9244	9.83948	9.68095	9.59328	9.35948	9.5416
RAP2C	9.4988	9.67005	9.69589	10.0135	9.89453	9.88348	9.82984	9.94599	10.0055	9.43057	9.53387	9.37366
MLX	9.52877	9.75241	9.68735	9.91206	9.90911	9.86443	9.75948	9.84345	9.87473	9.49994	9.6966	9.50374
FKBP5	9.71172	9.72211	9.63182	9.92322	9.93415	10.1064	9.89893	9.88081	9.87064	9.34733	9.33482	9.28623
RNF19B	9.28941	9.56714	9.56789	10.3492	10.261	10.3447	10.0767	10.0219	10.1161	8.53053	8.49812	8.40923
PANK2	9.67739	9.73871	9.55184	9.89553	9.99295	9.99901	9.71697	9.67749	9.76732	9.59158	9.63195	9.56754
UBAP2	9.71012	9.76843	9.78613	9.64176	9.58125	9.5832	9.70924	9.6084	9.63449	9.91012	9.99223	9.8721
SUCO	9.60322	9.76943	9.95146	9.9052	9.80341	9.76274	9.696	10.0089	9.84229	9.42906	9.57604	9.37201
ARHGAP32	9.82293	9.73288	9.78048	9.75102	9.60407	9.8555	9.81144	9.89259	9.8187	9.70912	9.46784	9.56037
MRPS14	9.76735	9.87236	9.6398	9.56349	9.46221	9.62247	9.63035	9.63189	9.73873	9.93665	9.9192	9.97557
ARL14	8.25941	8.30423	8.17045	10.8567	10.5564	10.6161	10.2778	10.5986	10.5234	5.70959	5.47198	5.5236
NMRK1	9.61529	9.66858	9.68093	10.0011	9.86331	9.88778	9.80689	9.90089	9.85695	9.50489	9.50381	9.43603
ZHX1	9.62418	9.70865	9.77135	9.88311	9.64368	9.89945	9.78025	9.90028	9.91577	9.53479	9.56915	9.51063
STK38L	9.46871	9.5828	9.66528	10.0098	9.78462	9.87768	9.94031	9.94634	10.0924	9.42602	9.42938	9.31958
ELOVL6	9.10632	9.2988	9.42814	10.1199	9.88204	9.98912	9.92157	9.9351	10.2218	9.39161	9.44204	9.54721
SETX	9.57136	9.63436	9.71764	10.0184	10.0333	10.0182	9.94414	10.0105	9.87315	9.26427	9.07339	9.11945
IL1A	8.78656	9.32755	9.37849	10.5565	10.4011	9.6888	10.068	10.408	10.5504	7.69996	8.57609	7.79891
GTF3C2	9.82316	9.85463	9.76271	9.30782	9.35129	9.61701	9.48489	9.28695	9.42427	10.1596	10.0438	10.1762
GBE1	9.72408	9.7195	9.75976	9.59268	9.42755	9.4171	9.45105	9.42848	9.7115	10.0726	10.0543	10.0826
TMEM54	8.65863	9.1234	8.92405	10.5019	10.064	10.4083	10.2866	10.1203	10.3137	8.79582	8.46207	8.61537
ITPA	9.81501	9.74832	9.6134	9.52117	9.43583	9.53358	9.62117	9.57888	9.64875	9.95151	10.048	10.0102
TRIM56	9.63801	9.78331	9.5555	10.0558	9.94656	10.1242	9.89665	10.001	9.90735	9.26488	8.86244	9.05281
TSC22D2	9.45915	9.50482	9.57484	10.0954	9.90883	9.84284	9.83413	9.99899	10.0506	9.33233	9.35991	9.37871
RNF4	9.56203	9.67512	9.55613	9.9823	9.77617	9.96935	9.89481	9.91799	9.87797	9.37323	9.4051	9.46936
CAMSAP2	9.4388	9.74171	9.57388	9.93534	9.69004	9.61742	9.87169	9.92629	9.95975	9.5195	9.69614	9.53153
BRD4	9.56249	9.70145	9.61999	9.78138	9.74833	9.84232	9.81582	9.80861	9.76809	9.67688	9.67614	9.58598
CELSR1	10.179	10.0451	10.0472	9.03977	8.91192	8.92751	9.15522	9.12247	9.02127	10.4293	10.0348	10.2435
AGTRAP	9.5355	9.74992	9.44527	9.9907	9.97775	10.1081	9.86047	9.81674	9.9157	9.3008	9.26633	9.18304
ZFYVE26	9.53298	9.61221	9.54927	10.1588	10.239	10.3099	10.1172	10.1247	10.1173	8.13011	8.12699	8.0091
KLHDC7B	8.6963	9.51878	9.39188	10.478	10.5048	10.3699	10.3426	10.4411	10.1156	6.03109	6.88137	5.43791
CNOT11	9.69582	9.82062	9.68214	9.59701	9.51254	9.659	9.58507	9.56671	9.56902	9.8621	9.95539	9.90208
THAP9-AS1	9.25844	9.47746	9.51529	10.2353	10.043	10.0955	9.89191	10.2136	9.97809	8.9644	9.089	8.73507
TMEM184B	9.52467	9.71086	9.82184	9.86388	9.72135	9.85851	9.78023	9.75397	9.83262	9.45815	9.68685	9.36795
LRIF1	9.65797	9.67101	9.73075	10.0115	9.92544	10.0439	9.72015	9.85396	9.81868	9.24644	9.26021	9.22281
CREB1	9.63168	9.65893	9.82892	9.9359	9.77392	9.87283	9.70845	9.90281	9.95703	9.3104	9.38643	9.24345
LSM8	9.61427	9.76928	9.64336	9.8313	9.64086	9.77683	9.73473	9.77173	9.73433	9.56832	9.72486	9.57286
NAA60	9.44625	9.56671	9.52189	9.98677	9.8321	9.95898	9.84825	9.76094	9.81733	9.48045	9.51942	9.51256
ESCO1	9.49841	9.64012	9.68761	9.93212	9.99237	9.85334	9.80186	9.88999	9.85439	9.27534	9.46574	9.27005
SPINT1	9.11378	9.53775	9.48097	10.2339	9.88091	10.0685	10.1119	10.0228	10.0041	9.14675	8.90709	8.98289
KYAT3	9.55226	9.63238	9.67812	9.82871	9.64402	9.84028	9.67806	9.77295	9.79945	9.62702	9.69706	9.57636
CDC73	9.5047	9.58593	9.70468	9.89984	9.81459	9.97526	9.76102	9.93332	10.0073	9.25236	9.38692	9.24301
NECAP1	9.51187	9.49729	9.51805	10.1115	9.95976	10.1933	9.90063	9.95683	10.0219	8.96419	8.98241	8.95599
RAPGEF2	9.5157	9.71842	9.73654	9.83432	9.76407	9.77385	9.67186	9.83717	9.83156	9.54701	9.46574	9.57645
PRR14L	9.66383	9.7624	9.69701	9.45755	9.43453	9.56198	9.67704	9.59797	9.48477	9.88085	9.95953	10.015
RRM1	9.6904	9.62131	9.70314	9.2843	9.18456	9.22503	9.37985	9.32385	9.50722	10.1596	10.3155	10.256
PPP2R5A	9.61857	9.75639	9.66272	9.70844	9.71245	9.83786	9.78614	9.73654	9.60785	9.56248	9.61599	9.65111
TRIAP1	9.78149	9.83244	9.73831	9.42192	9.4029	9.56057	9.43133	9.47918	9.51654	9.96683	9.94716	9.96568
SPTSSB	9.52924	9.39038	9.36284	10.0355	9.72319	10.0367	10.0691	10.2088	10.0628	9.01374	8.95976	9.05531
MPP5	9.47614	9.60036	9.53871	9.93	9.69565	9.82636	9.84582	9.86168	9.9265	9.40399	9.48101	9.50103
LURAP1L	9.06546	9.48952	9.74434	10.0713	9.82453	9.71394	9.84957	10.1657	10.118	9.07754	9.47666	8.99654
MIER1	9.45379	9.59019	9.64684	10.1353	9.98413	10.1187	9.85143	9.98692	9.95344	8.92378	8.90628	8.83695
POLB	9.47518	9.49235	9.39514	10.0353	9.93241	9.99121	9.81747	9.85715	9.94978	9.24944	9.3483	9.31764
LIG4	9.56613	9.51005	9.72011	9.84902	9.61178	9.83185	9.57343	9.81438	9.95423	9.5481	9.64679	9.47763
BCL2L2	9.46342	9.71782	9.49241	9.88965	9.72103	9.70297	9.77108	9.83416	9.89119	9.46199	9.59242	9.50622
STK3	9.50051	9.59781	9.71397	9.89521	9.75773	9.92938	9.75913	9.86966	9.80034	9.33209	9.51258	9.3079
SMIM20	9.79966	9.7639	9.77746	9.42499	9.36167	9.48734	9.36667	9.4417	9.32263	10.0566	9.94234	10.0688
GTF2A1	9.66384	9.64493	9.61679	9.66377	9.61351	9.71574	9.71162	9.77383	9.70127	9.61354	9.7107	9.65779
TMEM263	9.95036	9.88916	10.0471	9.46297	9.32888	9.46118	9.41056	9.55865	9.29215	9.79354	9.90254	9.71825
USP7	9.57349	9.69072	9.61137	9.52198	9.54259	9.57004	9.56997	9.5092	9.68485	9.88756	9.9092	9.90204
YTHDF1	9.65798	9.73485	9.6709	9.55682	9.49648	9.62619	9.6255	9.6212	9.56676	9.79658	9.83216	9.82159
TAB2	9.43581	9.61745	9.77247	9.92134	9.76422	9.82557	9.70361	9.85962	9.91739	9.36905	9.38501	9.26194
IRS1	9.46441	9.51733	9.79224	9.99375	9.85784	9.81547	9.70792	9.78603	9.90067	9.15381	9.61385	9.0915
ADGRL2	9.22171	9.42607	9.38249	9.99604	9.66937	9.84819	9.72437	9.89198	10.1239	9.45971	9.4172	9.51742
MBD1	9.55523	9.6113	9.57388	9.79438	9.66086	9.74864	9.64635	9.75697	9.80818	9.61915	9.6044	9.56064
ADRB2	8.98961	9.30324	9.29464	10.3734	10.3273	10.3779	10.0308	10.1285	10.1494	7.76339	8.18841	7.63074
PPP1R12A	9.45345	9.5084	9.58804	9.94028	9.84664	9.99151	9.84527	9.88939	9.86712	9.22984	9.24296	9.19309
POF1B	9.56954	9.63638	9.78412	9.84427	9.65233	9.64765	9.55725	9.78208	10.024	9.38271	9.53076	9.37585
BCL2L14	9.29751	9.44478	9.2878	10.341	10.4615	10.517	9.97574	10.1537	10.0923	6.84812	6.90194	6.77698
TFF3	9.8162	10.3234	10.097	9.09018	9.54676	8.99529	9.00311	8.8091	8.8313	9.80915	10.3055	10.028
LYRM5	9.69925	9.67053	9.75758	9.8089	9.4632	9.81553	9.54518	9.71323	9.80135	9.54679	9.5607	9.46126
CREBBP	9.49717	9.57254	9.77628	9.86722	9.62404	9.80466	9.76298	9.93855	9.87487	9.42892	9.2988	9.26371
ZNF655	9.48207	9.54411	9.6031	10.0326	9.79995	9.80345	9.70022	9.82158	9.92046	9.33909	9.32581	9.30875
MAML1	9.57178	9.65569	9.60303	9.83487	9.69976	9.82592	9.81395	9.86155	9.87735	9.31715	9.39138	9.28095
PEF1	9.48494	9.705	9.53194	9.92405	9.82379	9.85421	9.81035	9.74684	9.81618	9.37717	9.28784	9.35466
GGT6	9.41224	9.56006	9.52833	9.98378	9.8942	10.1213	9.68133	9.67856	9.81	9.3616	9.22171	9.34685
PODXL	9.51042	9.45565	9.38114	10.1094	10.0872	10.2686	9.86362	9.95517	9.85387	8.89458	8.59306	8.79618
RFX5	9.77227	9.85957	9.76176	9.79876	9.81595	9.9998	9.58113	9.68006	9.73313	9.13726	9.26091	9.15579
ELOVL7	8.77157	8.99097	8.91117	10.4783	10.4033	10.5033	10.0438	10.1645	10.3577	7.19024	7.53254	7.35678
VILL	9.57424	9.64947	9.42059	9.75999	9.46585	9.91485	9.74716	9.66375	9.73675	9.70963	9.46323	9.66234
DIS3	9.51632	9.45685	9.6092	9.91893	9.69912	9.84533	9.69888	9.78434	9.90738	9.37146	9.46445	9.42505
FKBP11	9.66957	9.72783	9.67858	9.85038	9.92388	9.86127	9.64606	9.74012	9.76538	9.18122	9.39651	9.16767
GUSB	9.54128	9.71086	9.59783	9.82554	9.80663	9.76131	9.73649	9.70175	9.69787	9.46789	9.47219	9.41864
RHBDL2	9.54155	9.5002	9.3934	9.85083	9.73111	9.85622	9.5407	9.72965	9.8774	9.53202	9.58855	9.56453
FIBP	9.72823	9.7573	9.58218	9.51527	9.472	9.60724	9.45808	9.42313	9.49436	9.87345	9.85703	9.90578
C1orf174	9.49509	9.49614	9.51086	9.9785	9.87692	10.0534	9.73493	9.92083	9.81943	9.10944	9.24143	9.11321
GBP5	8.39557	8.55674	8.56622	10.5433	10.6486	10.6334	10.1091	10.2759	10.3513	5.8231	6.32022	5.60495
XDH	8.18932	8.98763	9.2156	10.464	10.3281	10.09	10.2923	10.3323	10.4107	7.16914	7.97539	7.02907
HOXB3	9.3612	9.56892	9.61635	9.80423	9.70473	9.98778	9.86949	9.99297	9.74717	9.1768	9.30938	9.27496
ACOT9	9.45356	9.52275	9.37727	9.9637	9.88028	9.81359	9.79786	9.75341	9.78401	9.28621	9.4689	9.37123
TLE1	9.45307	9.611	9.42754	9.83844	9.86921	10.0284	9.77029	9.73184	9.861	9.18337	9.33742	9.27694
RBBP6	9.53438	9.51279	9.70525	9.88895	9.69644	9.78803	9.64261	9.84006	9.75669	9.47142	9.40851	9.27407
GOLGB1	9.6333	9.72909	9.70388	9.45059	9.54005	9.51078	9.60731	9.60555	9.48465	9.85674	9.66384	9.79562
PML	9.2459	9.58995	9.42877	10.2542	10.2506	10.3358	10.0966	10.2404	10.0012	7.25208	7.29502	6.75701
RRM2B	10.0291	9.89326	9.99846	9.16173	9.18957	9.33171	9.07854	9.24246	9.18452	9.94324	9.98801	9.92699
GSDMB	8.91312	9.02836	8.72317	10.3805	10.4094	10.5034	10.1536	10.1492	10.2066	7.27648	7.45982	7.29011
PATL1	9.03213	9.34463	9.40927	10.3122	10.1146	10.2416	10.0325	10.064	9.97334	8.22897	8.44702	8.20446
EXOC7	9.42767	9.54314	9.39618	9.89367	9.68145	9.86303	9.88024	9.76422	9.7611	9.44155	9.31146	9.42297
MMP14	9.27354	9.47829	9.46222	9.86962	9.86896	9.93668	9.97078	9.9397	9.81204	9.21069	9.11689	9.15798
ZNF274	9.47715	9.38289	9.43649	9.90257	9.85484	9.95571	9.78409	9.99877	9.8528	9.10037	9.19078	9.17359
TRAFD1	9.24834	9.36988	9.26135	10.2693	10.1088	10.3716	10.065	10.047	10.0137	8.0838	7.95562	7.96719
EIF4G1	9.56099	9.60474	9.74904	9.66274	9.43795	9.67379	9.72877	9.7138	9.70611	9.69103	9.46871	9.45354
C10orf54	9.19429	9.48283	9.40805	10.2303	9.96098	10.0463	9.93733	9.9184	9.98431	8.71923	8.71305	8.77077
FAM134C	9.59309	9.82858	9.58838	9.75966	9.60921	9.87276	9.70596	9.62564	9.59408	9.35436	9.43073	9.38721
IL4R	9.23237	9.44561	9.33362	9.9872	9.82084	9.96909	9.95109	9.78324	9.92763	9.04604	9.36156	9.07165
LGALSL	8.73249	9.18454	9.22074	10.0207	9.7418	9.84682	10.0124	10.1392	10.1379	9.04946	9.31144	9.12056
SNN	9.35354	9.41778	9.46199	9.8611	9.90003	10.1222	9.82938	9.79624	9.75623	9.182	9.19626	9.07757
KEAP1	9.35659	9.67876	9.45709	9.94326	9.74714	9.916	9.80442	9.77809	9.74147	9.30988	9.17087	9.19732
DENND1B	9.20314	9.39724	9.5086	10.0269	9.88453	9.93976	9.84231	10.0058	9.95496	8.93971	9.02397	8.95128
HERPUD2	9.4963	9.55927	9.50559	9.86422	9.63307	9.81644	9.65625	9.70841	9.63569	9.45723	9.55565	9.38894
ARHGEF3	9.45081	9.53485	9.65768	9.78506	9.7049	9.87891	9.53075	9.65764	9.60401	9.51343	9.53631	9.4241
ADAM17	9.142	9.49315	9.46865	10.0002	9.86252	10.0135	9.84113	9.87301	9.91106	9.10415	9.10599	8.91611
CYLD	9.41702	9.644	9.66216	9.95171	9.92396	10.0205	9.77896	9.87045	9.96711	8.68214	8.84724	8.64522
HEIH	9.07571	9.3606	9.28525	10.0274	9.85438	9.94585	9.92056	9.95019	9.93597	9.11099	9.10329	9.12462
PKP3	9.21747	9.46114	9.38127	9.8536	9.74743	9.84866	9.95987	9.79004	9.90385	9.26052	9.24895	9.28039
S100A13	9.54944	9.52733	9.39751	9.58663	9.38424	9.48189	9.51121	9.49279	9.599	9.91704	9.78617	9.91049
ADIPOR2	9.23709	9.51076	9.43541	9.86762	9.70401	9.73398	9.79759	9.73353	9.83486	9.30476	9.52447	9.3933
UBR5	9.79517	9.70889	9.78728	9.48001	9.46633	9.52388	9.32804	9.4803	9.44236	9.79221	9.60055	9.74439
RHBDF2	9.42299	9.5384	9.5205	10.0543	10.0301	10.0155	9.99189	9.92455	9.87864	8.55965	8.55798	8.39271
DLST	9.38529	9.54601	9.43832	9.82574	9.62175	9.73859	9.72498	9.6962	9.73907	9.43412	9.50897	9.47841
TSR1	9.6162	9.65014	9.67317	9.42701	9.3894	9.46637	9.54515	9.67127	9.42415	9.71826	9.82834	9.7312
FA2H	8.75355	9.08714	9.3521	10.0882	9.93896	10.0957	9.89754	9.89541	10.105	9.00588	9.03128	8.88861
WDR41	9.47264	9.5293	9.56378	9.60862	9.41016	9.3915	9.47093	9.65902	9.58677	9.75158	9.89404	9.74069
KDM7A	9.17315	9.45264	9.48085	9.99665	9.87986	9.87664	9.8461	9.87217	9.89275	9.09655	9.05989	8.99021
HEBP1	9.17107	9.37993	9.24803	9.87449	9.68978	9.84208	9.67077	9.78026	9.89748	9.48269	9.43192	9.41493
ATXN7	9.37505	9.54211	9.66985	9.98539	9.80439	9.82273	9.67949	9.96738	9.82873	8.97619	9.02291	8.89828
TRIM26	9.301	9.55688	9.35194	10.0355	9.87508	10.1159	10.0018	9.91963	9.95338	8.54971	8.50284	8.65746
FRMD3	9.05487	9.17962	9.06959	10.2513	10.4045	10.6398	9.95581	10.2396	10.0996	5.17688	5.57132	5.25341
FST	8.86925	9.23925	9.53057	10.324	9.95301	9.15033	10.2221	10.1649	10.1042	7.78912	9.31178	8.12994
EPM2AIP1	9.68781	9.56572	9.59076	9.4125	9.30784	9.52303	9.38584	9.4478	9.43763	9.94657	9.75705	9.82714
HMGCL	9.44296	9.61091	9.39885	9.71572	9.62604	9.81581	9.63326	9.6537	9.67128	9.485	9.39955	9.4961
RAB29	9.60368	9.63421	9.6153	9.72107	9.84041	9.90726	9.60446	9.62107	9.55225	9.18079	9.39965	9.13922
TMEM43	9.36021	9.50329	9.25116	9.68005	9.63379	9.70755	9.66883	9.70115	9.65617	9.42043	9.71768	9.55824
CUL2	9.61811	9.66152	9.55989	9.68926	9.58531	9.79988	9.59845	9.45789	9.62737	9.38981	9.48329	9.38693
METRNL	8.599	9.11618	8.99601	10.2335	10.1276	10.174	10.0799	10.0269	10.1096	8.29405	8.45782	8.33696
PRCP	9.31685	9.49056	9.28681	9.73334	9.66316	9.91466	9.70133	9.72514	9.81754	9.31073	9.38401	9.35834
MTCH2	9.39893	9.5424	9.43992	9.15112	9.11791	9.16018	9.26144	9.19935	9.34922	10.1498	10.2521	10.1354
GALE	9.34242	9.46881	9.40136	9.81063	9.65182	9.79213	9.80101	9.72274	9.77188	9.3187	9.41627	9.19711
NFIA	9.89933	9.83284	9.8882	9.05401	8.97229	9.0881	9.00926	9.2125	9.05267	10.1763	9.93369	9.92431
BCL2L11	9.43642	9.57112	9.54726	9.67238	9.57523	9.82633	9.61099	9.54795	9.60214	9.58974	9.3983	9.43074
BBIP1	9.72838	9.66172	9.66502	9.32166	9.21098	9.30935	9.12212	9.15681	9.28867	10.0748	9.82505	10.0301
VPS37B	9.2144	9.47095	9.36572	10.0253	9.82556	9.97781	9.7889	9.71816	9.81366	9.10888	8.90376	9.06442
PKIB	9.51802	9.4559	9.32022	9.84219	9.94825	10.3121	9.58609	9.78552	9.5727	9.01535	8.79496	8.91412
PAPD4	9.49866	9.54977	9.56507	9.71526	9.5336	9.72496	9.56952	9.70414	9.68749	9.39279	9.40612	9.40877
NEU1	9.34686	9.48273	9.46477	9.76088	9.57558	9.81949	9.6441	9.69945	9.84414	9.41419	9.30273	9.30725
PTGES	8.71395	9.00349	8.99853	10.2773	10.197	10.2011	10.0839	10.0636	9.95913	8.08017	8.63345	7.94374
HAUS2	9.44843	9.57221	9.45227	9.56369	9.40179	9.7404	9.5744	9.94081	9.65486	9.44194	9.45856	9.45262
PIK3R3	9.81988	9.8378	9.67818	9.00892	8.98344	9.30099	8.98717	9.00708	8.91993	10.1659	9.98236	10.1584
MRPS30	9.45454	9.50443	9.51145	9.75805	9.50026	9.69934	9.63398	9.70632	9.79483	9.31029	9.4458	9.37203
TNFRSF1A	9.28482	9.51619	9.43113	9.90359	9.66047	9.90517	9.85649	9.71466	9.70987	9.15886	9.21133	9.06893
MARVELD3	9.12681	9.36971	9.45719	9.94442	9.90608	9.99039	9.84037	9.7691	9.96447	8.79899	8.83283	8.81521
LY75	10.1999	9.95267	10.0344	8.93875	8.89698	9.15852	8.78221	8.99595	8.95352	10.0106	9.65864	9.94158
C6orf120	9.35824	9.433	9.44384	9.84987	9.69903	9.78206	9.69005	9.78724	9.8128	9.11914	9.24066	9.1582
ITPRIP	8.77373	9.20301	9.18882	10.2048	10.1679	10.0347	10.0093	10.094	10.1228	7.84308	8.3262	7.90777
PITHD1	9.53705	9.52698	9.50515	9.47879	9.4328	9.46612	9.36932	9.34375	9.49679	9.7638	9.79142	9.82849
ZNF148	9.34271	9.51411	9.34623	9.65733	9.49782	9.70498	9.65484	9.71098	9.66822	9.52836	9.42745	9.46936
PRPF38A	9.26217	9.41356	9.13887	9.79229	9.75842	9.86388	9.74826	9.66657	9.74925	9.27474	9.35109	9.30039
ZCCHC10	9.6433	9.50223	9.53509	9.74052	9.59283	9.73613	9.50594	9.6191	9.76176	9.22683	9.33713	9.23896
LMTK2	9.46161	9.56172	9.59916	9.65882	9.60606	9.67705	9.55882	9.672	9.57619	9.44087	9.3452	9.31527
DCK	9.34422	9.46828	9.56398	9.82056	9.78035	9.90782	9.67396	9.78311	9.87074	8.91871	8.99665	8.86904
WDR73	9.73354	9.729	9.4461	9.17569	9.39591	9.52461	9.08068	9.11242	9.2283	9.89923	9.77152	10.0262
AGA	9.3107	9.52777	9.51801	9.59161	9.55919	9.62741	9.61169	9.59791	9.69277	9.40875	9.58294	9.42641
CFH	9.61963	9.56788	9.44724	9.91069	9.76414	10.0384	9.63163	9.71841	9.79451	8.7143	8.80755	8.7263
LATS2	8.94573	9.16038	9.16533	10.1112	9.87838	10.0069	9.82694	10.0462	10.0299	8.53213	8.83377	8.57513
SMIM12	9.33469	9.38852	9.32685	9.66983	9.68402	9.62668	9.67393	9.61623	9.66426	9.45337	9.51861	9.4499
RPS6KB1	9.21573	9.35707	9.30996	9.87002	9.69805	9.88774	9.71615	9.6641	9.75988	9.19002	9.27006	9.24823
FLOT1	9.37273	9.47135	9.41792	9.78966	9.86877	9.9148	9.78239	9.57751	9.53608	9.13554	9.12676	9.15457
ZNF562	9.325	9.38852	9.42956	9.83107	9.57871	9.68561	9.66216	9.72882	9.73041	9.34931	9.28117	9.27454
DAB2IP	9.17223	9.34919	9.29561	10.0463	9.67765	10.0431	9.93834	9.93644	9.87888	8.72337	8.61651	8.61726
PRKAB1	8.93896	9.28356	9.02997	10.0714	9.82208	10.0595	9.91514	9.84769	9.78535	8.95645	8.89091	8.87449
IL1R1	10.1261	9.84483	10.0404	8.90157	8.77419	9.05619	8.83887	8.91294	8.91411	9.87174	10.04	9.87595
SLC4A1AP	9.38527	9.41522	9.4113	9.77392	9.65521	9.78692	9.60537	9.66446	9.72399	9.22696	9.36579	9.19782
NOL8	9.37029	9.44973	9.50011	9.72381	9.53849	9.61162	9.58271	9.64003	9.58783	9.40127	9.47976	9.4162
CKAP2	9.23441	9.34151	9.313	9.99044	9.59708	9.93529	9.84191	9.95887	9.99539	8.74156	8.82728	8.59453
IDH3A	9.33579	9.31743	9.4455	9.76741	9.60526	9.70575	9.54528	9.6333	9.78283	9.29084	9.41025	9.33322
DAP	9.63959	9.77022	9.7526	9.32396	9.24596	9.40141	9.36449	9.38072	9.29906	9.65397	9.70513	9.60054
AIMP2	9.43959	9.52982	9.58794	9.39266	9.31527	9.34006	9.42209	9.31962	9.4295	9.72461	9.91787	9.71256
PPFIA1	9.30382	9.4427	9.52148	9.88233	9.66167	9.76915	9.52437	9.53011	9.75055	9.17496	9.39	9.08802
TAOK3	8.98544	9.277	9.24776	9.92042	9.7364	9.88596	9.80982	9.94062	9.86664	8.97023	9.02123	8.87272
KIFAP3	9.76115	9.70432	9.50325	8.98427	9.16574	9.21953	9.00277	9.01855	9.22726	10.0157	9.90748	10.071
DNAI1	9.77284	9.54714	9.59917	9.1752	9.40406	9.34522	9.57512	9.43897	9.19903	9.71658	9.60604	9.70729
POLR2F	9.57481	9.56878	9.41332	9.40458	9.30979	9.3988	9.45008	9.41319	9.45394	9.69401	9.6363	9.75293
NMU	9.47175	9.46623	9.39595	9.20037	8.76319	9.05359	9.31757	9.07765	9.4411	10.1575	9.93434	10.1275
LGALS9	8.96253	9.09237	8.8767	10.2442	10.08	10.3915	10.0697	10.0077	10.0545	7.0378	7.27433	7.06843
PRDM1	8.46512	9.20654	9.18003	10.265	10.0653	9.98783	9.82114	10.0898	10.1334	7.90479	8.14629	7.84571
NDUFAF3	9.71035	9.70128	9.53061	9.08946	8.99901	9.15663	9.03138	9.00235	8.99749	9.98191	9.99507	10.0966
UBQLN4	9.40722	9.3498	9.44654	9.62971	9.50638	9.59651	9.54494	9.89883	9.54673	9.38276	9.22624	9.2971
ASXL2	9.65928	9.68392	9.63496	9.19802	9.26256	9.33134	9.29286	9.40888	9.33993	9.76888	9.50656	9.70671
BRD8	9.49837	9.52319	9.42064	9.40827	9.29007	9.40936	9.34942	9.35161	9.37958	9.73916	9.72612	9.74309
RWDD4	9.51937	9.46764	9.52244	9.27337	9.19349	9.30048	9.25446	9.32576	9.31902	9.83994	9.84756	9.84088
CEBPG	8.69213	9.3281	9.37789	9.98817	9.7406	9.71641	9.71107	9.93962	9.881	8.82155	9.21454	8.69193
EAF1	9.29021	9.36776	9.5081	9.80168	9.5103	9.62219	9.54958	9.6695	9.70619	9.24243	9.34297	9.15708
ADGRF4	8.65103	9.08004	9.23083	10.0271	9.46154	9.62423	9.7579	10.0074	10.1231	8.76054	9.33854	8.89333
RBM18	9.41408	9.5298	9.59165	9.65631	9.56978	9.63646	9.49791	9.53752	9.56722	9.27987	9.3323	9.21555
FUCA2	9.28889	9.52418	9.45877	9.6718	9.54848	9.71162	9.52449	9.72537	9.66973	9.23104	9.19076	9.18939
RNF10	9.29832	9.40313	9.39767	9.68193	9.42732	9.66684	9.57534	9.67473	9.57355	9.50965	9.2901	9.30607
RNF111	9.35533	9.37982	9.3918	9.69746	9.56588	9.71487	9.60005	9.66335	9.66802	9.23773	9.22512	9.24964
SOCS6	9.13579	9.29345	9.49184	9.81054	9.48128	9.75603	9.47346	9.71372	9.80945	9.21488	9.27778	9.14867
SPATA13	9.87878	9.72524	9.70252	9.21522	9.19674	9.56344	8.8344	9.08422	9.10999	9.79124	9.5631	9.73306
PA2G4	9.35359	9.56812	9.39428	9.35328	9.25601	9.37086	9.40686	9.33032	9.47965	9.78909	9.70827	9.70144
HBS1L	9.61422	9.58644	9.4981	9.06807	9.00354	9.15644	9.10444	9.03169	9.14032	10.0403	9.97493	9.97712
DHRS1	8.96619	9.06751	8.9604	9.84166	9.61839	9.78441	9.7057	9.74001	10.0267	9.11155	9.24708	9.19741
CTSZ	9.63325	9.55056	9.58288	9.34085	9.35174	9.41168	9.36644	9.49909	9.24902	9.736	9.44383	9.57907
ZNF106	9.8549	9.79378	9.74942	9.175	9.11036	9.24351	8.97563	9.12383	9.076	9.86576	9.55546	9.81519
NENF	9.3076	9.30875	9.17754	9.57297	9.53481	9.67263	9.66599	9.70524	9.63936	9.36561	9.34727	9.3977
FAM199X	9.2851	9.3515	9.35522	9.69232	9.56857	9.67562	9.57644	9.66442	9.74262	9.17255	9.35406	9.19483
VSIG2	9.24082	9.39025	9.41356	9.75757	9.50151	9.80278	9.61324	9.62599	9.68565	9.15597	9.20718	9.1914
C1RL	9.31972	9.37125	9.55861	9.75898	9.40385	9.63572	9.46349	9.60191	9.57176	9.36283	9.42143	9.21235
COASY	9.32602	9.40834	9.16043	9.66637	9.5985	9.85942	9.67289	9.58462	9.51288	9.32949	9.24834	9.22547
KIAA0232	9.61407	9.67047	9.54696	9.09571	9.1711	9.23202	9.02421	9.10956	9.17401	9.9049	9.81646	9.9364
PIK3C2B	9.203	9.25598	9.37181	9.64375	9.49691	9.71675	9.64608	9.56973	9.66794	9.28832	9.30356	9.45268
INIP	9.45773	9.51073	9.44993	9.37813	9.22763	9.37708	9.45983	9.41563	9.4863	9.62837	9.59553	9.68966
MMP13	8.41899	8.49046	8.43035	10.282	10.2445	10.6137	10.0083	10.2159	10.0998	4.96279	6.65241	4.96438
PHC2	9.35849	9.51276	9.26759	9.69283	9.73163	9.78952	9.63797	9.57422	9.48584	9.143	9.19448	9.11683
C1R	8.56789	8.92364	9.0284	10.2309	10.1137	10.1185	10.1754	10.1076	10.0485	6.80802	7.76166	6.52123
AIM2	8.14813	8.31406	8.13385	10.4558	10.2804	10.499	10.1079	10.2253	10.2958	0.862483	2.19921	-0.722795
TMPRSS3	9.39814	9.44567	9.2606	9.92436	10.1109	10.204	9.39135	9.56355	9.45498	8.63488	8.47537	8.65816
YY1AP1	9.34051	9.38304	9.25097	9.67733	9.53241	9.69655	9.48848	9.55492	9.61968	9.31529	9.40886	9.30357
SETD1B	9.27361	9.30076	9.43933	9.73835	9.57727	9.63982	9.5865	9.72817	9.66586	9.29748	9.03278	9.17388
MAPKAPK2	9.2227	9.52506	9.46883	9.57487	9.49445	9.59245	9.64199	9.48034	9.44595	9.3986	9.40722	9.34388
THOC2	9.40462	9.43413	9.52545	9.52969	9.37057	9.48624	9.45786	9.57685	9.56042	9.53053	9.39338	9.35305
NCOR1	9.33321	9.53184	9.51467	9.61609	9.49814	9.52985	9.53858	9.50501	9.57954	9.44068	9.21674	9.27021
SETD5	9.39492	9.5999	9.34613	9.56156	9.53728	9.64923	9.70018	9.64441	9.4376	9.31854	9.10342	9.18208
NOSIP	9.31752	9.40801	9.20386	9.56718	9.59825	9.66986	9.61139	9.51116	9.6204	9.36077	9.30843	9.32517
THEMIS2	8.34837	8.81863	8.6715	10.3164	10.2795	10.4429	10.1282	10.0629	9.90382	5.72232	6.57479	5.98769
STOML2	9.50449	9.61132	9.36614	9.16643	9.07741	9.26055	9.28171	9.18742	9.31447	9.78702	9.82678	9.80798
MAU2	9.41466	9.36981	9.45534	9.62899	9.48784	9.58665	9.43095	9.56231	9.43966	9.45284	9.33693	9.25528
ABHD2	9.8326	9.74534	9.60784	8.37107	8.30235	8.70074	8.45722	8.54035	8.3792	10.3795	10.1257	10.3433
GPR160	9.41893	9.39581	9.31699	9.63597	9.58613	9.65967	9.46268	9.43496	9.52173	9.42045	9.12442	9.38535
LIFR	9.30426	9.22099	9.07291	10.1009	10.3321	10.3381	9.67267	9.93704	9.72934	6.80549	6.50899	6.73576
LRRC8B	9.62514	9.61322	9.61036	9.17366	9.22858	9.40546	9.3203	9.22657	9.24526	9.63133	9.59269	9.613
VPS37A	9.09692	9.30871	9.38682	9.72845	9.61939	9.70395	9.63684	9.71749	9.79884	8.9488	9.14363	8.90712
FAM126B	9.26647	9.30834	9.33502	9.71792	9.51303	9.53426	9.58208	9.73787	9.8178	9.17506	9.10916	9.03523
BTBD3	9.7533	9.66594	9.63005	9.28089	9.26083	9.35899	9.01744	9.16202	9.13554	9.64321	9.60598	9.5952
UHRF1BP1	9.30459	9.45887	9.54954	9.69113	9.57127	9.66806	9.55933	9.72388	9.71925	8.90271	8.98961	8.81095
PIK3IP1	9.02456	9.34277	9.08629	9.80006	9.66842	9.64788	9.69934	9.65664	9.59575	9.13936	9.16087	9.20283
MCUR1	9.21528	9.4264	9.42066	9.32706	9.2088	9.16011	9.26469	9.28618	9.35795	9.79215	9.89952	9.71423
UPP1	8.30182	8.6538	8.7198	10.3301	10.1747	9.06217	10.1198	10.3386	10.1544	7.53243	8.11006	7.75715
C9orf3	9.38057	9.28318	9.14056	9.67588	9.49438	9.63097	9.5768	9.53526	9.5862	9.27005	9.28542	9.30878
SUPT7L	9.25705	9.37046	9.25141	9.64514	9.461	9.63144	9.48172	9.56007	9.62886	9.26237	9.39447	9.23733
C19orf70	9.71565	9.66469	9.4346	8.8899	8.8863	9.01522	8.89819	8.84034	8.93759	10.0444	9.9362	10.0345
NFX1	9.30713	9.33185	9.362	9.67039	9.59427	9.62574	9.4273	9.45505	9.57466	9.22019	9.34109	9.24598
NGDN	9.39768	9.49721	9.33575	9.55323	9.44776	9.63177	9.41272	9.44247	9.52423	9.28114	9.38545	9.28928
MRPL34	9.33888	9.50294	9.25204	9.10628	9.01452	9.15315	9.27118	9.22932	9.29163	9.89965	9.88041	9.89587
ZNF277	9.38771	9.49622	9.50506	9.64619	9.5607	9.58099	9.34617	9.54553	9.45912	9.16412	9.32942	9.11597
LARP4B	9.3744	9.33529	9.44631	9.57713	9.36591	9.59118	9.38299	9.49987	9.42125	9.47761	9.37825	9.35836
CFHR2	9.53569	9.53387	9.44536	9.78587	9.67468	9.83945	9.76937	9.76871	9.72996	8.26437	8.37295	8.12688
EFL1	9.10425	9.31896	8.99976	9.76691	9.77903	9.86241	9.6576	9.6365	9.65559	8.9802	9.00698	8.95495
BNIP2	9.15749	9.2152	9.37352	9.86289	9.52346	9.75232	9.53656	9.77052	9.80397	8.87736	9.03739	8.77898
TAPT1	9.5091	9.6657	9.60139	9.30563	9.25993	9.32221	9.13656	9.23286	9.22619	9.59596	9.67767	9.52409
GLIPR2	9.6931	9.67575	9.4003	9.5837	9.81502	10.067	9.31614	9.23755	9.27068	8.93853	8.68988	8.87862
SYAP1	9.47038	9.49243	9.30167	9.29819	9.2327	9.27015	9.11897	9.16931	9.39778	9.78831	9.64877	9.79533
PRKAG2	9.31042	9.3942	9.38392	9.6959	9.42264	9.48786	9.36043	9.51352	9.51909	9.29836	9.42819	9.31009
TPM4	8.66962	8.83688	8.98358	9.96502	9.9192	9.71544	9.68235	9.80289	9.82743	8.81437	9.17257	8.82983
FZD5	9.19008	9.32028	9.4655	9.89755	9.82169	9.8562	9.67506	9.79072	9.65599	8.38515	8.64187	8.28854
RCHY1	9.15764	9.28235	9.29012	9.72831	9.57106	9.72205	9.46857	9.55986	9.74008	9.15028	9.18599	9.04256
RMDN3	9.52801	9.65385	9.42637	9.24882	9.25278	9.32711	9.36172	9.28663	9.19876	9.5929	9.53681	9.62515
MAP4	9.26295	9.44758	9.32074	9.61962	9.3453	9.35288	9.55367	9.42748	9.5408	9.32745	9.50111	9.37103
C5orf51	9.1744	9.27951	9.31109	9.78478	9.56065	9.66552	9.44915	9.52036	9.65512	9.1502	9.25673	9.06646
TIA1	9.12847	9.0936	9.3278	9.96852	9.57713	9.83979	9.64414	9.9481	9.84056	8.51952	8.57199	8.43579
NABP1	8.6861	8.86602	8.98554	10.1191	9.54589	9.90553	9.80205	9.99556	10.1156	8.21032	8.52966	8.39169
ARHGEF37	8.86242	9.08204	9.10365	9.87563	9.63763	9.78153	9.73236	9.87526	9.89412	8.73349	8.876	8.69398
PLEKHS1	10.3605	10.0349	10.1003	7.0938	7.30279	7.42058	7.0302	7.18058	6.75832	10.304	10.3709	10.3711
SERPING1	8.70311	8.87502	8.77532	10.3017	10.1676	10.3897	9.89887	10.1029	9.82956	5.85404	6.18724	5.62485
KRT82	9.33082	9.23722	9.28937	9.49132	9.54799	9.58008	9.63167	9.59143	9.55593	9.15476	9.14995	9.30481
TMEM127	9.19243	9.41485	9.26104	9.67375	9.58965	9.66436	9.49524	9.44041	9.52519	9.14044	9.21378	9.21976
ZSWIM6	9.32993	9.34186	9.34975	9.55024	9.45217	9.57118	9.40571	9.48055	9.44938	9.44744	9.20737	9.34531
TBC1D23	9.1561	9.3938	9.35596	9.69311	9.57108	9.66379	9.53889	9.59468	9.70798	8.98705	9.00186	9.00292
RCC1L	9.07977	9.28356	9.13892	9.76892	9.58193	9.79295	9.63639	9.52217	9.68064	9.06506	8.95695	9.0727
PAX9	9.41838	9.35333	9.50611	9.61249	9.3774	9.68438	9.46265	9.50531	9.51688	9.09393	9.20523	9.04389
TIPRL	9.39201	9.46606	9.39972	9.29687	9.17006	9.36846	9.2699	9.28052	9.33487	9.65005	9.658	9.54425
C16orf62	9.31261	9.39261	9.34349	9.54339	9.27959	9.47065	9.42329	9.50349	9.4249	9.39153	9.40228	9.39068
NMT1	9.11349	9.27143	9.12928	9.73109	9.6432	9.76765	9.53515	9.50827	9.63423	9.08614	9.15986	9.0163
SNF8	9.39154	9.44693	9.28039	9.3387	9.21094	9.3479	9.24128	9.25058	9.31285	9.67754	9.6514	9.60992
RBM43	9.3496	9.2531	9.12075	9.84337	9.83737	10.048	9.55537	9.82374	9.68741	8.45155	8.08635	8.32461
DENND2D	9.31393	9.3769	9.27958	9.57238	9.53924	9.87405	9.53286	9.4585	9.58485	8.97267	9.06295	9.01781
PHF23	9.09085	9.21357	9.0993	9.65949	9.57321	9.72264	9.61328	9.53158	9.50165	9.16213	9.24523	9.20767
RNF170	9.34754	9.3632	9.47041	9.54215	9.34102	9.61737	9.41074	9.44044	9.57513	9.24873	9.2068	9.18513
TBCB	9.43488	9.45841	9.26661	9.26995	9.17853	9.1697	9.21866	9.10722	9.21543	9.69986	9.74844	9.79834
SUPT20H	9.34371	9.43571	9.29967	9.54314	9.47889	9.56108	9.32052	9.4832	9.4703	9.2616	9.29447	9.25132
PNLIPRP3	7.43809	8.74237	8.59323	10.4091	10.0898	9.79368	9.9164	10.2228	10.235	6.71315	7.63831	6.48879
GTPBP1	9.38702	9.53579	9.33337	9.74426	9.68808	9.89414	9.72264	9.62281	9.58586	8.48652	8.24639	8.34801
NCSTN	9.07256	9.19443	9.14618	9.72196	9.54464	9.85908	9.69906	9.69539	9.70923	8.96193	8.81584	8.72201
KANSL3	9.23356	9.42684	9.36466	9.57004	9.45488	9.54967	9.49056	9.46004	9.45952	9.19309	9.28457	9.18263
SIDT1	9.15899	9.22969	9.2821	9.97095	9.85261	10.1552	9.71763	9.79322	9.69224	7.89943	7.6509	7.77301
GCNT2	9.36338	9.40133	9.26326	9.56396	9.50327	9.56142	9.43907	9.43403	9.54471	9.08101	9.39502	9.08424
IFNAR2	9.43758	9.36461	9.26688	9.2806	9.07857	9.23404	9.19435	9.1423	9.32809	9.78212	9.57909	9.82128
UNC93B1	9.49069	9.65142	9.43615	9.70156	9.50045	9.89239	9.74374	9.65135	9.42181	8.4241	8.36954	8.36857
SART3	9.37154	9.46292	9.38669	9.45704	9.39592	9.55469	9.37711	9.31882	9.42741	9.31034	9.33906	9.26783
ZNF101	9.27559	9.20909	9.14702	9.62581	9.36241	9.75399	9.52444	9.46943	9.56193	9.14855	9.19731	9.25115
CRLF3	9.33748	9.295	9.2013	9.70261	9.43673	9.51282	9.53222	9.45157	9.64557	9.15813	9.24622	9.00565
ZCCHC8	9.24801	9.38644	9.42346	9.50756	9.40436	9.51903	9.43346	9.45346	9.56858	9.20618	9.22091	9.22467
PPP1R15A	9.10304	9.42977	9.24252	9.75912	9.69258	9.60407	9.412	9.55809	9.5529	9.03665	8.89225	9.05549
SNAPC5	9.4794	9.4374	9.31409	9.21596	9.18567	9.24675	9.23125	9.24247	9.2462	9.67945	9.54204	9.69279
LPCAT4	8.59061	8.90466	8.61819	10.0303	9.79162	10.2102	9.95007	9.82142	9.79927	8.26032	8.14392	8.1566
NSMCE2	9.28364	9.36545	9.2762	9.4944	9.50353	9.54767	9.48318	9.45889	9.47643	9.22642	9.27698	9.19039
PIAS1	9.12373	9.32303	9.31241	9.63271	9.40192	9.67185	9.47204	9.58412	9.61536	9.17398	9.10067	9.02463
TMEM60	9.26357	9.35329	9.39023	9.58241	9.52927	9.63446	9.34682	9.42784	9.48235	9.17015	9.2307	9.11911
KAT2B	9.32275	9.33294	9.30631	9.8961	9.66556	9.78525	9.51355	9.55279	9.80527	8.49189	8.51619	8.48713
SND1	9.30496	9.47625	9.57912	9.06421	9.03095	8.69739	9.14563	9.16775	9.04025	9.86618	9.89492	9.78681
CYB5B	8.98572	9.05844	9.11918	9.88	9.74533	9.77293	9.52471	9.63137	9.71016	8.75928	9.02655	8.73434
CYP4V2	9.54188	9.47857	9.54553	9.49187	9.44871	9.52405	9.26522	9.42375	9.4394	9.11914	9.13972	9.04101
UTRN	9.66771	9.64224	9.59752	8.8684	8.94409	9.1296	8.91944	9.06131	8.93382	9.89538	9.5613	9.78201
UBALD2	9.02198	9.42621	9.24106	9.78911	9.68022	9.77223	9.54965	9.60558	9.70021	8.63217	8.78587	8.68315
MAP3K8	9.24671	9.24577	9.40866	9.87887	9.65302	9.74556	9.35913	9.55774	9.77246	8.6205	8.76607	8.60094
SP140L	8.95747	9.00253	8.94406	10.1079	9.93621	10.123	9.76061	9.71524	9.82981	7.70597	7.89203	7.69402
CHST15	9.25334	9.4877	9.43051	9.48352	9.42759	9.47811	9.35036	9.43558	9.40006	9.19813	9.25373	9.21702
KCTD9	9.10017	9.12435	9.22259	9.69494	9.45909	9.51204	9.39769	9.54708	9.74154	9.10439	9.19124	9.14231
TCF3	9.27617	9.43167	9.42514	9.14307	9.15231	9.20737	9.2566	9.33202	9.22229	9.5692	9.70849	9.58157
FNIP1	9.07177	9.23714	9.28709	9.67161	9.40942	9.36918	9.39268	9.49813	9.54259	9.26673	9.3783	9.20064
HOMER1	8.89168	8.88566	8.96021	9.89842	9.66661	9.85654	9.64413	9.82688	9.80806	8.61263	8.69236	8.57456
MED10	9.20112	9.25762	9.04988	9.62547	9.60827	9.7144	9.55672	9.59444	9.50334	8.95268	9.03702	9.01304
TLK2	9.2469	9.3524	9.20533	9.83201	9.67544	9.76273	9.46781	9.60451	9.54579	8.67281	8.7941	8.59862
SAMD8	9.28457	9.25855	9.36913	9.53043	9.37009	9.48198	9.43591	9.42575	9.65899	9.19096	9.15197	9.1378
C4orf32	9.11949	9.16596	9.26288	9.68997	9.65598	9.87683	9.56375	9.71197	9.71172	8.53117	8.72629	8.52494
HAPLN3	8.67312	9.03483	9.00025	9.98014	9.88914	9.97315	10.0399	9.84744	9.86134	6.65016	8.7874	5.82595
CPNE8	9.36285	9.47206	9.59912	9.48189	9.39923	9.46704	9.38435	9.58325	9.45926	8.93816	9.15014	8.86187
HIST1H3G	8.31887	8.95683	8.58951	10.0371	9.93612	10.0558	10.1599	10.1846	9.95674	6.49505	6.8381	6.46117
APOBEC3C	9.32276	9.44868	9.2246	9.51332	9.34901	9.54454	9.40244	9.41815	9.43451	9.30493	9.00808	9.24988
PHC3	9.57941	9.6052	9.66722	8.96595	8.88998	8.86471	8.95782	9.15575	9.03735	9.86973	9.5551	9.63449
UBA1	9.14253	9.38267	9.40112	9.54508	9.26379	9.50298	9.53204	9.45382	9.31683	9.41241	8.89717	9.26149
FLNB	9.43403	9.46883	9.50446	9.04518	8.94145	8.68802	9.1706	9.35462	9.07804	9.91145	9.46233	9.71322
JDP2	8.99241	9.28443	9.26019	9.73151	9.45682	9.69989	9.46906	9.6384	9.67662	8.84817	8.80893	8.85608
TINAGL1	8.4486	8.70325	8.98396	10.0531	9.6837	9.83899	9.91643	10.0461	9.9958	7.31557	8.27502	7.82334
ARF5	9.29504	9.386	9.05514	9.19235	9.21865	9.24813	9.32679	9.1292	9.21841	9.63322	9.60135	9.66
PIGC	9.27369	9.41855	9.24355	9.50098	9.44431	9.51325	9.24085	9.37403	9.35174	9.22468	9.23192	9.24985
FAM192A	9.11742	9.29767	9.09222	9.58766	9.46653	9.79873	9.44908	9.51674	9.57937	8.9237	8.99982	8.95955
SLC40A1	9.94453	9.63262	9.83629	8.22147	8.36529	8.64185	8.32082	8.61836	8.22733	10.0497	9.90209	10.0162
TCF20	9.31762	9.47361	9.34706	9.44066	9.39616	9.47432	9.41406	9.36242	9.36999	9.08885	9.23062	9.11957
PHF5A	9.25405	9.28109	9.13732	9.53455	9.44706	9.50473	9.41718	9.41457	9.49504	9.09437	9.19433	9.22625
HEXA	9.19186	9.37317	9.29196	9.45105	9.4296	9.54613	9.37054	9.48155	9.42641	9.05266	9.20663	9.03529
MKKS	9.18208	9.05108	9.13481	9.17223	8.83871	8.85754	8.88806	9.00971	9.06077	10.0231	9.97856	9.93277
CLDN10	9.68962	9.77984	9.9791	8.27798	8.67369	8.55976	8.65795	8.78384	7.91568	9.70658	10.1399	9.74145
S100A12	8.31015	7.60058	7.64597	10.3904	9.88556	10.0478	9.85214	9.57448	10.2619	7.74506	8.11344	7.92228
CCDC25	9.25424	9.30252	9.27954	9.39227	9.27447	9.40779	9.35987	9.4073	9.39495	9.29104	9.30021	9.2329
BICDL2	9.09872	9.31219	9.04223	9.4831	9.43682	9.56892	9.54308	9.43608	9.49644	9.01896	9.10965	9.18823
STX4	8.81571	9.0825	8.96027	9.71446	9.67747	9.74192	9.68239	9.65021	9.66464	8.57396	8.88357	8.62894
UBAP1	8.94167	9.14579	9.04883	9.75564	9.5709	9.65143	9.5956	9.60686	9.69479	8.74711	8.81986	8.66441
MAD2L1BP	9.00387	9.19772	8.96604	9.78787	9.6806	9.82188	9.54627	9.48781	9.57865	8.5987	8.82214	8.62893
USP3	9.11682	9.34784	9.37054	9.26738	9.24775	9.07475	9.19536	9.2651	9.30878	9.45511	9.64184	9.45728
MTMR3	9.05479	9.29457	9.15436	9.56524	9.3879	9.54592	9.46539	9.45955	9.53623	9.06483	9.0603	9.08012
CANT1	9.06359	9.18307	8.97481	9.7161	9.43438	9.51747	9.55295	9.51848	9.50186	9.11713	8.97701	8.99572
POLR2H	9.30803	9.38595	9.21375	9.13783	9.11373	9.31365	9.18936	9.19634	9.23475	9.50655	9.579	9.54765
GPN1	9.32006	9.44454	9.32158	9.13346	9.08902	9.17508	9.12127	9.18247	9.18509	9.53484	9.6131	9.55355
ZNF267	9.28656	9.25051	9.30122	9.5779	9.5938	9.72385	9.28099	9.5238	9.57894	8.65177	8.87982	8.67094
ZNF622	9.08262	9.28815	9.14528	9.48298	9.46716	9.52604	9.43641	9.41683	9.47957	9.00776	9.23855	9.08497
DEDD	9.02029	9.14068	9.24351	9.69016	9.44028	9.57473	9.47581	9.49153	9.61947	8.91615	8.92469	8.89415
FOXO1	9.04245	9.1309	9.11628	9.61813	9.41301	9.58049	9.47174	9.5484	9.6143	8.96171	9.03086	8.95034
GAREM1	9.20078	9.30338	9.40722	9.45704	9.31864	9.51123	9.19596	9.41464	9.39236	9.23312	9.02863	9.17802
TYMP	8.69442	9.07786	8.98177	10.0114	9.70393	9.89011	10.0739	9.84228	9.96155	6.62657	7.18435	6.64092
BTN3A3	9.16538	9.39224	9.2066	9.84107	9.70723	9.96369	9.66589	9.80818	9.69847	7.34242	7.3222	7.29747
RNF115	9.05413	9.16242	9.02293	9.56229	9.3504	9.61749	9.40774	9.46778	9.41908	9.17641	9.15779	9.13149
CDH26	9.6794	9.5732	9.35804	8.4905	8.4749	8.61362	8.55145	8.40507	8.60491	10.1214	9.85776	10.1164
CDC42EP4	9.41865	9.47921	9.35355	9.28008	9.1609	9.30055	9.25729	9.1127	9.23673	9.38857	9.35424	9.29699
MGME1	9.31248	9.34881	9.17439	9.45247	9.31891	9.66369	9.41434	9.44211	9.42699	8.92204	9.07157	8.94407
GLRX5	9.44693	9.4339	9.42592	8.96641	9.00748	9.0652	8.9105	8.99647	8.98686	9.61003	9.73176	9.71133
NIT2	9.46069	9.51639	9.18733	8.97506	8.96144	9.09055	8.93865	8.95735	9.08154	9.60491	9.73979	9.75606
INTS6	9.02715	9.18519	9.20966	9.46484	9.24891	9.33884	9.4218	9.47734	9.54542	9.15639	9.31518	9.18213
HTR2B	8.04926	8.35066	7.95457	10.2886	10.1472	10.504	9.76199	9.82839	9.96665	5.46775	5.40443	5.63291
STARD5	8.63726	8.83261	8.63292	10.0221	9.93432	10.0509	9.90725	9.79774	9.87358	7.17435	7.47578	7.13384
PITX1	8.41901	8.87797	8.60053	9.88599	9.64644	9.72395	9.78344	9.6447	9.69758	8.8214	8.54076	8.79997
ZNF317	9.1049	9.23362	9.17036	9.49593	9.40014	9.59011	9.39748	9.42109	9.43569	9.1107	9.04528	9.08732
PSG6	8.73188	8.95188	9.3702	9.59144	9.57983	9.55204	9.54406	9.74227	9.69487	8.74325	8.66407	8.77742
ASH2L	9.21341	9.328	9.1958	9.44978	9.38677	9.52678	9.37074	9.42371	9.37939	8.98055	9.13037	9.09123
TBCC	9.28392	9.40632	9.3126	9.45344	9.32572	9.36145	9.36512	9.4185	9.42743	9.00407	9.08675	9.03621
GTPBP2	8.68212	9.10342	9.10631	9.92402	9.87569	9.72997	9.7484	9.76543	9.8099	7.46801	8.12214	7.57999
LCLAT1	9.50572	9.43653	9.51112	9.08306	9.05145	9.13027	9.07274	9.01328	9.0645	9.55285	9.52656	9.41186
BDP1	9.18398	9.27689	9.50561	9.49441	9.29795	9.2288	9.30367	9.36493	9.55339	9.09433	9.07197	9.04343
FYB	8.75296	9.05777	9.03337	9.84688	9.50403	9.57464	9.71849	9.87814	9.68693	8.33149	8.66654	8.2308
UPF1	9.43008	9.46116	9.16314	9.36704	9.32403	9.61364	9.37716	9.36217	9.16819	9.18272	8.8343	9.08999
PHF20L1	9.12993	9.19969	9.3005	9.44008	9.24032	9.31267	9.27152	9.41471	9.51003	9.20946	9.29737	9.14902
DNAJC13	9.17796	9.26806	9.33316	9.53397	9.31293	9.54706	9.39255	9.45641	9.46871	8.89408	9.00089	8.90865
KLC1	9.14359	9.21145	9.03122	9.43034	9.39941	9.41485	9.39362	9.55856	9.37478	9.08352	9.26226	9.07682
PARD6B	9.21447	9.21631	9.42764	9.74772	9.38799	9.44968	9.1633	9.49704	9.60725	8.84294	8.77003	8.75045
CHD2	9.09774	9.21718	9.18073	9.5117	9.51519	9.48658	9.44123	9.56159	9.45645	8.99255	8.84409	8.87512
AKAP17A	8.94099	9.2276	9.21849	9.5446	9.52046	9.4642	9.4647	9.50014	9.47749	8.81375	9.09137	8.83672
LOC101928100	9.626	9.52878	9.3412	8.90171	8.98851	9.33391	8.93999	8.80389	8.79788	9.62317	9.42017	9.61258
SRA1	9.15483	9.18156	9.15674	9.50221	9.21416	9.36012	9.23609	9.35693	9.48824	9.16917	9.29956	9.13533
MASTL	8.70481	8.85461	8.91423	10.0103	9.82086	9.99104	9.52894	9.89541	9.94834	7.19443	7.17572	7.116
RBM15B	9.08416	9.23236	9.18702	9.38391	9.24952	9.37706	9.43236	9.36996	9.36434	9.17618	9.24665	9.10171
C3orf52	8.89293	8.95424	9.13284	9.7463	9.69068	9.57685	9.5147	9.57686	9.58513	8.589	8.71961	8.50416
ATRX	9.3834	9.48732	9.50056	8.97354	8.97017	8.97193	8.97372	9.07589	9.09427	9.62072	9.45139	9.48928
DCAF5	9.10763	9.23975	9.01057	9.44119	9.23371	9.65658	9.49366	9.48709	9.42389	9.09083	8.91046	8.90512
COG3	8.89942	9.09807	9.16484	9.70953	9.50583	9.45059	9.47179	9.58955	9.595	8.65633	8.89387	8.6627
KLHL21	9.09113	9.30801	9.29256	9.61271	9.47496	9.28698	9.35795	9.43131	9.43785	8.90037	8.91722	8.88078
SLC15A3	8.30812	8.69235	8.5023	10.1055	9.94674	10.1032	10.0215	9.99278	9.85644	5.01264	5.33922	5.03983
ZCCHC6	9.02326	9.18487	9.06861	9.3967	9.31894	9.36076	9.42112	9.34259	9.4297	9.1238	9.25149	9.14657
KIAA0930	9.24864	9.53347	9.44878	9.18419	9.07582	9.19434	9.08311	9.10514	9.05243	9.38703	9.41515	9.30449
STX19	8.82033	8.8228	8.85254	9.89995	9.51959	9.92215	9.68342	9.76398	9.79862	7.95766	8.02438	7.93958
CNEP1R1	8.85434	9.08824	9.0471	9.68538	9.46473	9.50675	9.42238	9.62455	9.60297	8.73674	8.86755	8.72196
CXCL3	9.29911	9.1578	9.34167	9.45334	9.58067	9.58504	9.51216	9.75562	9.503	8.26153	8.69459	7.83221
RLIM	9.34105	9.34904	9.47539	9.16948	9.0742	9.10059	9.13982	9.19862	9.19054	9.39778	9.23249	9.37426
STOML1	8.86705	8.88	8.82339	9.85147	9.71591	9.97718	9.64174	9.74618	9.68765	7.82348	8.06584	7.70002
TOX4	8.81976	9.01949	8.95587	9.63211	9.53246	9.64596	9.5223	9.52088	9.49796	8.76786	8.83587	8.84004
COMMD2	9.07511	9.16972	9.24403	9.56624	9.32346	9.31998	9.45972	9.50012	9.55791	8.7512	9.00239	8.83307
GLMP	9.00149	9.17461	9.02168	9.479	9.24102	9.46146	9.33052	9.27803	9.41383	9.23507	9.13497	9.18102
ZNF337	9.40425	9.25279	9.46668	8.77454	9.00591	8.78903	8.90657	8.97646	8.94333	9.66302	9.61973	9.7358
TMEM170A	9.22006	9.30969	9.37158	9.29653	9.2909	9.38761	9.19343	9.30137	9.31043	9.10211	9.08965	9.10032
ZNHIT6	9.48307	9.41807	9.55988	8.93829	8.88846	9.05052	8.94881	9.1884	8.99865	9.56077	9.41065	9.31645
CCNT1	9.08615	9.20032	9.23186	9.45201	9.21309	9.33162	9.29276	9.38037	9.38009	9.1543	9.15686	9.07226
MFAP3	9.15232	9.28529	9.24625	9.36927	9.28822	9.43711	9.3034	9.40271	9.41616	9.02162	9.03958	8.9343
ETFB	9.42874	9.38975	9.01831	8.87606	8.70688	9.04716	9.0514	8.88212	8.97066	9.69023	9.6492	9.76655
PSMD3	9.1091	9.17639	9.20725	9.35345	9.19025	9.361	9.26453	9.25996	9.37248	9.29876	9.1565	9.20033
HIST1H2AB	8.74769	9.04923	8.9137	9.87983	9.64578	9.80963	9.63019	9.79094	9.67412	8.09191	7.72511	7.86341
SCAMP1-AS1	9.12389	9.31321	9.00408	9.82952	9.86855	10.0188	9.39524	9.49428	9.50701	7.65148	7.69157	7.40949
LAMTOR2	9.37577	9.40996	9.20528	8.94229	8.89416	9.12005	8.87582	8.87638	8.9344	9.63747	9.61924	9.6683
MFN1	9.13259	9.17111	9.1627	9.45327	9.25805	9.42299	9.20585	9.25295	9.39498	9.10825	9.1842	9.14313
APPBP2	9.1746	9.24116	9.18336	9.39615	9.26729	9.52933	9.20463	9.22411	9.36757	9.09306	9.09371	9.09647
NEDD1	9.1524	9.16213	9.33013	9.48106	9.33739	9.4963	9.22295	9.32195	9.47055	8.95706	8.95444	8.86964
PRDM2	9.07162	9.18265	9.1584	9.40797	9.33928	9.29337	9.25268	9.20723	9.39128	9.14143	9.19363	9.23447
SLC31A2	8.93436	9.00985	8.86411	9.74279	9.46731	9.46075	9.36934	9.41666	9.6276	8.80758	8.93832	8.8281
DYNC1H1	9.12446	9.28307	9.23081	8.99148	8.91571	8.99992	9.13792	9.15469	8.89761	9.86704	9.39564	9.56594
ZDHHC6	8.95675	9.09755	9.15292	9.57748	9.34474	9.42632	9.3471	9.44921	9.4917	8.85417	9.07404	8.87512
KRT16	8.58743	9.33714	8.69332	9.45806	9.72555	9.03608	9.44838	9.14783	9.60144	8.86253	9.13277	9.38139
PFDN1	9.03627	9.13608	9.00591	9.53025	9.35191	9.61211	9.30028	9.44509	9.53726	8.84912	8.90726	8.86442
CIAPIN1	9.09225	9.31008	9.09185	9.37771	9.21534	9.35804	9.30472	9.2212	9.38797	9.12429	9.17124	9.17155
PGGT1B	9.11613	9.15308	9.27373	9.43309	9.16256	9.30272	9.30038	9.27765	9.38937	9.08776	9.24529	9.07467
SEC24C	8.75658	8.98599	8.91576	9.59747	9.51682	9.58064	9.64251	9.56997	9.51721	8.82105	8.65879	8.66817
PTER	9.2062	9.14111	9.23767	9.40106	9.22095	9.35862	9.20953	9.4774	9.31888	9.09088	9.08673	9.02329
PRPF31	9.40205	9.40747	9.25615	8.93787	8.90808	8.9586	8.86405	8.95258	8.90116	9.64056	9.60055	9.61919
IL36G	7.69795	8.02858	7.87258	10.1436	9.9553	9.74072	9.88426	9.8368	10.4195	6.39507	7.20514	6.28418
SOX7	8.94691	9.12425	9.17088	9.58222	9.25951	9.19224	9.50351	9.47811	9.60325	8.7478	9.06877	8.79799
STK19	9.22479	9.25217	9.14422	9.30904	9.33493	9.37583	9.18425	9.23766	9.20075	9.1565	9.23173	9.10722
HSBP1L1	9.16633	9.29658	9.08982	9.12727	9.10058	8.94714	9.05666	9.13965	9.03001	9.52255	9.56092	9.55238
MRPL44	9.36389	9.16779	9.25348	9.52806	9.29291	9.47216	9.25445	9.43423	9.42835	8.74424	8.83399	8.66465
EXOC4	9.38923	9.50752	9.29515	8.79415	8.83044	8.9486	8.93408	8.84826	8.6884	9.65219	9.63717	9.64801
PLGRKT	9.31339	9.30978	9.27048	9.25913	9.19332	9.305	9.18211	9.2647	9.30846	9.07261	9.18435	9.01196
TNFRSF10A	8.73586	8.99318	9.01879	9.75973	9.75722	9.81975	9.62477	9.80246	9.56742	7.65678	8.07024	7.51729
RAB27A	9.01872	9.20766	9.26782	9.32203	9.21264	9.39994	9.27908	9.33257	9.33848	8.98216	9.35288	8.8916
C18orf8	9.01095	9.04708	8.9418	9.52907	9.51532	9.69453	9.35882	9.33264	9.3441	8.87363	8.91164	8.79916
ZNF395	9.47985	9.42818	9.23516	8.83631	8.76617	8.93223	8.91391	8.78063	8.74586	9.72885	9.58854	9.68337
SOS1	9.11589	9.19208	9.17456	9.35412	9.15916	9.36176	9.16652	9.26817	9.32256	9.18552	9.15568	9.19187
NUDCD1	9.16526	9.19326	9.15805	9.51372	9.52017	9.52209	9.29462	9.35196	9.40416	8.68703	8.83065	8.6548
BSG	9.13445	9.27221	9.02671	9.37914	9.17373	9.33217	9.20687	9.28303	9.33137	9.2326	9.11169	9.09524
MMGT1	9.08896	9.33931	9.31302	9.22091	8.99899	9.08217	9.04611	8.98621	9.0769	9.46136	9.47823	9.39499
UNC45A	9.04034	9.24797	9.17402	9.28668	9.06657	9.46414	9.21481	9.52963	9.36081	9.05742	9.03156	9.0189
SSBP3-AS1	9.08595	9.26578	9.13405	9.34477	9.33679	9.54522	9.34952	9.43628	9.2707	8.86979	8.87377	8.8782
FEM1C	8.84772	9.01431	9.08329	9.7137	9.53091	9.62946	9.33587	9.44361	9.64528	8.51271	8.57862	8.44115
GPR137B	9.211	9.23209	9.33617	9.08627	8.84726	9.14039	8.84157	8.89023	8.923	9.6153	9.59317	9.53538
ZNF140	9.08388	9.12336	9.17799	9.48054	9.21413	9.42067	9.23293	9.46276	9.41496	8.93184	8.96997	8.85807
MAP7D1	8.72841	9.16661	8.90272	9.61628	9.26039	9.53501	9.53895	9.48891	9.54748	8.85023	8.68899	8.69429
CDC27	8.9295	9.01557	9.07692	9.47291	9.38807	9.4637	9.47157	9.50188	9.49228	8.75154	8.89366	8.72102
TNPO2	9.47851	9.4664	9.29456	9.02714	8.83033	9.02032	8.99613	9.11269	9.03097	9.43678	9.29323	9.36405
NFE2L3	8.87627	9.05141	9.10838	9.8145	9.71936	9.7627	9.38098	9.59499	9.5797	7.89457	8.02067	7.92362
OSTM1	8.76233	8.97746	9.10596	9.72453	9.60264	9.4721	9.39245	9.55696	9.66087	8.41723	8.61825	8.28847
GNPDA1	8.98396	9.05248	8.96844	9.44635	9.27997	9.37032	9.36363	9.45544	9.38819	8.99848	9.05107	9.00078
DEGS1	9.37294	9.27786	9.32263	9.48492	9.50706	9.65395	9.15279	9.43615	9.22651	8.43249	8.55673	8.43356
METTL14	9.16047	9.25597	9.10927	9.33182	9.2339	9.43053	9.24336	9.42766	9.32077	8.99106	8.95587	8.90862
MFSD5	8.7874	9.00059	8.97624	9.54122	9.27834	9.51618	9.41565	9.34783	9.56831	8.89739	8.92449	8.90641
MEIS3P1	9.08985	9.12414	9.2617	9.51596	9.34791	9.5732	9.3106	9.56426	9.52667	8.49424	8.67072	8.37573
GPANK1	9.11322	9.19607	9.07004	9.38483	9.2658	9.2736	9.16492	9.20654	9.26599	9.15483	9.20238	9.15802
DHX58	9.26296	9.21295	8.96832	9.84123	9.68244	9.81075	9.63064	9.59932	9.60808	7.0615	7.16532	6.79677
TNIP2	8.96897	9.17201	9.02532	9.41975	9.43976	9.33467	9.38872	9.33236	9.46477	8.85565	8.97522	8.87857
AAGAB	9.09922	9.17865	9.15898	9.39218	9.2064	9.26487	9.18226	9.31433	9.29934	9.06926	9.18228	9.07504
PTK6	8.561	8.88127	8.88452	9.65006	9.35011	9.47718	9.4679	9.53708	9.65595	8.79659	8.76682	8.80514
EXOC8	8.95305	9.10027	9.20912	9.53655	9.28864	9.37603	9.28146	9.37569	9.40936	8.89069	8.90248	8.91435
KCNE3	9.47634	9.65758	9.65733	8.56008	8.62691	8.77653	8.92238	8.78278	8.34622	9.49501	9.6963	9.50969
MED6	9.13655	9.23061	9.07631	9.35505	9.19844	9.43527	9.28269	9.26476	9.3044	9.04515	9.04181	8.97419
MICB	8.92019	8.84434	8.49336	10.0544	9.95956	10.1521	9.38373	9.41171	9.59615	7.20143	7.13307	7.22666
CUX1	9.15825	9.24949	9.2652	9.0488	8.87429	9	9.03576	9.23424	9.01057	9.56969	9.44227	9.35422
DENND2C	8.79867	9.04836	8.96797	9.48727	9.41998	9.24106	9.27578	9.23564	9.42943	9.15321	9.01975	9.15998
LLPH	9.10609	9.2289	9.16024	9.38839	9.24474	9.39914	9.24667	9.2998	9.38935	8.9283	8.99864	8.84949
MARK3	9.03292	9.13233	9.1447	9.47833	9.19805	9.24438	9.24304	9.38543	9.42756	8.94415	9.07975	8.92599
RIPK2	8.56016	8.72157	8.59982	9.89862	9.75993	9.72724	9.51218	9.67564	9.87507	7.88397	7.90567	7.76542
PHLDA3	8.7342	9.03218	9.06132	9.60174	9.26437	9.23277	9.33691	9.35046	9.48852	9.10474	8.86534	8.98407
WHSC1L1	9.36873	9.36019	9.44488	8.97218	8.88424	9.03673	8.86494	9.02838	8.97966	9.50495	9.26393	9.36822
TICAM1	8.36928	8.80564	8.66138	9.96102	9.87086	9.69091	9.6733	9.60596	9.74275	7.51276	7.95369	7.43785
CLPX	9.02514	9.16387	9.18624	9.41056	9.14444	9.3175	9.19365	9.2502	9.50656	8.8874	9.12137	8.91208
GIMAP2	8.99899	9.04523	8.92544	9.87313	9.72091	10.0063	9.37459	9.62004	9.67812	7.01905	7.02652	6.92605
FADD	9.12126	9.24492	9.05183	9.33571	9.30894	9.41552	9.23009	9.2482	9.20529	8.94362	9.03009	9.01132
CSRNP1	8.72389	8.86637	8.65249	9.94895	9.90819	9.87899	9.62187	9.56345	9.74081	6.92067	7.17789	7.01393
SMG7	8.89545	9.17665	9.02605	9.57879	9.46473	9.64591	9.48598	9.32515	9.28869	8.58813	8.60203	8.53954
NEDD4L	9.28208	9.32565	9.28822	8.98042	9.01731	8.85959	8.90451	8.96601	8.87837	9.53387	9.44799	9.46594
ZNF720	8.98687	9.06236	9.08814	9.4251	9.16132	9.33143	9.24249	9.40444	9.43264	8.92026	9.1265	8.83789
SPEN	9.02094	9.17648	9.163	9.3402	9.14187	9.23614	9.2612	9.35227	9.31001	9.19406	8.86906	9.0054
GBP6	8.94422	9.15883	8.97	9.38626	9.22937	9.35138	9.26794	9.24261	9.42554	8.93061	8.96875	9.15326
ICE2	9.20629	9.1414	9.35402	9.13403	9.01856	8.905	8.99856	9.01896	9.09187	9.34945	9.42527	9.35358
RANBP6	9.02265	8.98442	9.09164	9.27594	9.11227	9.41488	9.39702	9.23518	9.45763	9.01707	8.97589	8.99383
SLC2A12	8.75564	9.11396	9.09442	9.57788	9.47608	9.61223	9.2921	9.36983	9.43177	8.63847	8.50947	8.66088
PLAA	8.94655	9.00621	9.04834	9.40147	9.12242	9.3487	9.2326	9.28217	9.41127	8.9391	9.18112	9.06247
NRBF2	9.02625	9.09327	9.06276	9.55525	9.23095	9.35024	9.16182	9.38734	9.44615	8.81341	8.95575	8.7371
UBE3B	9.2243	9.21621	9.16637	9.06976	9.0815	9.16716	9.10095	9.08477	9.14263	9.27456	9.22694	9.25584
CCDC51	8.9188	9.04445	8.75875	9.31479	9.24547	9.40255	9.32435	9.42563	9.37355	8.91159	9.1373	8.97468
USP6NL	8.8944	9.06536	9.05887	9.69192	9.39554	9.44952	9.41358	9.38103	9.48471	8.443	8.6095	8.47095
WDR48	9.22268	9.45048	9.2707	9.0607	8.98567	9.17559	9.1314	9.19488	9.02442	9.0943	9.20388	9.124
MEIS1	9.35946	9.30712	9.13208	8.93645	8.7969	9.13576	9.00221	8.7959	8.93279	9.52041	9.35854	9.46818
SIRT7	8.83629	9.09453	8.99347	9.48095	9.24446	9.35671	9.2087	9.28476	9.40894	8.9829	8.90406	9.01309
MAP2K4	8.91615	9.08589	9.21291	9.41006	9.15413	9.16644	9.15873	9.18018	9.36877	9.07366	9.14703	9.01955
HSPA13	8.74141	9.01076	9.31186	9.45498	9.30858	8.98298	9.35083	9.58584	9.52583	8.68387	8.96905	8.5969
ZNF189	9.05193	9.02277	9.03169	9.35736	9.3551	9.49643	9.24329	9.3531	9.27642	8.87068	8.91866	8.77759
TOR4A	8.74465	8.9982	9.03093	9.55277	9.51036	9.45242	9.38238	9.37007	9.49186	8.60614	8.74446	8.51256
PDZD2	8.5249	8.69136	8.80229	9.83753	9.54288	9.54085	9.61876	9.72554	9.78821	7.92393	7.88227	7.94635
UTP6	9.08914	9.1709	9.06396	9.32953	9.26234	9.28292	9.18183	9.15124	9.23321	8.93928	9.13434	9.05752
AUP1	8.85016	9.15169	9.09017	9.29429	9.22128	9.14605	9.23429	9.19465	9.36137	9.09153	9.19905	9.02484
C1orf131	9.02136	9.13831	9.02879	9.3402	9.20292	9.34722	9.23468	9.21129	9.2599	9.00229	9.08304	8.98996
MAP2K2	8.88334	9.15647	9.07871	9.34118	9.14306	9.26922	9.36301	9.24266	9.26284	9.15255	8.89305	9.04297
GART	9.10651	9.19538	9.14677	9.21664	9.06687	9.23575	9.15212	9.21363	9.28004	9.11989	9.09912	9.06614
PRRC2B	9.32667	9.41775	9.41091	8.79019	8.64843	8.87503	8.92239	9.00753	8.83243	9.54043	9.28014	9.48209
DPF2	9.03561	9.20787	9.05296	9.28926	9.20712	9.39102	9.22289	9.24032	9.27412	8.92704	9.02833	8.93703
YEATS2	9.02659	9.04106	9.04289	9.42667	9.52053	9.53563	9.39872	9.46539	9.38408	8.49423	8.39011	8.50788
PLAT	8.16843	8.00503	8.15818	10.1063	9.87833	9.77029	9.92487	9.73831	9.83178	6.43303	7.51385	6.54423
LRRC41	9.02948	9.04062	9.09516	9.45367	9.17061	9.36727	9.3961	9.30091	9.2597	8.98254	8.69027	8.87577
TP53BP2	8.89172	9.04807	9.01967	9.50609	9.30679	9.32063	9.21894	9.37585	9.34795	8.9324	8.82975	8.83634
ENDOG	9.45447	9.49359	9.15715	8.4674	8.3012	8.57743	8.38023	8.26021	8.52587	9.83769	9.78522	9.9232
BICD2	8.98058	8.99545	9.16851	8.93966	8.53815	8.45624	8.89085	8.95012	8.9708	9.73792	9.73765	9.70785
SLC51A	8.45172	8.64101	8.4791	9.83493	9.89477	10.0372	9.33419	9.36038	9.46829	7.9244	8.12593	8.00351
CYP2J2	8.84402	8.78143	8.66294	9.80762	9.78384	9.91082	9.5768	9.62728	9.59344	7.32548	7.1253	7.01826
SREBF1	9.13068	9.25029	9.10352	9.36522	9.21305	9.37241	9.21881	9.03671	9.12631	9.0936	8.77758	8.96902
ZNF462	9.24785	9.10309	8.91977	9.33062	9.23014	9.51235	9.11443	9.30197	9.1014	9.14167	8.64119	8.91761
CTDSPL	9.16652	9.33765	9.09008	8.8983	8.77579	8.90749	9.02729	8.91813	8.99084	9.44904	9.42244	9.49129
MTX1	9.04687	9.20058	9.11187	9.04223	8.91442	9.07627	9.06158	9.03298	9.03025	9.30967	9.42389	9.36251
MIR205	9.07191	9.27326	9.08452	8.83236	8.66278	8.48521	8.81292	8.90276	8.93593	9.59535	9.68611	9.71817
ZFAND2A	8.26007	8.81853	8.72	9.68933	9.68344	9.58572	9.54852	9.65019	9.59992	8.06949	8.31784	8.02647
KDM5A	9.01911	9.16023	9.03904	9.17606	9.11287	9.25143	9.22225	9.24013	9.22275	9.14627	9.06115	9.00495
B3GNT6	8.89876	8.92418	9.2243	9.3979	9.37211	9.82543	9.70894	9.55831	9.13102	8.11645	8.14626	7.96653
UCK1	9.05175	9.15009	9.05544	9.25849	9.17648	9.23433	9.17344	9.1864	9.1444	9.08724	9.06082	9.07297
MTMR4	8.67914	9.03033	9.03897	9.42495	9.31582	9.48055	9.37048	9.37645	9.30241	8.71746	8.94392	8.61243
DESI1	8.14144	8.57037	8.41823	9.88406	9.51958	9.68766	9.66789	9.81588	9.77249	7.74993	7.87123	7.71595
LAMTOR4	9.11251	9.18022	8.91504	8.98475	8.96312	9.02976	8.86005	8.86571	8.91195	9.52302	9.46645	9.55917
TAPBPL	8.83149	8.91785	8.83531	9.60145	9.40172	9.67001	9.56984	9.64519	9.56628	7.976	8.0497	7.96879
PTPN3	9.01471	9.19801	9.03185	9.19672	9.16929	9.29251	9.19536	9.07312	9.22303	9.04311	8.98372	9.13278
TMEM11	9.06888	9.1243	8.94899	9.19553	9.23742	9.32092	9.14454	9.10069	9.21863	9.06116	9.05342	9.06739
IFNL2	7.43484	7.5681	7.03341	10.1257	10.28	10.5412	9.50431	9.62717	9.66877	3.89625	4.05655	4.01927
ICE1	9.15952	9.10948	9.23025	9.17781	9.14545	9.17784	9.12186	9.1767	9.21712	8.98346	9.02919	8.91197
TBC1D14	9.01178	9.15574	9.09607	9.0315	8.81252	8.99587	9.07555	9.00628	9.03905	9.35369	9.42263	9.34043
CLDN19	9.09505	9.24856	9.18131	9.02728	8.98399	8.91609	9.05084	9.21018	8.92526	9.16687	9.27369	9.31377
ABHD4	8.92013	9.01373	9.06698	9.32128	9.15922	9.23418	9.34824	9.17628	9.22848	8.95228	8.90613	9.03876
TSTA3	9.15432	9.20733	9.03701	8.87977	8.80323	9.02564	9.00515	8.92961	8.90714	9.4173	9.41024	9.4586
SNX9	8.76283	9.01724	8.78498	9.37062	9.44756	9.41798	9.21568	9.28014	9.25575	8.72855	9.02629	8.81683
C17orf62	8.81786	8.88987	8.88151	9.5129	9.32569	9.53822	9.48533	9.45795	9.44218	8.34584	8.50743	8.40448
CIR1	9.14176	9.23718	9.03058	9.32623	9.24676	9.39308	9.13634	9.13532	9.09994	8.8818	8.82467	8.7767
LLGL1	9.0817	8.97689	8.89531	9.36623	9.19307	9.2749	9.2498	9.27154	9.28658	8.88443	8.8678	8.86868
ITPK1	8.9251	9.09446	8.95421	9.33994	9.23618	9.17063	9.16219	9.35163	9.19282	8.93045	8.9763	8.92326
EPPK1	9.3659	9.10945	9.43566	8.65329	8.61533	8.75857	8.373	8.58699	8.56455	9.97133	9.16661	9.68799
MED19	9.01034	9.0889	9.05481	9.29336	9.12972	9.20143	9.09406	9.11287	9.19701	9.00922	9.0515	8.99828
OBFC1	9.06382	9.12727	8.91627	8.98147	8.85518	9.06057	8.99174	9.03396	8.98917	9.34557	9.29461	9.42533
ZNF281	9.08392	9.05051	9.17385	9.36701	9.1621	9.17657	9.10591	9.27798	9.25153	8.82965	8.87868	8.70546
OSBPL11	8.80144	9.01904	9.02445	9.35	9.15357	9.27926	9.21646	9.25276	9.36766	8.80423	8.88946	8.86093
HARS2	8.75915	8.80405	8.58125	9.37338	9.2537	9.49894	9.36405	9.27158	9.34567	8.78506	8.99081	8.78766
SLC37A3	9.07375	9.10232	9.09469	9.2423	9.10505	9.29897	9.20927	9.17493	9.12162	8.87415	8.93608	8.87929
FGFR1OP2	9.06116	9.11441	9.16402	9.28702	9.07232	9.1936	9.04974	9.16817	9.29356	8.91935	8.94713	8.82375
TRAPPC6B	8.76798	8.86709	8.93554	9.47638	9.18605	9.33774	9.21619	9.37428	9.51671	8.66685	8.81831	8.60897
RECK	8.83195	8.8842	8.9036	9.42738	9.39872	9.52082	9.36192	9.40045	9.45744	8.48413	8.2944	8.48556
MED7	8.94678	9.02479	8.97827	9.30593	9.14942	9.29869	9.11519	9.25566	9.30598	8.89935	8.78332	8.97846
ACOT7	8.78365	8.97096	8.76825	9.33111	9.37	9.31771	9.22757	9.15369	9.28871	8.84794	8.98489	8.92433
CLP1	9.03767	9.12328	9.02861	9.22189	9.12172	9.26355	9.08177	9.09794	9.17502	8.94807	9.09298	8.92488
DMRTA2	9.15954	9.12193	9.10185	9.23033	9.08527	9.34559	9.10012	9.18859	8.98734	8.97979	8.90572	8.86616
CCNL1	8.6936	8.87661	8.86405	9.49502	9.38641	9.35719	9.34202	9.5793	9.47978	8.48637	8.43958	8.37646
CXCL14	8.49259	8.51058	8.97284	8.40877	7.72171	8.17734	8.53484	8.20651	9.02055	9.93194	10.3098	10.0501
SOCS1	8.45742	8.71663	8.47692	10.0074	9.96522	10.1318	9.43879	9.61392	9.47508	4.91951	5.08688	4.73721
CDC25B	8.56808	8.8175	8.8467	9.47602	9.54934	9.59609	9.57332	9.70888	9.4651	7.86719	8.16587	7.67814
CA12	8.47793	9.04602	9.05251	9.25692	9.25667	9.03698	9.55194	9.3492	9.55263	8.56627	9.03907	8.37144
RARS2	9.08623	9.14206	9.05382	8.90568	8.68852	8.84021	8.91187	8.8329	8.85382	9.44731	9.54863	9.47407
LLGL2	8.96192	9.18716	8.86505	9.29771	9.05448	9.28966	9.09762	9.13289	9.08766	9.07417	8.95075	9.03402
CEACAM7	8.00206	8.6203	8.75328	9.94905	9.49794	9.36826	9.54501	9.39859	10.0961	7.24571	7.92183	7.47471
CMC2	9.00955	9.11133	9.06359	8.8049	8.81064	8.87055	8.83627	8.91931	8.99326	9.49369	9.46514	9.44226
CD2BP2	8.72775	9.00808	8.893	9.36386	9.23419	9.44729	9.29228	9.30635	9.31944	8.59077	8.86145	8.70444
ABCA1	8.99993	9.008	9.10056	9.26948	9.01878	9.10207	9.14338	9.1731	9.32758	9.19296	8.76099	8.88392
RPRD2	9.12292	9.16449	9.2026	9.1234	8.94352	9.26042	9.08432	9.20667	9.09355	9.02128	8.81232	8.96844
ZSCAN29	8.72184	8.91633	8.88868	9.43851	9.21466	9.41815	9.34769	9.48163	9.38056	8.51871	8.68417	8.52415
C1S	7.76111	8.21772	8.33891	9.93737	9.88556	9.81751	9.80552	9.79387	9.78148	5.373	6.86723	5.40681
GDPD3	8.34315	8.70108	8.22769	9.7776	9.48854	9.6019	9.42001	9.36667	9.83468	8.03442	8.07368	8.31778
POLDIP3	9.07448	9.19603	8.96231	9.19604	9.0559	9.30031	9.14909	9.06714	9.0352	9.03934	8.90393	9.00608
UPF3B	8.92965	8.94786	8.91229	9.3315	9.16132	9.36953	9.11468	9.24816	9.22559	8.85279	8.92083	8.87988
ST3GAL5	8.92103	9.01999	8.80623	9.28826	9.42444	9.54436	9.2994	9.2047	9.2697	8.53039	8.75026	8.52668
HSD17B10	9.04319	9.18734	8.98228	8.88847	8.72546	8.85774	9.05005	8.9389	9.12242	9.29803	9.47748	9.27073
TCEB3	8.94609	9.04677	9.13441	9.20519	9.0804	9.24403	9.10815	9.15942	9.17784	9.04131	8.87901	8.94144
RHBDD2	8.99798	9.16676	9.0052	9.23406	9.16313	9.42332	9.05734	8.974	8.91781	9.10887	8.75432	9.02378
LHFPL2	8.64154	8.90279	8.92357	9.35623	9.24316	9.0567	9.27916	9.44093	9.26786	8.77752	9.00283	8.78522
POLR3GL	9.1213	8.99962	9.06304	9.19482	9.10329	9.24345	8.93123	9.12303	9.08647	9.02768	8.99445	9.0098
ITPR3	8.59752	9.03544	8.98277	9.45004	9.27505	9.2197	9.29008	9.29977	9.18178	8.78315	8.73462	8.78218
PRDM4	8.67663	8.92033	8.85748	9.47128	9.34611	9.29669	9.35675	9.40342	9.35744	8.58653	8.62336	8.49416
PAPOLG	8.86187	9.10974	9.03186	9.29933	9.06489	9.19678	9.34935	9.33107	9.04256	8.74619	8.93313	8.77349
TMCC3	8.5472	8.76599	8.83688	9.51549	9.29818	9.40088	9.23828	9.33695	9.50933	8.65524	8.54317	8.67222
BCAS1	9.5027	9.3699	9.59535	8.71539	8.58774	8.89799	8.66398	8.49601	8.73724	9.301	9.28123	9.17287
TMEM246	8.87035	9.05362	9.01351	9.21944	9.05983	9.36908	9.12661	9.13893	9.13982	8.85942	9.05789	8.88919
DUOX1	8.80755	8.95355	8.86387	9.34562	8.96742	9.29554	9.28064	9.2909	9.21233	9.07168	8.62556	8.96619
LINC01003	8.72885	8.922	9.03204	9.49424	9.25911	9.39291	8.97466	9.22595	9.21911	8.82673	8.77354	8.761
NLRC5	8.3185	8.65825	8.38523	9.91282	9.88985	9.81278	9.67647	9.62296	9.72067	5.30807	5.89173	5.29915
ACAT1	9.38146	9.30585	9.18654	8.25099	8.05604	8.21371	8.0882	7.98062	8.07473	9.94333	9.94506	9.87675
VLDLR	8.57129	8.93822	8.82667	9.47423	9.23586	9.40449	9.38069	9.39985	9.53629	8.34978	8.58817	8.41096
[truncated: 3,917 more rows]

## Sheet: brown
	wdNHBE with BN/59 at 36hpi	biological rep1	wdNHBE with BN/59 at 36hpi	biological rep2	wdNHBE with BN/59 at 36hpi	biological rep3	wdNHBE with KY/136 at 36hpi	biological rep1	wdNHBE with KY/136 at 36hpi	biological rep2	wdNHBE with KY/136 at 36hpi	biological rep3	wdNHBE with KY/180 at 36hpi	biological rep1	wdNHBE with KY/180 at 36hpi	biological rep2	wdNHBE with KY/180 at 36hpi	biological rep3	wdNHBE uninfected at 36hpi	biological rep1	wdNHBE uninfected at 36hpi	biological rep2	wdNHBE uninfected at 36hpi	biological rep3
COX2	13.6631	13.7199	13.7191	13.5724	13.5173	13.5722	13.7186	13.6962	13.6277	13.7652	13.6557	13.7456
CD59	12.4786	12.4537	12.2755	12.5785	12.5236	12.5117	12.3995	12.3925	12.4815	12.3373	12.2622	12.4225
RAP1B	11.9859	11.9754	11.9353	12.0364	12.0225	12.0376	11.9214	11.9377	11.9886	11.8903	11.9068	11.9366
BAIAP2L1	10.427	10.3508	10.3878	10.6256	10.5041	10.5283	10.2693	10.381	10.4179	10.2455	10.274	10.3456
DIABLO	10.1121	10.1311	10.0104	10.188	10.2113	10.2252	10.0804	10.0423	10.1604	10.0732	10.1469	10.1462
TRIM65	10.1111	10.1	10.0894	9.95005	9.95798	9.96203	10.1364	10.082	10.0437	10.1411	10.1561	10.1149
CAPN1	9.78652	9.78631	9.68496	9.9635	9.76706	9.86086	9.90572	9.72436	9.86096	9.92536	9.73238	9.85466
ZBTB1	9.7649	9.80361	9.88623	9.87492	9.798	9.8592	9.66878	9.75099	9.89121	9.84727	9.79536	9.77412
ARGLU1	9.82174	9.7671	9.83196	9.96527	9.72774	9.8064	9.7306	9.8663	9.82131	9.8218	9.74677	9.80307
TMEM167B	9.57849	9.64189	9.63126	9.68446	9.62853	9.63881	9.49416	9.59982	9.62856	9.51918	9.65364	9.59856
KLHL12	9.59568	9.59536	9.54222	9.68769	9.53986	9.61624	9.52145	9.51569	9.55202	9.57728	9.63303	9.63331
TMED4	9.36962	9.52223	9.37916	9.56534	9.37802	9.54189	9.3578	9.39056	9.48204	9.43906	9.45703	9.49552
DNAJC21	9.36743	9.41143	9.52569	9.55031	9.36333	9.50638	9.33477	9.42074	9.54272	9.42341	9.47489	9.39241
RPRD1B	9.35083	9.34753	9.2702	9.43907	9.28078	9.36141	9.37923	9.31174	9.3725	9.30312	9.3406	9.43286
KATNBL1	9.36693	9.14428	9.22899	9.56406	9.21205	9.36265	9.26651	9.32461	9.48891	9.29385	9.3511	9.32557
TBPL1	9.3578	9.36184	9.29217	9.44183	9.19377	9.34183	9.21263	9.31634	9.39507	9.35652	9.21554	9.31982
RING1	9.26758	9.29626	9.11089	9.33431	9.21272	9.24077	9.22401	9.18875	9.2382	9.21341	9.19923	9.18513
TMEM251	9.21612	9.19682	9.1201	9.26589	9.10622	9.17832	9.08403	9.23502	9.21918	9.1156	9.22909	9.18032
HMOX1	9.11418	9.1721	8.98848	9.36983	9.17541	9.21011	9.23124	9.01099	9.16785	9.18022	9.01815	9.19534
ABCF1	9.02993	9.06268	9.00605	9.12919	8.99556	9.08579	9.01015	8.96797	9.02174	9.0425	8.93193	9.05147
CPSF7	8.91468	9.02091	8.9703	9.11579	8.89235	9.04986	8.9931	8.98326	8.91932	8.98812	8.93279	8.90854
ZCCHC9	8.9406	8.89968	8.90412	9.1089	8.89991	8.8508	8.87853	8.9613	9.00751	8.8603	8.91028	8.8459
RPS6KA5	8.78434	8.73753	8.73982	9.13674	9.03718	9.16473	8.78534	8.95239	8.95904	8.90435	8.66509	8.80951
MRM2	8.8077	8.89303	8.89125	9.04607	8.79822	8.94145	8.88631	8.92273	8.85541	8.82454	8.85432	8.80813
ELF2	8.71945	8.82414	8.66722	8.89952	8.78012	8.8366	8.72719	8.72206	8.78557	8.79808	8.70901	8.74247
PWWP2B	8.53745	8.87844	8.67516	8.896	8.68724	8.8332	8.59501	8.67474	8.79236	8.72849	8.80197	8.77701
TFCP2	8.50616	8.67357	8.55288	8.7745	8.60814	8.76463	8.59869	8.5782	8.60671	8.65167	8.69326	8.65211
FLJ42627	8.45311	8.47506	8.45678	8.39207	8.47397	8.46984	8.68393	8.7559	8.58207	8.72069	8.57933	8.62572
DDX23	8.36124	8.58343	8.29271	8.61175	8.26168	8.61087	8.35663	8.20652	8.39224	8.39234	8.47146	8.52855
TECPR2	8.39578	8.51441	8.43103	8.58238	8.32785	8.47405	8.39994	8.30289	8.41275	8.43013	8.39762	8.45076
REXO4	8.43804	8.39336	8.24388	8.47974	8.33258	8.46336	8.42651	8.39631	8.38036	8.34385	8.45678	8.44058
NME6	8.2359	8.3596	8.10283	8.34081	8.20531	8.23525	8.09197	8.26955	8.19026	8.36152	8.14562	8.18394
LTBP3	8.31022	8.33495	8.19653	7.8422	7.94104	8.09437	8.16545	8.04231	8.1175	8.44824	8.23605	8.34845
FAM71D	7.90597	7.96362	8.36363	7.86276	8.20369	8.11724	8.38289	8.27585	8.0453	8.16889	8.15998	8.0596
WBP4	8.05071	7.99009	8.08506	8.41762	8.00146	8.12736	8.0431	8.23986	8.283	8.08423	8.0247	7.92988
PALB2	8.05885	8.0649	8.02765	8.22751	8.15118	8.11641	8.06609	8.07468	8.14219	8.11447	8.16656	8.12976
ECM1	8.43971	8.16578	6.92947	9.07204	8.72846	8.16256	8.23644	7.5031	8.34922	7.08175	6.72288	7.8615
MEDAG	8.16114	8.20097	7.73187	7.60974	8.16382	8.18446	8.32519	7.80279	8.06908	7.63436	8.15594	8.18172
ZNF738	8.08954	8.03451	7.85839	8.19685	7.94276	8.13682	8.02368	8.01449	8.11339	7.83295	7.96848	8.00872
ZNF304	8.00849	7.92073	7.97168	8.18655	7.85428	8.0558	7.78879	7.98798	7.94106	7.92347	7.86541	7.86402
OR7E104P	7.84978	7.71569	8.01445	7.70316	8.08586	8.02261	7.99567	7.95997	7.84596	7.93517	7.89944	7.99282
IFNA16	6.80244	6.8735	6.88266	9.52642	6.89616	9.90917	6.71429	6.90088	6.76718	6.86852	6.96698	7.0034
ZAR1	8.00066	8.1359	7.84031	7.31219	8.16666	7.82816	8.43133	7.48548	7.23504	7.74744	7.86166	7.87894
ZNF184	7.77564	7.71638	7.87884	8.11	7.71736	7.91247	7.70147	7.82697	7.88976	7.90887	7.84469	7.72886
ZMAT5	7.60324	7.69618	7.64334	7.986	7.90284	7.74437	7.58972	7.73863	7.80894	7.88378	7.71679	7.84552
RNF8	7.69305	7.8998	7.53559	8.03701	7.73795	7.87593	7.68866	7.75394	7.83548	7.64227	7.76462	7.66631
CD79A	7.80257	7.70624	7.77332	7.62827	7.81484	7.53693	7.75387	7.89988	7.67358	7.85397	7.75032	7.85351
ORC2	7.65583	7.66554	7.63785	7.38371	7.47369	7.62047	7.59668	7.53815	7.65202	7.80614	7.70142	7.69892
GPAT3	7.33595	7.70981	7.23115	8.13982	8.02099	7.34077	7.5691	7.28011	7.90307	7.32281	7.44888	7.53719
ZNF169	7.4362	7.69639	7.85162	7.36401	7.48522	7.46322	7.56829	7.73103	7.5772	7.49607	7.63127	7.77397
LIN37	7.35111	7.45905	7.49549	7.97997	7.55829	7.58869	7.52788	7.47834	7.59315	7.54914	7.58499	7.39317
ZFYVE27	7.49474	7.51355	7.4814	7.76841	7.70546	7.56423	7.42006	7.60865	7.4831	7.49108	7.53786	7.51042
ZBTB34	7.39992	7.53464	7.63128	7.8477	7.58609	7.58081	7.41822	7.56873	7.55925	7.42505	7.49725	7.44483
ANK1	7.48331	7.34643	7.68763	7.24387	7.26127	7.46492	7.63922	7.59666	7.65747	7.46316	7.56492	7.62721
KRTAP5-9	7.42325	7.56964	7.51808	7.35224	7.38501	7.32093	7.67075	7.55514	7.40517	7.41192	7.47367	7.64834
MLLT3	7.40863	7.36156	7.33425	7.54873	7.19448	7.62863	7.34889	7.38713	7.29928	7.46088	7.41706	7.45437
IFNA17	7.24892	7.27239	7.3968	7.08821	7.35303	7.39489	7.11682	7.51404	7.1828	7.39265	7.41504	7.55439
SPRED3	7.21815	7.272	7.43615	6.90061	7.19179	7.2217	7.49364	7.33006	7.10847	7.29679	7.27767	7.48563
FOXJ2	7.07355	7.25341	7.20399	7.46465	7.24472	7.30464	7.11924	7.33453	7.24422	7.12217	7.37312	7.32376
IGF1	7.19182	7.31595	7.49295	6.86965	7.03724	7.10423	7.18047	7.49832	7.31116	7.37543	7.23266	7.35078
SUN5	7.27125	7.18128	7.44829	7.07964	7.16726	7.13393	7.38371	7.21184	7.20689	7.16536	7.31056	7.44599
SHC2	7.25563	7.09558	7.35026	6.95952	7.11969	6.92827	7.24979	7.22808	7.06235	7.35543	7.29206	7.31376
ADAT2	7.3653	7.43077	7.0072	7.54134	7.00511	7.14221	6.69614	7.04139	7.18957	6.91099	7.32198	7.26688
FNDC10	7.16891	7.14067	7.1835	6.80946	7.10216	7.19806	7.14624	7.23532	7.1984	7.17428	7.15995	7.4417
ZNF135	7.07665	7.12679	7.11237	7.34756	7.46045	7.18317	7.16722	7.28624	6.99722	6.95261	7.0757	7.15111
NNAT	7.12868	7.17769	7.38281	7.47307	6.66795	7.2248	7.08713	6.95526	7.1808	7.23279	6.91206	7.30494
NPTN-IT1	7.05171	7.14024	7.65344	5.92123	7.3241	6.25812	6.97256	7.4167	6.99857	7.63439	7.31378	7.24244
RALGPS1	7.12273	7.14373	7.15924	6.87595	6.85349	6.91758	7.10753	7.1644	7.0641	7.12243	7.04742	7.21709
PTGDS	6.99996	7.0886	7.12974	6.80511	7.02512	7.25032	7.14214	7.20502	7.03331	6.97007	7.10379	7.01623
SMAD7	6.8727	7.16742	7.01414	7.3016	6.9767	6.99589	6.96098	6.92174	7.26738	7.13072	7.00387	7.02671
BCORP1	6.86548	7.11175	7.1722	6.6399	7.0712	7.17063	7.07222	7.12045	7.22614	6.82122	7.1113	7.16795
KLK3	6.84643	7.04447	7.09149	6.88116	7.10361	6.95016	7.04672	7.12448	7.06032	7.14991	7.02205	7.13019
WNT7B	6.93499	7.12525	6.81159	7.21733	6.85062	6.9589	7.08329	7.1542	7.18533	7.1487	6.95429	6.94666
LOC101929078	6.85404	6.74383	7.23843	6.82773	7.1822	7.02431	7.15425	6.99511	6.95336	7.33197	6.95515	6.81738
LOC102723380	6.92851	7.08407	6.98363	6.76056	7.19348	6.9148	7.1735	7.19481	6.90048	7.05137	6.97225	6.94088
FSIP1	6.81411	6.83851	6.83012	7.25088	7.10694	6.90035	6.73485	7.172	6.91762	7.01866	6.84737	7.07761
SHISA6	7.00268	6.80133	7.02599	6.74047	6.97875	6.83948	7.08893	7.02604	6.86988	6.86202	7.06049	7.2305
MRM1	6.79984	6.92828	6.99619	6.67828	7.00622	6.90148	7.14703	6.94609	6.97169	6.96583	6.86528	7.12919
TAZ	6.76294	7.01747	7.18181	6.73616	6.75147	6.81203	6.94677	6.98149	6.81025	6.98789	7.17697	7.05881
PAX3	7.04199	6.92341	6.93995	6.7731	6.99964	6.86919	6.94654	6.96117	6.98905	6.97793	7.00503	6.75625
LOC101927766	6.95539	7.04486	6.80422	6.46918	6.45088	6.54685	6.99441	6.96755	6.78147	6.98262	7.18247	7.28039
GRPR	6.88143	6.96045	7.06941	6.48228	6.70286	6.70337	6.97022	6.93978	6.59379	6.87888	6.87071	7.20103
GABPB1-AS1	6.73672	6.85346	6.65386	7.08633	7.03025	6.93163	6.81264	6.99526	6.83496	6.71161	6.80632	6.71828
MMP10	6.87503	6.65765	6.53712	7.64149	7.04382	6.99901	6.54737	5.76265	6.83645	6.21623	7.13434	6.73826
TBL3	6.85781	6.85554	6.7196	6.96591	6.81379	6.83446	6.81832	6.67146	6.69425	6.87151	6.78113	6.86768
LZTR1	6.77565	6.87576	6.8793	6.61834	6.8463	6.81882	6.75213	6.9046	6.85634	6.78193	6.79744	6.79498
LOC100507403	6.71503	6.77425	6.79409	6.60575	6.93567	6.77967	6.60423	6.80111	6.83853	6.80188	6.84978	6.96487
AP4S1	6.71457	6.61413	6.46443	7.19711	6.81425	6.79072	6.61568	6.76462	7.04843	6.67288	6.66612	6.61998
LOC105369167	6.73335	6.78806	6.83618	6.56231	6.59792	6.63028	6.67331	6.80682	6.8494	6.64093	6.84354	6.80843
METTL22	6.52369	6.88829	6.58913	6.96759	6.82025	6.59093	6.75706	6.63231	6.70489	6.72353	6.768	6.72967
TMIGD2	6.74635	6.61613	6.87256	6.35853	6.37596	6.70068	6.81056	6.66696	6.68333	6.90541	6.76056	6.83819
PRSS55	6.74712	6.75609	6.72957	6.39251	6.60858	6.84762	6.97646	6.96963	6.61306	6.32659	6.67038	6.63038
COPS7B	6.90115	6.73228	6.66881	6.43551	6.75197	6.49452	6.83841	6.49151	6.74462	6.90445	6.48958	6.84302
NPFFR1	6.61525	6.47718	6.7182	6.20578	6.8051	6.92606	6.88317	7.07845	6.62491	6.60413	6.43718	6.51152
ZNF280A	6.71857	6.57719	6.62266	6.31111	6.79822	6.50503	6.88692	6.53236	6.55058	6.49308	6.79617	6.70359
HCCAT5	6.59727	6.87776	6.82438	6.3643	6.7347	6.66687	6.58352	6.55741	6.61466	6.42827	6.67448	6.56903
LOC101928525	6.68525	6.72362	6.33319	6.36833	6.63523	6.45753	6.60804	6.68637	6.51498	6.71892	6.8417	6.7684
LOC283861	6.59912	6.54442	6.91236	5.85215	6.79615	6.40519	6.73835	6.56526	6.49533	6.80329	6.70399	6.72337
UGGT2	6.39537	6.72596	6.58252	6.38442	6.69387	6.36221	6.56705	6.70928	6.639	6.81018	6.7192	6.71378
ZNF555	6.59407	6.58488	6.45351	6.83868	6.73851	6.406	6.66542	6.56776	6.5437	6.52133	6.57473	6.51995
LRRC8E	6.29661	6.4558	6.53244	6.86992	6.61916	6.78549	6.60364	6.48717	6.8029	6.39393	6.6468	6.39635
HES5	6.70403	6.6856	6.7025	6.25283	6.13992	6.39808	6.65008	6.34137	6.45059	6.50653	6.78879	6.61032
DIP2C	6.51405	6.49913	6.77843	6.23289	6.16791	6.31964	6.57884	6.76601	6.40817	6.70088	6.56601	6.64019
SULT4A1	6.57252	6.44568	6.43768	5.95857	6.03541	6.38197	6.57289	6.45984	6.62208	6.87997	6.6832	6.56902
ASTE1	6.3199	6.47401	6.31072	6.66269	6.40402	6.64569	6.4836	6.44039	6.37828	6.58726	6.6756	6.36176
LOC101929132	6.17241	6.43863	6.67508	6.24021	6.4312	6.48433	6.55889	6.48046	6.73107	6.34527	6.48082	6.5089
RSU1P2	6.33796	6.59701	6.51915	6.02114	6.61711	6.64111	6.37189	6.40235	6.22442	6.44299	6.50381	6.77399
LOC101928389	6.36842	6.36577	6.57564	6.09486	6.24072	6.25173	6.3606	6.56416	6.54337	6.63964	6.7485	6.58474
KRBOX4	6.31502	6.50325	6.32827	6.81998	6.47612	6.63185	6.19575	6.31188	6.34864	6.40174	6.46014	6.49732
PAPPA2	6.39583	6.40142	6.50746	6.21084	6.55696	6.34359	6.62077	6.42531	6.42056	6.45811	6.33393	6.63453
FLNC	6.52523	6.35921	6.43273	6.1315	6.35745	6.19931	6.4297	6.53054	6.51218	6.52844	6.50224	6.58205
WDR53	6.54588	6.27645	6.44161	6.69242	6.37445	6.58678	6.29534	6.34327	6.55776	6.3012	6.30864	6.34819
GIPR	6.66557	6.48689	6.63116	5.95883	6.36519	6.18074	6.35769	6.62782	6.48503	6.33971	6.26358	6.47031
PNPLA5	6.26263	6.34693	6.58107	5.8703	6.46601	6.13909	6.38127	6.22911	6.5321	6.49283	6.6642	6.74425
PIGZ	6.15139	6.42283	6.54098	5.78195	6.49108	6.18451	6.55337	6.46404	6.29738	6.72933	6.35126	6.58258
LOC101929660	6.22385	6.27665	6.32423	6.04574	6.34958	6.36326	6.49935	6.37497	6.48342	6.45059	6.54411	6.53092
BTNL9	6.41654	6.3676	6.42533	6.08334	6.41044	6.33981	6.55989	6.38804	6.24696	6.44571	6.22609	6.53377
MAMDC2-AS1	6.35168	6.05529	6.68516	5.87509	6.45523	6.0808	6.55918	6.53977	6.15293	6.65054	6.40917	6.42661
PPIL2	6.4868	6.38968	6.33697	6.03988	6.17155	6.38482	6.544	6.35511	6.2507	6.44057	6.37427	6.59602
INTS6L	6.31866	6.59022	6.2754	6.61226	6.43971	6.30621	6.16452	6.24743	6.41875	6.29471	6.34319	6.2215
LOC101927151	6.25499	6.42896	6.40729	5.81586	6.21846	6.35627	5.98552	6.38533	6.22714	6.62894	6.51002	6.78957
ESX1	6.38886	6.24737	6.65836	5.913	6.33878	6.26285	6.49276	6.22393	6.37454	6.42597	6.29337	6.37096
DACT2	6.36144	6.43136	6.53597	5.84076	6.5424	6.39654	6.26205	6.35958	6.46035	6.09055	6.43717	6.23424
RAVER2	6.23923	6.55395	6.33923	6.676	6.25245	6.53507	6.24709	6.03391	6.29528	6.23893	6.21255	6.19873
LINC01119	6.36177	6.17541	6.66971	5.85675	6.28895	6.06955	6.32115	6.17268	6.10192	6.30906	6.33242	6.56941
FLJ38576	6.04367	6.08292	6.86945	5.42113	6.42678	6.31674	6.4866	6.25467	5.91162	6.30644	6.63952	6.10865
ZNF341	6.16045	6.27769	5.96018	6.54843	6.33788	6.42461	6.25457	6.17716	6.29572	6.26254	6.17067	6.3023
DAB1	5.99539	6.0954	6.56145	5.73209	6.50944	6.30231	6.18134	6.0634	6.42449	6.02572	6.50597	6.54679
RASSF2	5.87876	6.17448	6.02654	7.00382	6.367	6.57707	6.1243	6.33007	6.13648	6.15421	5.85681	5.97661
LHX4	6.17395	6.36466	6.37852	5.72291	6.38696	6.2667	6.19937	6.22438	6.10945	6.29083	6.13435	6.38762
TMEM55A	6.26417	6.26423	6.25546	6.60264	6.01535	6.4211	6.07276	6.2672	6.17088	6.14861	5.90515	6.15063
LOC101929694	5.75754	6.1186	6.44264	5.71373	6.13176	6.21104	6.21759	6.27717	6.26285	6.27524	6.28963	6.51278
HS3ST4	6.2229	6.28342	6.35413	5.43171	5.95271	6.13422	6.39406	6.07369	6.43584	6.33649	6.1377	6.37928
NPPB	6.50396	6.40682	6.26488	5.77212	6.24995	5.79849	6.23944	6.3166	5.83997	6.30954	6.14058	6.33392
RFESD	6.12741	6.14516	6.41122	6.39724	6.16917	6.09662	6.13083	6.0762	6.2631	6.23435	6.04151	6.19104
STAC2	6.37947	5.92224	6.44951	5.51377	6.14075	6.11466	6.39643	6.15633	5.95125	6.24011	6.22939	6.49346
LDB3	5.96824	5.99585	6.43978	5.86357	6.1136	6.16407	6.24963	6.24058	6.14715	6.16913	6.27178	6.2958
MROH8	6.3149	6.23158	6.10007	5.87603	6.05826	6.08779	6.16368	6.0388	6.23612	6.21819	6.23466	6.29635
FERMT2	5.88216	6.22118	6.29533	6.5412	6.7031	5.92702	5.91685	6.09691	5.8321	6.04145	6.02374	5.83312
RPS11P6	5.96515	6.13744	6.09066	5.76704	5.92158	6.04667	5.83348	6.44607	6.24483	6.16137	6.56867	6.22863
C10orf71-AS1	6.14605	6.14548	6.23167	5.68648	6.08776	5.95821	6.17348	6.20568	5.70722	6.29591	6.32424	6.42857
CHST8	5.85611	6.12153	6.12649	5.7287	5.98972	6.11965	5.94002	6.25778	6.06427	6.21463	6.53284	6.42442
EP400NL	6.20086	6.17512	6.02458	6.37899	6.04214	6.06738	5.94773	5.76851	6.07467	6.20526	6.10353	6.2715
KIAA0485	6.46819	6.20638	5.93784	5.52449	6.32647	6.17779	6.10918	6.19711	6.30826	5.62704	6.14272	6.04417
PRKACG	6.09319	6.26774	6.22869	5.82485	6.03556	6.21653	5.97955	6.18908	6.22837	5.86764	6.25577	6.04773
LOC101929054	5.83134	6.02713	6.39115	5.80062	6.17131	6.00801	6.49527	6.4124	6.07176	6.08534	5.69482	5.89187
CTB-12O2.1	6.1035	6.06351	6.26312	5.74048	5.90448	5.79975	6.45742	6.08847	5.98453	6.2495	6.21863	6.09845
GH1	6.64864	6.22479	5.98882	4.43487	5.87532	6.00012	6.08923	5.8392	6.06977	6.29409	6.32626	6.34381
SEMA7A	6.31646	6.22404	5.90441	5.24989	6.42727	6.19129	5.85149	6.53959	6.15471	5.81104	5.73065	5.99523
MACROD2	6.55849	5.8806	6.23687	5.54362	5.76553	5.79274	6.23289	6.19064	6.1313	5.90456	6.06903	6.20222
FUT4	5.79441	5.97308	5.95155	6.3191	6.14817	6.06903	5.93172	5.99442	6.02266	5.98317	6.20877	6.30036
TTTY5	6.17522	6.14233	6.10881	5.45962	6.00372	5.99701	6.25727	6.0743	5.71657	6.18196	6.08294	6.13186
LOC100287590	5.83531	5.5981	6.00071	6.72315	6.05039	6.039	5.79586	6.26185	6.22035	5.77617	5.77523	5.88593
CSDC2	5.84634	5.93822	6.1392	6.35299	5.98318	6.04997	5.8635	6.14719	5.99659	5.9417	5.85524	6.10377
SELPLG	5.86044	5.91526	5.78956	5.77662	6.04562	6.06106	5.76972	6.13903	6.01622	6.11306	6.35695	6.25396
HOXB5	5.95509	5.92418	6.39404	5.68501	6.01092	5.82149	6.01605	6.06411	5.95096	6.01579	6.20124	6.0651
CDHR2	6.0239	6.14618	6.13259	5.49937	5.9209	6.05166	6.39216	5.95658	5.86695	5.87197	6.02613	5.97241
ICOSLG	5.91375	5.89684	6.13622	5.62318	5.98936	6.04208	6.3118	5.92591	6.27017	5.97021	6.02239	5.63667
LOC100507537	5.85102	6.08341	6.30217	5.4779	5.64103	5.97959	6.07515	6.20998	5.86679	5.66481	6.26099	6.09272
WDFY4	6.00534	6.0293	5.94678	5.66143	5.99924	5.91137	5.99835	6.25741	6.16538	6.07405	5.89844	5.68968
ZNF256	6.00984	6.06688	5.91977	6.14812	6.10339	6.06257	5.91608	5.94518	5.97518	5.74541	5.75206	5.92146
WIPF1	5.96331	5.74872	5.97239	5.67826	5.7669	5.90687	6.21721	6.06824	6.16808	6.05202	5.95175	5.98928
LOC283887	5.95928	6.04145	6.0898	5.59557	5.81894	5.82034	6.18377	5.93136	5.75935	5.96117	6.23858	6.04382
SAMSN1	5.90069	6.06637	6.12394	5.54359	5.69799	5.84629	5.8075	6.1874	6.14361	5.70023	6.14233	5.98194
DES	5.75298	5.9962	6.1058	5.65866	5.8594	5.82822	5.86826	5.88682	6.02077	5.96778	6.15421	6.05208
LOC101928727	5.98699	6.08132	5.89193	5.64214	5.94236	5.88063	5.99597	6.0495	5.92485	5.95998	5.91566	5.83422
ZIC3	5.62103	5.678	6.43392	5.16719	5.94491	6.15312	6.32134	5.82356	5.76397	5.70184	5.78154	6.19053
SLC5A7	6.13017	5.95828	5.93045	5.35109	5.73395	5.80733	5.92057	5.99308	5.73981	5.98003	6.04642	6.22783
C14orf93	5.84596	6.01905	5.77758	6.16685	5.93492	6.13926	5.9022	5.71856	5.94322	5.74525	5.94157	5.77981
LNP1	6.09794	5.91103	5.88071	5.33958	5.97723	5.97063	5.82462	5.81577	5.60742	6.09229	5.98239	6.2533
LINC01096	5.89522	5.72688	6.02722	5.67606	5.9923	5.70334	6.09773	5.78348	5.94243	5.94305	5.87215	6.17155
LINC00942	5.77454	5.72507	5.9275	5.55794	5.65272	5.92413	6.08038	6.16569	6.14113	5.99265	5.92791	5.7179
LOC105378470	5.78807	5.6923	6.0157	5.76326	5.97986	5.84896	6.24247	5.82987	5.79943	5.68958	5.96169	5.97273
ADAM7	6.31233	6.0221	5.78874	5.51966	5.82965	5.61282	5.95722	5.79653	5.91275	5.96558	5.84107	5.95786
NR2F1-AS1	5.84699	5.74613	5.9081	5.49986	5.95278	5.80609	5.8861	5.88164	5.82144	6.06624	5.91483	6.06504
MMP1	6.57755	5.74303	4.78954	6.78948	5.69731	5.47985	5.84247	5.1141	5.81008	5.43184	5.62113	6.1535
TMEM198B	5.72963	5.90226	6.11859	5.59371	5.62475	5.77594	5.97498	5.92341	5.78488	5.7644	5.88538	5.80027
VGLL2	6.03528	5.95733	5.71704	5.39783	6.07441	5.7347	6.15526	5.7991	5.53766	5.84345	5.84454	5.66207
GNG4	5.62545	5.7906	5.81739	5.53591	6.0852	5.75187	6.19579	5.64938	5.81012	5.9364	5.64828	5.85788
PHYHIPL	5.88877	5.87878	5.8962	5.58346	5.89623	5.65153	5.91737	5.806	5.8999	5.69832	5.76669	5.84813
RETN	5.76033	5.87664	5.98978	5.28584	5.80811	5.42246	6.13912	5.94362	5.29815	6.00927	6.04321	5.84531
IL1R2	5.69146	5.36084	5.46024	7.03563	5.83141	5.55252	5.85157	5.80155	5.60708	5.41082	5.31182	5.77874
AA06	5.85822	5.88862	5.95839	5.3583	5.81153	5.69858	5.77724	5.72471	5.79322	6.03618	5.83117	5.81014
EPB41L4A-AS2	5.60073	5.62427	5.5016	6.1269	6.13795	6.10985	5.64315	5.85676	5.9706	5.64371	5.40685	5.72851
CYYR1	5.89611	5.93241	5.93637	6.17552	5.67449	5.79927	5.49604	5.7515	5.67563	5.58598	5.60022	5.8431
CEP57L1	5.65024	5.62751	5.95995	6.03335	5.56618	5.8544	5.48974	5.66317	5.92486	5.89326	5.70833	5.6256
GSTM5	5.58801	5.68518	5.74416	5.04487	5.85083	5.5105	5.89239	5.81285	5.78114	5.79925	6.02566	5.91589
LINC00969	5.58069	5.74578	5.63962	6.11422	5.50635	5.69812	5.59176	6.05811	5.84602	5.68532	5.38064	5.76544
LINC01104	5.74656	5.68508	5.8062	5.28877	5.69651	5.25686	5.46714	5.89842	5.76562	5.93816	5.95367	5.7807
SLC25A34	5.84484	5.71882	5.80963	5.32666	5.60198	5.59135	5.77028	5.81895	5.56136	5.83208	5.78647	5.71723
CTSE	5.63787	5.79295	5.71837	5.28937	5.75967	5.64109	5.52943	5.74151	5.65598	5.68262	5.90953	5.94697
UQCC2	5.71352	5.69988	5.8824	5.33563	5.67313	5.65384	5.34984	5.89694	5.47405	5.72572	5.81438	6.00436
TLX1NB	5.79025	5.51594	5.9369	5.41195	5.78012	5.53068	5.71021	5.70182	5.5393	5.70143	5.58786	5.85951
SPX	5.50781	5.70142	5.92494	5.38981	5.40802	5.5961	5.87308	5.80251	5.58536	5.68158	5.87528	5.66299
OGFRP1	5.20008	5.74608	5.89459	4.48138	5.77516	5.38501	5.63095	5.35741	6.06063	6.25914	5.53908	5.96198
THBS2	5.48539	5.67093	5.20795	4.85147	5.67101	5.60437	6.10448	6.12772	5.50119	5.98048	5.41112	5.67159
TTC28-AS1	5.38365	5.73875	5.56037	5.92853	5.32198	5.58364	5.65427	5.68325	5.63182	5.76745	5.65486	5.65125
TRIM10	5.56412	5.58088	5.56234	5.28012	6.00871	5.54118	5.78466	5.78758	5.5128	5.60831	5.71986	5.57813
DIO3OS	5.50392	5.69675	5.61435	5.32732	5.75389	5.35203	5.79183	5.86977	5.41373	5.82444	5.56955	5.78372
C21orf91-OT1	5.6515	5.64202	5.4856	5.18196	5.68957	5.39791	5.62614	5.90161	6.05728	5.60062	5.59605	5.57625
LOC100507283	5.70635	5.55854	5.66603	5.29574	5.68955	5.54119	5.47117	5.66821	5.52818	5.86177	5.80746	5.64986
MNX1	5.45012	5.49033	5.49486	5.96467	5.86043	5.36667	5.60565	5.77164	5.41583	5.6817	5.55705	5.72566
FENDRR	5.34385	5.59453	5.79208	5.24385	5.63186	5.52774	5.75749	5.60861	5.55959	5.83088	5.62126	5.70617
ADCY1	5.60191	5.38868	5.60159	5.31053	5.57519	5.78015	5.66234	5.90719	5.524	5.62697	5.60294	5.5842
LOC440173	5.5851	5.61817	5.4912	5.86441	5.47619	5.69835	5.30707	5.7572	5.6733	5.63965	5.45265	5.60156
HCRT	5.45402	5.37286	5.67121	5.30934	5.75102	5.57901	5.50241	5.56471	5.75569	5.73793	5.64979	5.72825
CXorf36	5.65879	5.58322	5.7319	5.19418	5.50785	5.38679	5.71524	5.46428	5.50947	5.91965	5.63007	5.6228
DCC	5.55184	5.84046	5.73447	5.00952	5.49226	5.60402	5.27427	5.55776	5.67084	5.387	5.73775	5.93964
KCNJ14	5.71006	5.62092	5.3923	5.70917	5.5147	5.41577	5.47534	5.68625	5.68471	5.56276	5.70835	5.40688
NLRP8	5.55718	5.75643	5.56068	5.20557	5.42902	5.42675	5.59232	5.83853	5.49261	5.69972	5.55504	5.66746
MOBP	5.71346	5.3207	6.02473	4.99215	5.87431	5.29979	5.57591	5.37101	5.8665	5.29298	5.54702	5.5664
SYPL2	5.17406	5.64784	5.95504	5.22311	5.3524	5.55769	5.55701	5.70193	5.54477	5.66184	5.50501	5.68424
LINC00452	5.52422	5.31234	5.9295	5.22838	5.72224	5.60913	5.37914	5.39773	5.31907	5.53191	5.64503	5.80411
PSG5	5.50547	5.60536	5.41873	4.93755	5.77064	5.58148	5.57978	5.65592	5.10276	5.5914	5.76688	5.61795
VPS13A-AS1	5.16189	5.51624	5.76025	4.94857	5.6067	5.42327	5.63857	5.73981	5.19294	5.90547	5.53419	5.63592
GJA4	5.48293	5.64699	5.99755	4.26899	5.14802	5.26467	5.86245	5.12414	5.17459	5.59248	5.76769	6.09322
GLDN	5.57917	5.3877	5.34174	5.89624	5.27855	5.50245	5.85103	5.48407	5.62866	5.26852	5.59942	5.11348
LINC01620	5.51274	5.43741	5.43913	5.07848	5.38112	5.23649	5.68935	5.57829	5.45883	5.75799	5.43674	5.90096
ARHGEF38	5.70151	5.34009	5.48974	5.12365	5.7416	5.25334	5.91552	5.17238	5.39866	5.54975	5.58452	5.5768
LOC101928767	4.57787	5.66189	6.19602	4.30255	5.36579	5.45889	5.38088	5.75242	5.79288	5.42101	5.53281	5.65027
KIAA1755	5.15508	5.35649	5.65078	5.15964	5.71664	5.57453	5.94307	5.50456	5.36371	5.56008	5.20507	5.43462
C6orf15	5.77663	5.39692	5.28801	5.89965	5.86627	5.53553	5.6771	5.20423	5.50646	5.01403	4.70913	5.43857
NKX6-2	5.55849	5.22054	5.85094	4.61842	5.61501	4.53002	5.58661	5.44929	5.24651	5.84637	5.72983	5.80014
ITGAX	5.35325	5.4276	5.34284	5.06762	5.57397	5.30708	5.66149	5.62452	5.34355	5.53566	5.54203	5.76321
UNGP2	5.43636	5.55235	5.57862	5.19659	5.37856	5.3017	5.22006	5.56636	5.41363	5.36646	5.7869	5.73678
TLX3	5.48551	5.21999	5.6187	4.95289	5.62636	5.43366	5.40055	5.41693	5.50491	5.53233	5.47013	5.80074
LOC105369705	5.77112	5.52968	5.48693	4.88924	5.46763	5.53293	5.49408	5.55858	5.09522	5.55752	5.47225	5.50168
LOC105372179	5.78718	5.32512	5.53222	4.72218	5.21562	5.19759	5.31846	6.10875	5.48652	5.53363	5.2713	5.48087
PLCL2	5.31904	5.42736	5.7684	5.02356	5.46272	5.31369	5.69261	5.27534	5.0829	5.6211	5.61965	5.39481
LHX4-AS1	5.84635	5.46213	5.28215	4.81406	5.61026	5.03062	5.38729	5.54111	5.22437	5.3921	5.72613	5.55688
LOC101929188	5.28885	5.64775	5.32295	5.88179	5.37487	5.67464	5.39907	5.44791	5.13699	5.26493	5.33864	5.21605
AMIGO1	5.61434	5.50948	5.55251	4.79203	4.94935	5.28876	5.45546	5.34404	5.05215	5.48757	5.8614	5.71001
LZTS1	5.31452	5.34192	5.59854	5.12031	5.66188	5.04861	5.56661	5.44577	5.24341	5.62411	5.16262	5.64461
UFSP1	5.65701	5.17776	5.43341	5.76594	5.50585	5.39223	5.29112	5.37998	5.07624	5.27903	5.51124	5.18093
TEX22	5.47196	5.39046	5.17095	5.11704	5.48398	5.31216	5.30703	5.54984	5.17866	5.30213	5.82445	5.48005
DPT	5.49375	5.45279	5.42441	5.0376	5.32114	5.39238	5.44303	5.59169	5.35288	5.42873	5.39667	5.14788
SGSM1	5.41582	5.34074	5.65016	4.82375	5.08897	5.22945	5.09665	5.44003	5.48834	5.71024	5.49155	5.51476
OR7C1	5.34212	5.30982	5.45031	4.93852	5.47582	5.57577	5.25432	5.67092	5.20287	5.32785	5.34214	5.37191
MIR5188	6.1237	5.47804	4.32952	6.37042	5.82422	5.56868	5.56836	4.2015	5.13709	4.5254	3.25031	5.24054
LOC102546294	5.48397	5.40682	5.51464	4.78596	5.25132	5.25036	5.16625	5.54762	5.3067	5.39598	5.38717	5.57571
AR	5.29374	5.48576	5.64281	4.92026	5.41069	5.23933	5.11874	5.40022	5.29921	5.37364	5.43681	5.34853
MCPH1-AS1	5.50017	5.46098	5.26448	4.72709	5.15779	5.31492	5.12251	5.53281	5.41166	5.15	5.70187	5.4627
LINC01224	5.6324	5.43997	5.06669	4.27876	4.65946	5.28987	5.36396	4.88607	5.44208	5.72151	5.62026	5.83446
LOC100129447	5.36264	5.63791	5.32506	5.0147	5.23394	5.27601	5.46733	5.4638	5.12463	5.31528	5.09364	5.49133
TEX38	5.17512	5.0766	5.32922	4.93406	5.4339	5.23849	5.60319	5.24758	5.31393	5.46621	5.14216	5.74584
ZSCAN10	5.49727	5.36243	5.40406	5.04433	5.27029	5.29755	5.42212	5.34747	5.32605	5.24314	5.1968	5.33268
FAM132A	5.28258	5.20964	5.08588	5.66954	5.16694	5.43818	5.68183	5.09429	5.50745	5.12924	5.17477	4.97818
VWA5B1	5.33871	5.33313	5.30128	4.87153	5.25077	5.20127	5.46783	5.53026	5.28142	5.2193	5.29758	5.2489
LOC101928614	4.90534	5.31343	5.53711	4.70778	5.58295	5.33769	5.03506	5.41102	5.23691	5.43267	5.21214	5.26051
MYO15A	5.00693	5.29707	5.2081	4.71861	5.17788	5.00999	5.627	5.67988	5.37549	5.42917	5.22583	5.10362
UCN3	5.54527	5.09022	5.4069	4.69949	5.20592	4.72906	5.33062	5.37425	5.04441	5.48923	5.08937	5.66082
SPINK6	5.14941	5.02419	5.53846	4.82306	5.35904	5.39188	5.14779	5.10136	5.45972	5.39843	5.23468	5.2086
A1CF	5.20019	5.21767	5.51345	4.66775	5.03251	5.05604	5.38938	5.28727	4.86763	5.51121	5.5489	5.38844
MUC19	5.20142	5.23396	5.28447	4.68361	4.88268	5.12729	5.41642	5.28716	5.34481	5.2258	5.41471	5.59888
UBE2U	5.29789	5.26619	5.42889	4.85421	4.88945	4.98595	5.75524	5.08277	4.89947	5.29749	5.36754	5.43504
KCNA1	5.31471	5.02316	5.337	5.09162	5.36119	5.03079	5.33871	5.47653	5.1082	5.18199	5.29586	5.10244
LYVE1	5.49116	5.30213	5.20723	4.60899	5.11069	5.17569	5.33352	5.31517	5.17779	5.09931	5.32354	5.26444
POMK	5.02842	5.22256	5.31655	4.6825	5.37149	5.11344	4.77877	5.4433	5.263	5.28596	5.14826	5.62119
LOC101928441	4.80671	5.17152	5.228	4.5996	5.42746	5.30383	5.49687	5.23378	5.28151	5.48687	4.95634	5.2324
DOK3	5.55135	5.25603	4.95259	4.53606	5.01581	4.88528	5.35128	5.55824	4.93976	5.14754	5.20859	5.65946
LOC101928812	4.9606	5.13994	5.2958	4.88141	5.34043	4.83572	5.42678	5.2872	5.17438	5.44176	5.18158	5.32735
KIAA1614	5.02696	4.89771	5.05509	5.6722	5.64898	5.03892	5.35025	4.97707	5.62783	4.77453	5.05071	4.85169
DPYSL5	4.87151	5.29886	5.06478	4.70484	5.31228	4.85669	5.10493	5.37335	5.28606	5.50551	5.53293	5.11875
OTOP2	5.50128	5.08949	5.24607	4.6429	5.11816	5.06915	5.2008	5.39027	4.79281	5.18372	5.48033	5.32876
LOC100127940	5.16366	5.25137	5.35768	4.84844	5.05365	4.96424	5.41452	5.33002	5.10548	5.21414	5.01863	5.41443
ZNF705G	5.04034	5.24743	5.23084	4.8628	5.09586	5.07321	5.22528	5.33947	5.08981	5.09217	5.61441	5.16041
CHST10	5.26948	5.21236	5.039	4.89801	5.08529	5.03638	5.50474	5.19345	5.04018	5.3076	5.18207	5.20384
HDAC10	5.00228	5.06457	5.2796	4.39227	5.68389	4.97793	4.86758	5.3188	5.29515	5.38049	5.0571	5.28456
NDRG4	5.02003	5.18746	4.93489	5.59164	5.67025	4.78107	5.19165	5.02819	5.32943	4.91143	4.93125	5.10694
C6orf25	5.02748	5.18377	4.9732	5.57661	5.08703	5.10041	5.22901	5.15837	5.22193	4.8999	5.23805	5.1662
LOC100130654	5.26521	5.4489	5.47275	4.52187	5.06773	4.95817	5.5328	4.72411	5.06635	5.18284	5.21619	5.08872
PNPLA7	5.23943	5.28916	5.13755	4.95733	5.06061	5.13857	5.04765	5.20623	5.20467	5.14551	5.27351	5.11641
LOC101927914	5.18447	5.40457	5.14837	4.6155	4.75095	5.04176	5.02639	5.32812	5.1455	5.11205	5.27141	5.43322
LINC00605	5.55623	5.0017	5.44843	4.44783	4.76018	4.87621	4.92282	5.50108	4.99194	5.59491	4.89571	5.17815
LOC105369739	4.94735	5.0319	5.15907	5.34217	5.33222	4.82316	5.26847	5.11449	4.99972	5.18341	5.06531	5.00893
ADAM5	5.05324	5.22226	5.24664	4.6489	4.89861	5.16283	5.15962	5.35531	5.10658	5.08355	5.06532	5.19134
ITGAM	5.08985	5.22776	4.58188	5.2984	5.2264	5.25792	5.14369	4.99371	4.94704	5.02321	5.16059	5.1567
LINC01361	5.23584	5.05434	5.2487	4.73602	5.05551	5.18611	5.03223	5.17146	5.13257	5.08682	5.17493	5.00802
LOC101928963	5.00679	5.09003	4.36226	5.75125	5.0762	5.20608	5.23458	4.90552	5.18758	4.8634	5.04195	4.87661
LOC283745	4.69456	4.92167	5.08444	4.436	5.47353	4.817	5.07618	5.28233	4.9227	5.50716	5.21962	5.19178
TCP11L1	4.93929	4.70095	5.08567	5.64317	4.94078	4.65519	5.17241	5.31698	5.38263	4.85549	4.86496	5.08197
JMJD1C-AS1	4.98081	4.86523	4.9377	5.62399	5.29654	4.9497	5.04814	5.52321	5.05473	4.7232	4.65042	4.97079
C20orf197	5.03283	5.07728	5.02522	5.44266	4.79679	5.24565	4.75394	5.34935	5.01015	4.96405	5.13149	4.92649
LINC00574	4.90465	4.73241	5.23301	4.41136	5.35602	5.00366	5.32858	5.56898	4.69537	5.11666	5.20485	4.77802
CACNA2D2	5.3242	5.5029	5.03131	3.67155	4.76634	4.51787	5.43665	5.11248	4.04603	5.72034	5.24206	5.13078
LOC389247	5.32493	5.15403	4.91084	4.27311	4.98689	4.98384	5.2502	4.72038	5.16881	5.15603	5.23817	5.14407
CLEC4M	5.1523	5.06561	5.42341	4.59057	4.81106	5.02268	4.85609	4.75359	5.1824	5.20308	5.12179	5.20757
LOC101930026	5.14857	4.93241	5.09306	4.59964	5.38263	5.14165	4.94887	5.08954	4.9734	5.01546	5.02155	4.93688
LOC100288238	4.93985	4.8941	4.95653	4.47715	5.30677	4.76986	5.16873	5.22134	4.96795	5.09697	4.94747	5.33539
COL4A3	4.72903	5.03078	5.06117	4.45409	5.36406	4.86008	5.35081	4.84489	5.17104	5.18798	4.80623	5.04962
SIGLEC10	5.09856	4.81474	4.9945	4.61565	4.90649	5.25076	4.80059	5.16883	4.92689	4.98874	5.23044	5.21868
SMR3A	5.11144	4.98483	4.95432	4.26431	4.57534	4.92948	5.08336	5.18334	4.87489	5.38692	4.95218	5.39387
RXFP3	5.00131	4.97637	5.37861	4.54875	5.00031	4.94984	4.89841	5.42208	4.78951	4.93681	5.03684	4.89124
LOC105375677	5.24561	5.03779	4.6695	4.66325	4.92373	4.69701	4.97507	5.24912	4.81396	4.8028	5.34803	5.09431
BOLA3-AS1	4.82183	4.74266	5.1637	4.58319	4.79457	4.71214	4.90758	5.15224	4.98261	5.41155	5.23553	4.96776
MYL9	4.76836	4.77354	5.02435	4.54029	4.92559	5.15965	5.23881	4.8628	5.10164	5.05812	4.93969	5.10878
KCNV2	5.19244	4.89941	5.00221	4.53507	4.92776	4.93593	5.10046	4.77493	5.05689	5.10325	4.93313	5.04956
HBBP1	5.0771	4.8166	4.98432	4.01374	5.01892	5.10398	4.19443	5.11564	4.79629	5.11639	5.45788	5.28336
FLT1	4.80745	4.89628	5.17844	4.60879	5.10011	4.67577	5.203	5.20228	4.80646	5.07248	4.82606	5.00839
F13A1	5.11672	5.05805	4.7451	4.49387	5.04052	4.80557	4.95796	5.08477	4.75958	4.97963	5.28028	5.04034
TSPY1	4.94787	4.6008	5.11111	4.51975	5.09459	4.90438	5.3224	4.93986	4.83413	4.76301	5.14065	5.01034
CDK5R2	4.80428	4.88338	5.37217	4.47813	4.79443	4.72133	4.88725	5.02456	5.11345	5.19363	5.00626	4.89489
TDRD10	5.08403	4.73955	4.95255	4.65866	4.99626	4.9952	5.0749	4.93375	4.74404	4.90771	4.84372	5.12918
ANKAR	4.89599	5.26049	4.72933	4.03751	5.09794	5.13032	4.52312	5.19722	4.8301	4.96901	4.9239	5.0653
RPS2P45	5.09572	4.39658	5.12279	4.43297	4.84709	4.30974	5.32131	4.83335	5.12777	5.0645	4.90581	5.05016
LOC100272216	5.03998	5.04154	5.02407	4.26584	4.00474	5.02889	4.96307	5.13862	4.9879	4.95301	5.20526	4.80079
TMEM119	4.79844	4.74291	4.75611	4.71474	5.03426	4.78555	5.0361	5.15094	4.72878	4.90521	4.90045	5.20732
RNFT2	5.10051	5.13544	5.45065	4.06935	5.00722	4.6137	4.25695	4.89141	5.09358	4.87818	4.7001	5.05403
MIR124-2HG	4.97202	4.89225	5.17751	4.51136	4.55702	5.26288	4.95463	4.98601	5.04681	4.70158	4.78751	4.70336
FAM13A-AS1	4.73832	4.71405	4.7484	4.60678	4.9412	4.87158	5.05674	5.10872	4.76968	4.96384	4.94256	5.14026
VMP1	4.84379	4.98256	4.25814	5.36133	4.81661	5.15838	4.81617	4.67333	5.07694	4.78742	4.78848	4.83171
POU6F1	4.92032	4.57463	4.76015	5.25236	4.83166	4.85519	4.76151	4.92909	4.94449	4.74516	4.98579	5.00017
CNTNAP4	5.1225	5.15434	5.12719	4.29457	4.65415	5.09826	5.08642	4.46372	4.7956	5.07369	4.76249	4.72907
LOC101928304	4.79742	5.1486	4.89933	5.40064	5.14396	4.52783	4.35353	4.48756	5.27364	4.63366	4.70641	4.73196
DNAJB5	4.4739	4.90279	4.96815	4.54101	4.9835	4.74277	4.5897	5.20334	4.47618	5.09638	5.00915	5.24433
NHSL2	5.0431	4.85323	4.94428	4.49275	4.97101	4.87405	4.91783	4.76257	4.59021	4.98006	4.8936	5.07
KCNH2	4.9727	5.01337	4.82026	4.50188	4.85631	4.78811	4.93105	5.07708	4.6874	4.91585	4.74776	5.06988
LOC101927603	4.61378	4.54998	5.26665	4.37284	4.73682	4.89752	5.10313	4.94366	4.9108	5.06808	4.69009	4.82951
MMP17	4.74684	4.92786	5.00877	4.38853	4.49286	5.0344	4.98627	4.97441	4.61884	4.90569	4.82073	5.06265
LINC01482	4.00146	4.78774	5.33945	4.45813	5.19892	4.83188	4.26559	4.97332	4.8763	4.89696	5.05843	4.86798
NAV3	4.73143	4.69431	4.36679	6.45667	4.76352	4.36546	4.99668	4.60957	4.75837	4.21719	3.95363	4.09516
HAND1	4.56766	4.89748	5.02578	4.4368	4.93286	4.41986	5.09799	5.10883	4.97696	4.83852	4.72188	4.81035
TNFRSF1B	5.12781	4.60263	4.46512	5.18331	4.93776	4.99106	4.40743	5.131	5.09093	4.48032	4.64869	4.62174
KCNIP4	4.74214	5.04455	5.07916	3.53181	3.44401	5.16524	4.90102	5.27292	3.84706	5.21077	5.23989	4.95133
HLF	4.56208	4.75384	4.97197	5.24456	4.65134	4.73154	4.78295	4.70554	4.92304	4.48069	4.71853	5.12802
LOC100130938	4.44256	4.94409	4.643	5.1276	5.03462	4.67296	4.96576	4.57343	4.74985	5.01007	4.61725	4.89157
LOC101927851	4.6573	4.66971	4.67751	3.97795	4.63965	4.56926	5.06689	4.80388	5.00048	5.21419	4.81951	5.22839
SULF1	4.34585	5.0485	4.89487	4.51634	4.94113	4.74337	4.50394	4.9563	4.80615	4.85627	4.8813	4.99804
CNGB3	4.34782	4.72772	4.65396	4.42392	4.57795	4.68877	5.22461	4.62125	4.96213	5.03458	5.12598	4.90005
FERD3L	4.47748	5.10194	4.81379	4.46217	4.88903	4.80665	4.7315	4.86256	4.71254	4.88048	4.76893	4.89957
C1orf94	4.48192	4.82285	4.94869	4.34781	5.0734	4.77058	4.83666	5.03889	4.42097	4.88424	4.63927	4.99152
OR10J1	4.47994	4.7315	4.97279	3.74601	4.85999	4.56831	4.68765	4.5494	4.93199	5.13836	5.09256	5.18681
LOC151484	4.56522	4.89715	4.6984	4.43102	4.63818	4.67296	4.73595	5.17069	4.7231	4.97813	4.91937	4.87657
LPO	4.39355	4.86675	5.22975	4.04369	4.37296	4.55802	4.38128	4.75534	5.09728	4.4809	5.23507	5.22444
BBOX1-AS1	4.75761	4.81029	4.94058	4.15945	4.56276	4.98102	4.61607	4.97377	4.90539	4.70563	4.57786	4.99734
ADCY5	4.90438	4.58026	4.90916	4.06039	4.50035	4.70046	5.02042	4.73755	4.62048	5.19823	4.80574	4.82949
CNIH3	4.91656	4.69647	4.99624	4.15453	4.44418	4.86366	4.79031	4.77813	4.9293	4.73053	4.80519	4.84309
AMELX	4.62464	4.68605	4.83721	3.33322	4.69404	4.99162	4.80725	4.56846	4.87468	4.76836	5.03951	5.21642
RASL12	4.20991	4.58525	4.85328	4.13041	5.07628	4.96062	4.72556	5.09871	4.9506	4.83176	4.89589	4.29629
BPIFA3	4.474	4.55338	4.59954	5.06649	4.89286	4.60649	4.53782	5.08431	4.84007	4.61238	4.73296	4.81669
CLDN10-AS1	4.50455	4.88964	4.91795	4.22368	4.60955	4.44722	4.72158	4.93686	4.47162	4.80133	5.05868	5.00127
TYR	4.57639	4.91055	5.02415	4.07838	4.32411	4.6978	4.2837	4.86453	4.49905	5.03473	4.79129	5.25234
SEMA4G	4.54353	4.90959	4.91604	4.40856	4.72847	4.60373	4.51076	4.48828	4.86327	4.61734	4.84534	5.04576
MEF2C	4.83211	4.68758	4.48495	4.2396	4.62915	4.92128	4.65399	4.69248	5.00152	4.76704	4.76715	4.79844
RXFP1	5.06049	4.85617	5.00606	3.911	4.4557	4.51261	4.91017	4.67721	4.80128	4.89625	4.68228	4.4541
LOC101929586	4.49387	4.97685	5.04647	4.11241	4.61034	4.81345	4.49269	4.68915	4.92081	4.41735	4.97641	4.72713
LOC105374690	4.56191	4.80407	4.98004	4.22821	4.79476	4.77488	4.84974	4.91395	4.63807	4.59976	4.61139	4.63954
ZP4	4.46712	4.78958	4.7153	4.38761	4.8472	4.42344	4.8138	4.9209	4.77434	4.89445	4.55128	4.79679
LOC101928954	4.92925	4.82125	4.47579	4.31484	4.68588	4.46264	4.81824	4.45856	4.7839	4.97714	4.96601	4.63179
GPR15	4.90835	4.74102	4.59039	4.16009	4.62733	5.0237	4.59802	4.69451	4.77525	4.52229	4.70218	4.93426
LINC01568	4.75584	4.84888	4.80113	4.17661	4.42386	4.56729	4.71067	4.72415	4.57095	4.85532	5.0184	4.8165
SLC25A35	4.56998	4.64632	4.71393	4.28318	4.58695	4.71561	4.78613	4.50643	4.91716	4.75703	4.93116	4.8602
HTR5A	5.16182	4.87335	4.14576	4.25518	4.74135	4.32173	4.60351	4.85646	4.54133	4.58291	5.05733	4.78302
CORO7	4.72295	4.66847	5.23794	3.60756	4.56753	4.61819	4.59783	4.40088	4.56044	5.08169	4.61295	5.01319
HEATR4	4.64808	4.69987	5.05317	4.16638	4.47769	4.53639	4.48993	5.07097	4.42667	4.79649	5.08366	4.39741
ANKRD18B	4.77767	4.62264	4.83671	4.403	4.74442	4.59703	4.71782	4.59122	4.72987	4.84052	4.69328	4.5415
CRYGC	4.80883	4.55808	4.57603	4.17228	4.73997	4.83884	4.92711	4.70438	4.56083	4.62665	4.67924	4.7912
DFNB59	4.53682	4.93415	5.00453	3.68776	4.15427	4.01814	4.59181	4.95291	4.66202	4.88072	5.2974	4.55392
ASIC5	4.77761	5.07502	5.03931	1.98131	5.18095	3.60824	4.53005	5.08479	3.27287	5.08444	4.33644	5.20198
C22orf31	4.59755	4.69863	4.53278	4.26009	4.93702	4.93852	4.81884	4.5226	4.74052	4.30633	4.64815	4.75528
CAND1.11	4.98849	4.91211	4.89578	3.69544	3.7541	4.95328	4.03527	4.77334	3.98125	4.99752	4.67786	5.21651
HSD11B2	4.47806	4.6373	4.6013	4.34208	4.38328	4.59273	4.67048	4.75399	4.82816	4.72223	4.58418	5.0603
SLC4A9	4.83682	4.37867	5.10192	4.32699	4.88808	4.48367	4.65867	4.50067	4.60583	4.74784	4.57888	4.34838
FAM64A	4.4717	4.45512	4.63541	4.20573	4.46038	4.42489	4.53897	4.55273	4.81107	5.0259	5.01107	4.66823
LOC100506571	4.51043	4.42411	4.65119	4.0579	4.59662	4.412	5.02897	4.74371	4.59286	4.96565	4.7557	4.39848
FSCN3	4.45389	4.52729	4.92802	4.06578	4.72457	4.82951	4.58881	4.79	4.51457	4.43382	4.82582	4.47937
ANKRD33B	4.65809	4.92356	4.46191	3.98795	4.40422	4.5201	4.44898	4.42022	4.87879	4.58533	4.86907	4.81893
LOC101927929	4.55937	4.67376	4.72262	2.76527	4.62023	4.63129	4.61429	5.06318	4.29055	4.84119	4.76991	4.69142
GLYAT	4.56039	4.64213	4.76821	4.08671	4.49318	4.17027	4.44241	4.81344	4.72928	4.58621	4.77207	4.85349
CHGA	4.57878	4.42964	4.81911	4.03927	4.80347	4.28321	4.76171	4.82948	4.53782	4.69681	4.55407	4.54012
JPH3	4.5307	4.82838	4.69006	3.25084	4.81037	4.35428	4.50867	4.49735	4.9432	4.19481	4.83282	4.72475
LINC00841	4.19772	4.63152	4.678	4.19439	4.82894	4.63856	4.78374	4.39981	4.4933	4.76345	4.35614	4.62944
XG	4.8607	4.85496	4.54581	4.12673	4.3736	4.43956	4.78065	4.73266	4.53708	4.51446	4.26938	4.53238
ROM1	4.60772	4.85317	4.58716	3.7681	4.49543	4.29736	4.26798	4.02604	4.85924	4.64831	4.79123	5.04257
TNFSF14	4.4053	4.27959	4.7089	3.73828	4.91342	4.31867	4.92541	4.53787	4.41103	4.91567	4.45736	4.65595
LINC00348	4.24012	4.72167	4.66731	4.14601	4.34414	4.78529	4.50128	4.84417	4.5686	4.32102	4.6685	4.62395
RPGRIP1	4.2961	4.58784	4.7037	4.06931	4.80903	4.28256	4.30783	4.91828	4.28083	4.27738	4.73159	4.99501
TMEM26-AS1	4.47341	4.37755	4.41177	5.043	4.2161	4.30815	4.47605	4.56709	4.85417	4.42513	4.36261	4.81667
LOC102723526	4.50922	4.14919	4.00493	5.13954	4.69963	4.79134	4.54653	4.73396	4.55816	4.45616	4.73186	3.52766
LOC105376944	4.661	4.62664	4.74414	3.5327	3.97251	4.40114	4.5919	4.89638	4.44112	4.60211	4.68974	4.69434
LOC388882	5.04676	4.50576	4.59157	5.24848	4.70916	4.67014	3.94928	4.08222	4.33624	3.94079	4.16453	4.31603
SNORA74A	4.65253	3.89318	5.26054	2.73505	4.7518	4.09888	3.36527	4.38469	4.78108	5.06811	4.53148	4.89261
PI15	4.33258	4.19553	5.12275	3.90338	4.87195	4.14472	4.24489	4.3945	4.4193	4.85421	4.40438	4.49426
P4HA3	4.35007	4.29427	4.8791	3.85787	4.52959	4.58655	4.85904	4.57751	4.16068	4.45168	4.29119	4.69059
SMCO1	4.32344	4.28852	4.51672	4.26462	4.44224	4.28494	4.73668	4.41681	4.50119	4.58764	4.49081	4.82447
SND1-IT1	4.31523	4.58157	4.53514	3.95418	4.60127	4.31494	4.35513	4.43161	4.65223	4.71493	4.79182	4.33626
PNLIP	4.28535	4.25319	4.24211	4.06148	4.43014	4.6563	4.86371	4.75087	4.1825	4.80341	4.3276	4.60079
LOC143286	4.55566	4.49112	4.68621	3.57822	4.81494	4.26978	4.67769	4.37515	4.43303	4.93911	4.14557	4.29758
SPATA45	4.36791	4.36162	4.52728	4.05974	4.18078	4.59154	4.5858	4.29416	4.68251	4.64778	4.35822	4.80777
PIK3CD-AS2	4.32707	4.67647	4.38211	3.91451	4.2013	4.34479	4.07626	4.72556	4.52607	4.28636	4.85646	4.84913
LINC00691	4.4344	4.69556	4.70363	3.83178	4.55506	4.17915	4.14122	4.72462	4.44699	4.4803	4.54473	4.50329
MOV10L1	4.50314	4.20461	5.02448	3.85376	4.31076	4.70634	4.24819	4.54098	4.03207	4.38257	4.5377	4.64604
NR0B1	3.19945	4.5467	5.15024	3.76616	4.26413	4.27381	4.26892	4.58615	4.41824	4.66789	4.84178	4.48986
C14orf180	4.12791	4.40145	4.71153	3.78905	4.21809	4.27529	4.50607	4.57396	4.61806	4.45142	4.72956	4.64837
LOC643355	4.14565	4.26666	4.69582	3.81292	4.64679	4.73203	4.41221	4.38842	4.74518	4.27346	4.46292	4.42105
LINC01093	3.96465	4.611	5.14575	3.66584	4.60804	3.77212	4.54913	4.41545	4.23331	4.62651	4.38866	4.50638
MS4A1	4.41142	4.30699	4.49642	3.61549	4.73309	4.44084	4.71499	4.30316	4.31454	4.36497	4.53397	4.59591
POU4F1	3.88047	4.46599	4.60578	3.86889	4.55912	4.22441	4.68145	4.37458	4.30757	4.89708	4.48072	4.41009
PDE8B	4.56964	4.53012	4.72411	3.31746	4.17824	4.0823	4.25432	4.46298	4.48569	4.60912	4.40419	4.9173
NEUROD6	1.39603	4.07156	5.20144	2.15862	4.61829	4.7252	4.96123	4.74555	5.37024	3.29571	4.43394	3.84707
CELF4	4.08228	4.81223	3.90356	5.42534	4.92364	4.29932	2.91814	3.86247	5.0965	4.30426	4.09012	3.39098
LIPE	4.24368	4.38036	4.79445	5.01923	4.0676	4.57836	4.27533	4.00593	4.3194	4.1662	4.28274	4.52597
FGF16	4.55325	4.5834	4.17492	4.78251	4.08005	4.42253	4.70451	4.59949	4.04066	4.23661	4.29715	4.11379
LOC100294145	3.92483	4.06842	4.25884	3.41449	4.37326	4.63523	4.79105	4.69735	4.93852	4.59094	4.18543	4.30185
PAGE1	4.78108	4.55554	4.46404	2.89537	4.27636	4.6213	4.44843	4.46812	4.47843	4.43522	4.63636	3.88159
AMPD1	4.1762	4.05337	4.51105	3.82145	4.44315	4.24401	4.42862	4.5128	4.3219	4.60747	4.61282	4.61838
LOC101927089	4.35618	4.50605	4.40744	3.90909	4.56042	4.25187	4.23207	4.35359	4.13605	4.65767	4.30049	4.59849
NME9	4.34704	4.46155	4.358	4.10173	4.36978	4.24799	4.16898	4.65723	4.27412	4.36007	4.50825	4.44415
TCAF1	4.03051	4.12565	4.56532	3.61686	4.03613	4.16962	4.25522	4.51346	4.4938	4.3434	4.86645	4.84682
FAS-AS1	4.31701	4.43012	4.72827	3.50865	3.90364	4.29951	4.73737	4.91436	4.43255	3.58623	4.17685	4.59473
LOC101060091	4.75224	4.24632	4.29635	3.58467	4.53575	4.1959	4.42995	4.645	4.39085	4.34219	4.49093	4.09976
GKN2	4.43975	4.41505	4.58863	3.78515	4.21558	4.14015	4.5235	4.47884	3.97402	4.32953	4.21635	4.84571
LOC100506127	4.64899	4.54228	4.54552	2.91275	3.90631	3.89155	4.73502	4.83644	3.5798	4.67467	4.70719	4.06221
C3orf62	3.67571	4.25308	4.25843	4.89444	4.78737	4.20291	4.26494	4.14983	4.44431	4.35255	4.22248	4.31536
MRGPRG-AS1	4.38015	4.28119	4.39888	4.81593	4.32598	4.47118	4.37966	4.45889	4.00776	4.33037	4.23667	3.79455
CCDC38	4.38685	4.29	4.54563	3.84707	4.29867	3.87993	4.45215	3.94993	4.53385	4.53997	4.18764	4.83639
SAXO1	4.62927	4.52869	4.56495	3.54166	4.51946	4.22693	4.41875	4.13764	3.80533	4.08555	4.51495	4.63893
LOC101928245	4.5325	4.35342	4.74025	3.49227	4.67846	4.42923	4.2837	4.25441	3.93642	4.09845	4.4471	4.37037
ADORA3	4.3884	4.27169	4.4546	4.79515	4.20617	4.03558	4.29469	4.01062	4.20336	4.41851	4.13546	4.5922
CASP16P	4.24777	4.02468	4.18617	4.75525	4.62489	4.55131	4.10833	4.33429	4.56235	4.04743	4.19341	4.06036
NPCDR1	4.47702	4.51221	4.5765	3.292	3.77787	3.62794	4.5043	3.9039	4.166	5.07329	4.38667	4.67069
CACNA1E	4.26016	4.7336	4.23871	3.92975	4.27625	4.28918	4.23439	4.45876	3.99901	4.33783	4.27732	4.58101
NPY5R	4.25623	4.49592	4.88731	2.65206	3.95968	4.70355	4.51824	3.71947	4.09885	4.60911	4.16549	4.58262
HOXA2	4.41397	4.19865	4.7333	3.76015	4.01066	4.45471	4.49257	4.25824	4.53843	3.99535	4.178	4.37361
SIGLEC5	4.17464	3.84977	4.35657	4.56704	4.36224	4.76933	3.95395	4.27922	4.65036	4.27469	3.95082	4.17182
LOC101928443	4.657	4.11299	4.79724	2.9631	4.24607	4.47435	4.6822	4.10794	4.48079	3.81802	4.33583	4.17909
CST11	4.71015	3.75354	4.43094	3.29793	4.21695	3.46136	4.7067	4.3404	4.60291	4.17062	4.44291	4.56252
PRRT2	4.39868	4.04605	4.41451	3.80024	4.78147	4.19859	4.20669	4.4191	3.71192	4.21199	4.09924	4.65916
STAU2-AS1	4.47197	4.5621	4.47035	4.63656	4.57025	4.14009	4.1535	3.90917	4.36414	3.86342	3.52602	4.14979
KLKB1	4.10269	4.42531	4.13246	4.66489	4.4559	4.6425	3.72304	4.55298	3.88164	4.03701	4.24315	3.93618
CLEC12A	4.16436	4.20854	4.61285	3.99024	4.3049	4.35511	4.2006	4.42186	4.31599	4.16226	4.23776	4.05446
ZNF385D	4.0756	4.27973	4.33907	3.79151	3.97635	4.25988	4.09127	4.48114	4.5082	4.12973	4.11549	4.77777
LINC00202-1	4.50844	4.08877	4.18955	3.65579	4.75464	3.81783	4.36094	4.55827	4.19451	4.29705	4.0429	4.24929
SNORA72	4.71268	4.27363	4.33605	3.64822	4.02532	3.91655	4.54981	4.38459	4.11272	4.51538	3.85828	4.32313
ADCY10P1	4.33509	4.51936	4.14429	4.59205	4.24741	4.16596	4.20169	4.14431	4.31636	3.93339	3.9295	4.26628
DSERG1	4.14031	4.4226	4.15771	3.70052	4.56967	4.24257	4.03938	4.26148	4.26725	4.3969	4.10162	4.45322
LOC105375875	4.00556	4.13435	3.94411	3.71417	4.4269	4.02433	4.16104	4.46751	4.49676	4.51202	4.41088	4.3209
LINC00923	5.0352	3.82944	4.96065	0.780982	5.00668	4.42174	3.92606	3.60934	4.43554	4.18746	3.78213	3.55105
BRINP1	4.33319	4.30762	4.40264	3.44489	3.99124	4.07967	4.27137	4.41735	4.42264	4.41798	4.60654	3.62593
KCNG3	3.92639	4.18646	4.37619	4.59541	4.35492	4.4305	4.01583	4.3591	3.77928	4.01147	4.12977	4.12722
BAGE	4.54868	3.83834	4.38955	3.68665	4.36685	4.11026	4.34954	4.14738	3.64791	4.36525	4.23453	4.41335
POU6F2	4.71277	3.94222	4.08351	2.72249	3.23203	4.48079	4.63238	4.38154	4.19336	4.40382	4.18134	4.34774
CCDC85A	3.56049	4.32416	4.33705	2.91377	3.95442	4.46598	4.42932	4.34938	4.03786	4.7941	4.10384	4.14083
NOVA1	3.68992	4.28946	4.28039	3.19081	4.47678	3.80018	4.21734	4.35214	4.00698	4.54243	4.26259	4.44086
ACSM3	3.82843	4.11798	4.53791	3.66135	4.0918	4.53585	3.99713	4.03526	3.96884	4.40562	4.02538	4.4335
PRNT	4.5153	4.04366	4.15589	3.40847	3.69893	4.22457	3.80612	4.40392	3.84138	4.1812	4.50078	4.34047
TG	3.85913	4.16013	3.76447	3.53572	3.9156	4.38326	4.44729	4.41734	4.18463	4.18724	4.19241	4.17773
TMEM179	4.63355	4.04821	4.14377	3.18095	4.24912	3.98822	4.2826	3.18102	4.07147	4.45649	4.40454	4.12603
RAD9B	3.81472	4.1582	4.17309	4.48138	4.19352	4.26883	4.41746	3.76226	4.29845	3.86812	3.91798	3.6853
FAM105A	4.30462	4.08533	4.51028	3.64385	4.12021	4.02574	3.73947	4.09115	4.24529	4.13112	4.09265	4.11079
MAGEC2	4.63478	4.2714	4.14994	2.98818	4.06051	3.04675	3.89236	4.44785	4.08066	4.19212	4.14701	4.42473
ZDHHC15	4.13657	4.31847	4.00607	3.5335	4.09156	4.13243	4.15173	4.58792	3.90966	3.88803	4.30377	3.75011
LINC00927	4.09617	4.18573	3.73296	3.18735	3.90609	4.35496	4.39451	4.24663	4.21394	4.14187	4.36147	3.86046
ZNF470	3.95822	4.35573	3.98686	1.7783	3.85252	3.80594	3.9525	4.49702	4.00986	4.48312	4.02586	4.72008
ADAM30	3.86934	3.89603	4.15845	3.17305	3.65008	3.86839	4.62498	3.37418	4.31688	4.27849	4.18981	4.68315
PRAC1	2.77182	3.84963	4.66583	2.49023	5.01676	2.16348	4.8042	4.02638	3.25098	4.5525	4.06112	4.14604
TMEM207	4.4929	4.04866	4.25044	3.41102	3.88712	4.18324	4.2728	3.5289	4.30502	4.32315	3.53087	4.0101
ASCL1	3.87855	4.03342	4.10505	3.04388	4.71448	3.6366	4.20659	4.12867	4.00524	4.28456	3.98987	4.04003
C11orf44	3.97831	3.7339	4.03935	2.63955	4.5135	4.31167	4.2561	4.21249	3.39281	4.29175	4.15989	4.11298
NUDT4	4.75887	4.23391	4.1478	2.50523	4.13663	4.01729	3.41297	4.24964	2.96547	4.31387	4.04172	4.31257
WDR11-AS1	3.41744	4.04739	4.34952	3.34907	4.27063	4.15226	3.61489	4.30767	3.89875	3.94218	4.40345	4.0383
LOC100505666	4.05545	4.0421	4.2905	2.3026	3.4567	3.77098	4.30441	3.65852	3.48239	4.63969	4.56617	4.30279
RAB3C	4.10677	4.63317	3.99314	3.14846	3.907	3.43604	4.27827	3.96519	3.81868	4.16815	4.31905	3.8355
PIRT	3.94797	4.1606	3.93292	3.27383	4.48882	3.53114	4.20979	4.17918	4.2496	3.90242	4.01787	3.88677
LOC100270804	3.96367	4.04598	4.5455	2.34904	3.87241	3.65125	4.18293	4.49331	3.82461	3.97968	4.18219	4.02231
LOC400655	2.50802	4.32025	4.51652	3.00656	3.58632	3.70139	4.18707	4.02055	3.49194	4.45357	4.49475	4.32751
LINC01127	3.91989	3.83547	3.71002	3.12819	4.07336	4.06671	4.02318	4.24976	4.25782	4.21665	4.23009	3.87891
TLR4	3.89792	3.95149	3.57984	4.49036	3.75502	4.13691	3.88513	4.10344	4.00431	3.87345	4.23525	3.61227
LOC101929114	3.97405	3.93194	4.18297	3.4377	3.99759	4.4213	3.96723	3.91083	3.94502	3.78998	4.0261	3.99345
TNK2-AS1	3.98666	4.26312	4.15944	3.28865	3.52029	3.91877	4.2044	3.79443	3.97838	4.22703	4.01354	4.10502
MZB1	4.7051	4.1974	4.23027	1.07244	3.91111	3.65064	3.81066	3.22702	3.37658	4.16327	4.57311	4.26343
ENG	3.98012	4.1429	3.84521	3.35453	4.19516	4.10844	4.08917	4.22633	3.54767	3.56245	4.24031	3.90063
TDRD1	4.01789	3.25735	4.42649	2.40224	3.75993	4.2155	3.47732	3.76961	3.62935	4.71274	4.2038	4.33491
LOC440117	3.59796	3.87278	4.13989	2.9851	3.94267	3.92359	4.31334	3.85553	4.11448	4.10475	4.20553	3.92773
TMEM108-AS1	4.01899	3.85759	4.0604	2.73791	4.27296	3.62668	3.79603	4.10541	3.61929	4.3031	4.31661	3.79762
FAHD2CP	3.33512	3.88047	3.29076	4.32704	4.16441	4.42333	4.00545	3.45919	3.7663	3.82287	4.16338	3.98949
LINC00282	3.97676	4.18143	3.99679	3.40895	3.82406	3.80252	3.7256	3.92126	4.06502	4.022	4.14505	3.82819
TMEM100	4.09859	4.20619	3.76978	3.04784	3.71863	3.39627	4.4436	3.87455	3.74875	4.14412	4.05763	4.03938
STON1	3.94804	4.17925	3.6396	4.22443	3.93616	4.22888	3.49021	3.98103	3.94474	3.65309	3.88011	3.68213
ROS1	3.70748	3.98768	4.06274	3.06228	4.07379	4.19532	3.66891	4.09398	4.11562	4.17293	3.7946	3.6431
LRRTM1	4.24066	3.97069	4.07925	3.17098	3.61237	4.04841	4.23987	4.18326	3.93834	3.95604	3.73311	3.34744
HOXD13	3.41848	3.77561	3.82626	3.29084	3.93847	4.02936	4.17193	4.18543	4.28153	3.91723	3.8255	3.96448
CEP83-AS1	3.80953	3.77709	3.89392	3.02699	3.88299	4.31432	3.82238	3.57418	4.02523	3.80371	4.18958	4.31157
SH3BP5-AS1	3.32921	3.97191	4.39726	2.8969	3.8429	4.19827	4.01696	4.56951	3.94794	3.92157	3.44695	3.46301
LEFTY1	3.83416	3.63072	4.20928	3.15794	4.22106	3.49521	4.11788	4.37185	3.36104	3.80905	4.09142	3.96539
TMEM225	3.66249	3.64574	4.16859	3.36124	3.98704	4.02817	3.89546	4.04433	3.70924	3.54914	4.17795	4.0085
LOC401585	3.42997	3.1048	4.14943	3.02835	4.12891	4.3912	4.08148	4.1121	3.45905	4.26325	3.94214	3.62668
LOC157273	3.73782	3.96187	4.15252	1.33317	3.70828	3.32943	4.16287	4.45746	4.30162	3.99743	3.61145	3.90721
SYT3	3.71726	3.76169	4.04977	3.05114	3.49382	3.79627	3.79836	3.90805	3.92538	4.59268	3.75802	4.04496
KRT31	3.12307	4.13398	4.03977	2.34998	3.76125	4.164	4.20983	3.4838	3.59915	4.4377	4.15582	3.81174
RTN4RL2	3.06012	3.60007	3.66404	2.57033	4.87107	3.65125	3.84657	3.70727	3.99343	3.89247	4.25799	3.95812
LOC414300	3.88169	3.85851	4.35309	2.68274	3.81062	3.67985	3.96026	3.88574	3.59968	3.93732	3.78736	4.23563
ZBTB8B	3.56732	4.06395	3.93167	2.78541	3.8634	3.36971	3.28456	4.43828	3.46977	4.1886	4.23124	4.1403
GABRG2	3.77076	3.94182	3.99164	3.24988	3.86054	3.82204	3.96933	3.67872	3.56569	4.16257	3.84547	4.08302
PLIN4	3.50503	4.50938	4.2965	3.01761	3.94693	3.88531	3.95987	3.4165	3.20636	3.85294	3.8236	3.93672
LOC100506790	3.79661	3.87978	3.79857	3.25928	3.61841	3.69542	3.82961	3.72913	4.49163	3.62901	4.07425	3.89936
SLC6A15	3.72911	3.96946	4.01016	2.95548	3.5539	4.06384	3.78065	3.92241	4.1346	3.0878	4.17404	4.00263
TMEM145	3.59914	3.43483	4.22054	-1.05115	3.52389	3.89941	4.2306	3.78824	3.8088	4.29765	4.21653	4.04064
CDIPT-AS1	3.93375	3.62319	3.58018	3.2347	3.49508	4.00876	4.12805	4.06587	4.09006	3.96599	3.61047	3.83438
CTXN3	3.79052	3.15034	3.82353	3.03374	3.39363	3.9299	3.68731	3.8755	3.73936	4.39497	4.37537	3.85391
VPREB3	3.48802	3.94987	4.25246	2.51096	3.14286	3.93329	3.58363	3.76421	3.90659	3.92648	4.20993	4.03978
GABRD	3.62931	4.06459	4.12288	3.2285	3.78553	3.26699	3.79443	3.72862	4.02432	3.76433	3.56458	4.13744
RORA-AS1	3.76148	3.83185	3.80276	3.19385	3.85159	3.67931	3.87663	3.72194	3.69631	4.04563	3.95457	3.82131
SCN2B	3.95482	3.65521	3.8627	2.60646	3.72505	3.38906	3.79319	4.19856	2.36543	4.20782	4.25696	4.09854
OR1A2	4.35954	4.11681	3.26852	1.49659	4.46334	2.67153	4.08472	2.90347	3.84555	3.93993	4.07664	3.86837
IL17D	3.56193	3.96769	3.8588	3.11059	3.63944	3.71942	4.12023	4.01345	3.51416	3.90106	3.63515	3.64645
ANKRD19P	4.0031	3.66087	3.76064	2.57696	3.70805	3.33596	3.81438	3.43142	3.72802	4.25343	3.91521	4.07864
LINC01159	4.02419	3.66434	4.2539	2.12427	3.61965	3.25551	3.87269	4.08178	3.94354	3.73473	3.53081	3.7162
SMIM10	3.63454	3.30457	3.86805	3.24412	3.66313	3.87631	3.8784	3.80874	3.74886	3.62886	3.97442	3.82141
SEMA3D	3.5412	3.99015	3.245	4.11356	3.82132	3.62162	3.63013	3.95866	3.9549	3.40763	3.49693	3.30463
ZFHX4-AS1	3.61484	3.59301	3.64583	2.86448	3.61641	4.02141	2.92336	4.01323	3.12905	3.70593	4.40777	3.94708
LMAN1L	3.9907	3.4494	3.69521	2.28714	3.67976	3.30472	3.77816	3.79692	3.77626	3.92099	3.83213	4.0234
JAML	3.71876	3.90547	2.77253	4.18227	3.63048	3.36552	3.37606	3.43248	4.13621	3.7289	3.55381	3.83274
CLVS1	3.27563	2.82612	4.12841	2.752	3.38813	4.32722	4.01062	3.51548	2.88652	4.19824	3.61089	3.91416
CPO	3.67465	2.89383	4.1762	2.87583	3.96027	3.69361	3.95527	3.78219	2.61866	4.0155	3.84497	3.53327
ANKRD26P3	3.59186	3.95594	3.95731	0.734397	4.07327	3.30144	2.79905	4.2543	3.88478	3.58642	3.94578	3.49388
HPDL	3.46721	3.76724	4.01986	2.68837	3.82612	3.80206	3.69191	3.86253	3.62268	3.62457	3.78777	3.1098
NPBWR2	3.83565	3.43106	3.69334	2.78598	3.18323	3.82617	4.37613	3.97755	3.52984	3.27523	3.79307	3.35211
LINC00459	3.35629	3.91156	4.07385	2.89613	3.26371	2.98372	3.59659	4.13353	3.43034	4.29972	3.3618	3.46263
C8G	3.91715	3.34668	4.5829	1.88097	3.40697	2.93309	3.27119	3.76316	3.66388	3.68548	3.78617	3.87572
LINC00996	3.51987	3.93411	3.39218	2.85719	3.12669	3.53735	3.99936	3.71545	3.6739	3.76516	3.60484	3.76293
LINC00176	3.51066	3.82177	3.09836	4.45579	3.65848	4.09724	3.18721	3.59643	3.86913	2.77178	2.9237	3.27115
LOC101927379	3.16267	3.13563	3.54643	2.56876	4.00265	4.09729	3.83727	4.2613	3.28206	3.69604	3.67157	3.00073
CACNA1B	3.64029	3.96533	3.47654	2.90232	3.15957	3.36866	3.87667	3.74679	3.44162	3.20461	3.87815	3.9746
NLRP5	3.3534	3.86155	3.73009	3.00218	3.308	3.17505	3.79826	4.11619	3.66149	3.98593	3.50027	3.0444
DCTN1-AS1	3.0252	4.24374	3.82908	-0.854482	3.92796	3.10672	2.63462	3.45377	3.07968	3.6224	4.03852	4.27762
STK32B	3.03021	3.7462	3.45798	2.08672	4.06808	4.02046	3.98108	3.28801	3.42841	2.99171	3.54163	3.75657
PSORS1C3	3.85665	3.92014	3.92598	-1.3043	2.97762	3.11209	4.36346	3.57721	3.57427	3.34403	3.57538	3.32427
ZNF252P-AS1	3.09581	3.35431	4.05913	2.85104	3.81861	3.28681	3.59091	3.29336	3.27734	4.25463	3.40147	3.322
GPR150	3.23569	2.93774	3.67326	1.8236	3.13241	3.90002	3.48965	3.8821	4.01629	3.36625	4.02313	3.28545
WISP1	3.49897	3.76047	3.37554	3.06061	2.91434	3.66461	3.65729	3.55271	3.43525	3.62926	3.46083	3.67798
PRO2949	3.44798	3.58248	3.68238	4.08586	3.30587	3.67549	3.55811	3.40337	3.28168	3.26649	3.05672	3.26238
LINC01169	3.83563	3.37953	3.83472	2.65762	3.24748	3.2155	3.81222	3.58989	3.39008	3.88244	3.18503	3.35644
ASAP1-IT2	3.83224	3.60194	3.32962	2.5889	3.58951	3.05282	3.55771	4.05256	3.15908	3.4768	3.79075	3.18813
AKAP5	3.16538	3.22705	3.50309	1.4179	3.88994	3.72973	3.40927	3.99216	3.2289	3.25609	3.96565	3.64625
CORO2B	3.35541	3.18626	3.44497	2.96019	3.41862	2.99112	3.87038	2.91888	3.99407	3.7411	3.51771	3.80219
MYH1	3.33123	3.30535	3.26434	2.40649	3.67815	3.5636	3.52105	4.36069	3.8582	3.17141	3.12856	3.04468
REG1B	3.70238	3.33614	3.62309	2.31353	3.7289	3.12603	3.67591	3.44006	3.12526	3.33444	3.60078	3.89678
NLRC4	3.67822	3.15466	3.39322	2.59055	3.50679	3.84682	3.00509	3.97799	2.95566	3.50165	3.89477	3.32329
LRTM2	4.18491	3.66937	3.25427	2.15375	3.0375	2.62105	3.78496	3.36253	3.38007	3.60813	3.18474	3.94259
LOC101928858	2.94806	3.45187	3.77485	2.00161	3.78032	3.56652	3.40365	3.11309	3.77622	3.67759	3.64452	3.29492
LOC100128108	3.37696	3.5585	3.48185	2.33331	3.14104	3.18511	2.96347	3.6996	2.72957	3.73603	3.96957	4.0888
UGT8	3.80929	3.5327	3.3571	2.22915	3.29948	3.18729	3.10753	3.29379	3.51668	3.9329	3.24291	3.93505
NRSN1	3.09971	3.85489	3.59975	1.89067	3.52037	3.30717	3.86252	3.61025	3.26974	3.41872	3.13706	3.57738
MAP1LC3B2	2.92285	3.57556	3.18658	2.01845	3.93945	4.07176	3.44394	2.80757	2.9894	3.36892	3.93817	3.46922
LOC101927310	3.23447	3.64834	3.49311	2.7754	3.37078	3.01525	3.76181	3.35993	3.22492	3.96317	3.38121	3.25479
CLEC10A	3.4191	3.92663	4.33376	-0.10767	3.11127	1.52868	2.99746	3.36951	3.44176	3.83384	3.36008	3.81819
GNMT	2.96268	3.72164	3.0763	2.06436	2.06362	3.39327	3.71788	3.07367	3.52658	4.14364	3.56373	3.94585
HIGD1B	3.27403	3.48405	3.8309	2.24841	3.33101	2.96762	3.21579	3.79551	3.21199	3.59618	3.65274	3.48338
KCNK2	4.23864	3.20879	3.91984	2.44917	3.28733	3.145	3.22341	3.38557	3.62323	3.64708	2.65096	2.876
NOG	3.68795	3.54463	3.617	3.07588	3.26061	2.90908	3.17404	3.83481	3.5919	3.32638	3.05714	3.11018
IL17F	4.10993	3.42922	3.31629	2.28534	3.28079	3.49561	3.47945	2.57313	3.6519	2.87625	3.73162	3.39282
PRM3	2.55653	3.47355	4.35086	-0.18644	3.51268	4.06024	3.51356	3.73208	2.7926	2.84698	3.87188	2.14691
ANGPTL7	3.50474	3.53893	3.47075	2.32225	3.38797	3.60687	3.43254	3.057	3.57893	3.50833	3.34915	3.2562
LOC100506667	2.73731	3.66073	3.12235	2.14254	3.46956	3.27622	3.76164	3.30298	3.34334	3.48998	3.40574	3.80733
LRTM1	3.77878	3.29925	3.62044	2.07588	3.94914	3.5045	3.11944	3.12752	3.02332	3.53418	3.08865	3.30598
FAM221B	3.71996	3.1318	3.43664	1.72308	2.91998	3.33875	3.41351	3.57825	2.5257	3.58635	3.81974	3.79598
SERPINA6	3.38162	2.59469	3.53004	-0.273258	3.77458	2.78184	3.80408	3.08228	3.54929	3.8744	3.5343	3.33049
NLRP11	3.1084	3.67352	3.67356	1.74271	2.83122	4.02908	3.14892	4.06106	3.2052	2.91883	3.18705	2.63479
LOC643659	3.49264	3.26047	2.96748	-8.43798	3.52906	2.8121	3.65218	3.00887	2.79964	3.65401	3.92687	3.94973
GOLGA7B	3.40601	3.47612	3.2814	0.160521	3.54331	3.05947	2.8833	4.26982	3.58303	3.41381	2.48334	3.37813
FAM198A	3.89053	3.8598	4.14258	-8.26081	2.55362	3.23831	1.49416	3.3441	2.78989	3.83897	3.52938	3.27255
TPO	3.26265	3.04666	3.27374	0.234045	2.46548	2.85487	3.17384	1.07486	3.03146	4.49124	3.89643	4.27831
PRO2964	3.14249	3.22422	3.7763	2.34142	3.27957	3.65743	3.36107	3.48082	3.24369	2.49456	3.44225	3.26795
SERPINA12	3.56593	3.50022	3.39298	0.260665	3.34183	2.77852	3.15339	3.61444	3.16612	2.8057	3.84535	3.52957
ESYT3	3.50906	3.83689	3.49334	2.38368	3.37277	3.17394	2.62629	3.19285	3.41566	3.28095	3.18693	3.0627
IL10	3.33519	3.10676	3.65809	1.45112	3.75658	2.66958	3.46985	2.88134	2.76527	3.6783	2.93459	3.89665
IL12B	3.67044	3.71558	2.97975	1.88473	3.31571	2.92177	3.76792	3.38305	3.09544	3.63746	3.0592	2.59636
RAG2	3.03885	3.21542	2.91917	2.58954	3.71305	3.2873	3.83471	3.22669	2.86305	2.88886	3.5943	3.02096
OGN	4.05797	3.25116	3.49976	-3.36346	3.32043	2.78691	3.5877	1.65395	3.27999	2.50787	3.87182	3.60913
LMX1A	3.89415	2.47309	3.52923	1.08338	3.55769	2.85752	3.20483	3.23115	3.07806	3.39924	3.12149	3.56795
LOC100131347	2.6075	2.50245	3.66642	1.97406	3.83109	2.22512	3.3533	3.37299	2.74917	3.62161	2.9347	3.95554
YPEL4	3.8145	3.11611	0.352744	4.42992	3.33562	2.65101	2.78773	3.21699	3.76896	2.19427	2.50508	2.86193
LOC101928014	3.50799	2.44456	3.26019	1.2512	3.37046	2.84529	3.64597	3.08156	3.70269	2.40019	3.83473	3.20802
LOC100505685	1.88356	3.64479	3.20896	2.20609	3.27758	2.83175	2.93348	3.34225	3.54867	3.20271	3.7906	2.84348
PALD1	3.47455	3.22237	3.74156	-3.88762	3.29406	3.55979	2.59767	3.2366	2.68329	3.00618	3.17185	3.3871
PHOSPHO1	4.09885	3.04775	2.22791	-7.20406	3.54641	3.12046	3.90633	3.24336	1.25191	2.05951	3.23989	3.79603
TRPC7	2.82168	2.90971	3.57397	2.37738	3.28685	3.15408	3.40708	3.14424	3.35604	2.79131	3.4298	2.67842
LOC101927206	3.4073	3.16823	2.50571	1.20534	2.56309	3.2421	3.12423	3.98968	3.819	3.21743	2.51915	2.866
PCAT7	2.93728	3.01075	3.23754	2.86344	2.98211	3.24829	3.2059	3.18867	3.27417	3.06091	3.12611	3.07134
GTF2IP7	3.41133	3.46519	1.66645	-8.46634	4.16156	2.44376	3.56612	1.65369	3.24885	2.80109	3.45338	3.50347
KRT222	3.60441	1.97887	2.73744	3.7508	2.3368	2.10276	2.99711	3.73145	3.98755	1.50888	2.60502	3.17229
PRO2012	2.5699	2.41601	3.35731	1.47305	3.56199	3.0141	2.78917	3.48283	3.18957	2.89313	2.81418	3.85472
LOC101930657	2.99483	3.13491	3.33872	0.0108915	3.0414	2.04766	3.74083	3.14587	3.49527	3.10076	2.63573	3.42953
PIWIL1	3.37251	3.37509	3.39009	1.82202	2.4041	3.45222	2.31943	3.52569	2.38298	3.03899	2.8906	3.19121
SMCR5	2.84565	2.84236	2.74357	-7.70956	3.03765	2.40989	2.90221	3.86813	3.42341	3.12411	3.60114	3.10244
SLC47A1	2.30542	3.46373	2.46415	-8.47237	2.59479	2.84868	3.79107	3.61547	3.05718	3.6084	3.15478	2.66716
LOC101928833	3.37628	2.20872	2.86406	-5.62025	3.2629	3.34642	2.33238	3.64534	1.90999	3.8811	3.29618	3.09234
LOC100288310	3.44564	3.68356	2.88068	-1.15475	2.84861	2.61436	2.88687	3.54085	3.34775	2.58025	3.41545	2.5149
ACKR1	2.26028	3.28804	3.22007	1.6097	3.36004	3.5319	3.35622	2.94861	3.30593	1.69646	3.02236	3.02983
LOC646626	3.46176	2.94209	3.60234	1.48404	3.3163	2.56702	2.48868	3.59925	2.94435	2.99909	2.87531	2.14161
CD8B	3.29595	3.05332	3.27447	1.56378	2.90782	3.23339	2.94365	3.38503	1.6846	2.71778	3.33919	3.10378
LINC00933	3.04608	3.46079	3.04222	-8.84303	2.55918	3.2029	2.48012	2.3928	2.75062	3.62968	3.41935	3.41139
LOC101927653	2.60424	2.63569	3.09448	0.848336	2.75859	2.66898	3.18022	3.91138	2.82375	3.17135	3.40129	2.87809
LOC105372762	2.90975	2.31657	3.35269	1.10242	2.99577	2.91989	3.48846	3.50758	3.39734	2.89685	2.62889	2.67258
KCNA4	0.846038	2.64578	2.88248	-5.91794	3.49679	-0.65068	3.37976	3.40273	3.86835	1.48614	3.26128	4.15106
LOC100293211	3.06787	2.84039	2.23329	2.09317	2.65399	3.47732	3.21281	2.91855	3.23963	2.92212	3.06956	3.12233
PPY2P	3.07819	2.6875	2.14836	3.30798	2.95783	3.443	2.48237	2.15525	3.28297	2.42045	3.29849	3.21169
SLIT2-IT1	1.95498	3.37783	3.36681	1.20907	2.11918	3.02259	3.30011	3.47617	3.16655	2.08357	3.30856	3.0412
ASPN	2.98322	3.14258	2.87174	2.35809	2.67446	2.61997	3.2065	2.76157	2.7272	3.09394	3.47835	2.92995
TKTL1	1.95679	3.41394	2.98908	1.31117	3.38396	2.7754	2.93716	3.58301	2.93245	3.15871	2.77613	2.56109
KRTAP1-1	2.36206	3.03039	2.884	0.622473	2.98152	3.07676	2.58756	3.33919	3.00044	2.22634	3.53197	3.61512
LOC101929473	1.85908	3.02155	3.62657	1.83776	2.7359	3.23551	2.8243	3.37939	3.18348	3.19464	2.81245	1.88997
LINC01272	3.03676	3.04452	3.19343	0.593767	2.72244	2.63987	2.66443	3.49278	2.65353	3.23566	2.91538	3.21423
TAS2R40	2.99709	3.22975	3.33398	1.85101	2.65334	2.99988	2.75329	3.0034	3.30215	2.88306	2.55186	2.70801
LOC100128751	3.14376	2.66676	2.88403	2.15294	2.76361	2.82429	2.3239	3.33883	2.80431	3.24447	3.11927	3.08501
RGS7BP	2.76259	2.79239	3.31583	0.568191	2.87502	2.55558	3.24154	2.40299	2.97685	3.30941	2.36261	3.6104
LINC00710	3.26315	2.48315	3.43331	1.586	2.05217	2.92573	3.25162	2.50906	3.29904	2.88884	2.83916	2.977
LOC105372404	3.11385	2.90905	1.90707	3.42325	2.781	2.7043	3.2446	2.59369	3.08241	2.56996	3.14094	2.43701
LINC01268	2.69029	2.893	2.82109	3.42527	2.88987	2.63149	2.50321	3.11009	2.69515	2.83211	2.6651	3.07937
LOC644852	2.72814	2.89688	3.21399	1.48632	3.07204	3.08112	3.53038	2.75914	2.49576	2.64568	2.74875	2.87199
LOC142937	2.35808	3.31068	3.06162	1.80761	2.79863	1.79445	3.12492	3.05334	2.47528	2.53084	3.02932	3.69755
LOC101929988	2.42601	3.26095	2.615	1.84516	2.96898	2.41796	3.29764	2.94455	2.77594	3.0887	2.91358	2.92794
LOC101927018	2.57603	3.24911	2.78215	1.93358	3.30202	2.58335	2.36961	2.77268	3.18352	1.73468	3.39823	2.89
XYLT1	3.39663	2.7102	3.28028	0.365969	2.41404	2.80044	2.80135	1.81353	2.53658	3.4274	2.68183	3.33013
LOC100130964	3.38348	2.81746	2.36191	1.31371	2.68309	2.40391	2.80403	2.56265	3.2539	2.60269	2.95909	3.33475
PITX3	3.239	-0.318159	3.37102	-6.62593	2.46719	-7.99004	2.7977	2.06492	3.55116	3.34524	3.40517	3.63076
FRG1EP	2.9463	2.69666	3.51266	1.60529	2.15635	2.47896	2.89926	2.49161	2.48721	2.71105	3.10407	3.26085
RGL4	2.13301	2.66857	2.48656	4.02525	3.28325	3.04812	2.0897	2.65695	2.8708	2.85459	1.65975	1.48848
FLT3	2.43329	2.29466	3.2898	1.24275	2.89689	3.09118	2.53424	2.73954	2.74045	3.02179	2.85045	3.05946
CCDC54	3.28999	3.44104	3.37081	-8.59197	2.40061	0.56913	0.788818	2.95753	3.15695	3.31168	2.70004	2.3592
LOC102723684	2.55768	1.94506	2.76017	1.12808	2.20594	3.06929	3.02603	3.11511	1.4691	2.81141	3.28668	3.11907
LOC105379143	0.538137	2.36703	2.84411	1.21787	3.2461	1.87808	2.86909	2.37283	3.43291	3.10061	2.52052	3.28094
DGKB	2.84328	2.50668	2.27737	3.49343	2.16718	2.2144	2.44424	2.3672	2.58776	2.89186	2.56752	2.54821
LOC100131170	2.47132	0.84079	2.09388	0.106841	2.84576	2.50762	2.38064	3.54282	3.27642	2.55084	2.67152	3.22641
PLN	2.27038	3.01379	2.83156	-1.74079	2.6875	2.28206	3.43064	3.1656	2.71283	1.55989	2.75155	2.55173
TMEM155	2.55052	2.92142	2.93791	-8.94159	3.41476	3.2195	2.99678	2.85842	2.92521	2.84087	1.2063	-7.44186
CCL23	2.71506	3.06426	2.6221	0.802585	2.94014	2.05379	1.63011	2.88624	1.63057	3.26848	2.4944	3.26437
LOC101927058	3.18685	2.86986	2.8147	0.375974	1.74631	3.39582	2.34197	2.44505	2.46775	2.65742	2.64227	2.45858
LOC101929528	3.27939	2.84196	1.22681	-1.58035	2.85945	1.388	2.9125	2.83967	2.22022	3.12281	2.93949	2.91316
LOC101927228	1.42329	3.08985	1.969	1.01866	2.85765	2.49098	2.90295	2.98342	3.13733	2.07111	2.44278	3.02946
COLEC10	2.59613	3.61299	2.74639	0.925551	2.45387	2.65818	2.10154	1.50258	1.79239	3.22086	2.81073	2.21229
SLC7A10	1.43933	2.56481	2.38196	3.53556	3.15469	2.72493	1.9301	2.27065	2.40899	2.67087	2.18621	2.01854
DGKI	2.9062	1.52118	2.94706	0.166557	3.02724	0.634075	2.62188	2.86378	2.04679	3.18257	1.98553	3.1449
LINC00347	3.33192	2.44643	2.82489	-0.136261	3.08127	2.3028	1.53752	2.8133	1.85516	2.63094	2.96137	1.78521
DSC1	2.35077	2.16471	2.10396	3.01985	2.68153	2.46323	1.74804	2.30362	2.9304	2.83918	2.00146	2.57984
F9	2.6695	2.50418	2.46521	-4.90074	1.81834	1.90129	2.96259	3.14892	2.9059	3.14185	1.94486	2.35496
LOC101928284	3.52952	1.11061	3.2992	-7.21846	-1.80768	1.69588	1.21399	2.87738	2.64136	3.20035	2.64757	3.03372
DLGAP1-AS3	0.0864061	2.7555	2.52185	-0.990146	3.40741	2.73194	1.37883	1.93294	3.0375	3.49945	1.95576	2.07202
LOC102724708	2.22516	3.04245	1.73596	3.33242	2.46026	0.329672	1.92737	2.22576	2.96744	3.05345	1.46836	1.88217
HIST1H4PS1	0.958496	2.33162	2.60203	-6.85624	3.14341	3.3709	1.51787	3.02774	3.54273	1.30532	1.82823	1.5847
CCR5	3.03625	3.44618	2.53754	-3.32306	-5.52323	2.58779	2.03437	1.69044	3.09737	2.3012	2.58168	2.27334
NEBL-AS1	2.56567	3.17076	1.66588	-5.38726	2.38159	2.52531	2.52581	2.49454	1.93823	3.1266	2.21044	2.1825
ASTN1	3.85901	1.96868	2.46221	-0.35955	0.0557496	2.52737	2.4336	2.46097	1.74911	2.48745	1.91946	2.63793
LOC101927479	3.11397	1.94576	2.69677	-5.27582	0.759422	2.55294	1.91795	2.50857	-0.139464	3.247	2.59321	3.10556
CYP46A1	3.33224	2.91235	1.62779	-1.40775	2.95124	0.124429	1.62013	3.15679	0.199275	2.79827	2.03545	2.59295
LIPC-AS1	2.40491	2.55785	2.6467	1.15878	1.62488	2.67235	2.42468	2.38058	2.22027	1.36473	2.92664	2.47286
MAGEA1	2.3532	2.87973	1.98014	0.0965075	0.959976	2.85509	2.99202	1.85335	1.68299	2.39998	2.17896	3.00175
LOC101926975	1.79241	1.39586	3.32374	-0.704769	2.03983	2.23209	1.59324	2.26985	2.682	2.67557	2.00536	3.01448
SLC18A1	2.45233	2.32325	1.91501	-0.844613	2.65611	3.06799	2.2526	2.62235	2.28788	-0.227664	3.02024	1.9113
LOC105374989	1.48001	2.68848	3.07898	-6.9599	2.81722	0.756281	1.21271	0.629435	2.54423	3.17049	2.7335	2.44427
FGF10	1.88064	2.42754	2.4856	-0.541367	3.38897	3.11941	2.50152	1.85006	-0.523722	1.55587	2.36686	1.98797
LRIT1	2.25536	1.55819	2.33101	-4.95279	2.40248	2.55692	2.22379	1.69935	2.57281	2.08204	2.83537	2.81063
PRKG1-AS1	1.44327	2.04237	3.02624	0.269383	1.01409	2.73872	2.36215	2.7653	2.16852	1.71433	2.2432	2.73875
GLYATL1	2.59669	1.9129	1.4952	-5.71621	2.87753	2.2089	-0.0295116	2.55715	2.56053	1.9279	2.47364	3.17643
MGC2889	1.26652	2.74988	0.867543	3.04665	1.91503	2.34828	1.34425	3.09645	1.32337	1.69987	2.74772	2.03616
FAM47E	2.07437	2.19069	1.89487	-4.97741	2.25651	1.11699	2.85865	2.79283	2.0781	2.76595	2.66757	2.18698
SELE	1.324	1.5987	2.7684	-0.255603	2.02895	2.82037	0.940046	2.20278	3.01054	2.79348	2.31679	2.247
LOC102724938	2.35688	2.56182	2.20695	1.55858	1.72459	1.90284	2.49046	1.8076	2.54314	2.5217	1.98893	2.12312
KCNC2	3.05935	1.99273	1.1607	-0.344453	3.03028	1.89415	1.83203	2.50651	2.97911	1.99782	1.32364	1.89543
SLC9A3	2.59017	2.05873	1.71396	0.713332	2.28924	2.58782	2.21457	2.35965	2.17081	1.62873	2.19105	2.45184
LOC100131508	2.7503	1.81099	3.04493	-7.42718	-1.37391	2.17957	1.40655	0.844413	2.01179	2.88546	2.46478	2.89559
LINC00622	1.65865	1.82337	2.74288	-6.69733	1.3113	1.60373	2.80344	2.91892	2.19834	0.71328	2.30838	2.85747
LOC729307	-4.50251	2.66941	3.17628	-2.15137	2.82709	3.1407	2.56238	1.00177	1.34862	1.25227	2.52023	0.0981797
DMRTC2	1.97088	1.42859	1.86	-7.01159	2.09134	1.39073	2.93881	1.69117	1.43043	1.83626	3.23177	2.48131
UGT2A3	2.7843	-9.11159	2.76635	-8.68307	3.45124	0.288972	-0.135495	2.69092	0.210735	2.57897	2.39703	1.62141
LOC285422	2.64102	2.84801	1.91259	-0.0210424	2.85254	1.54825	2.1972	1.95581	1.21481	1.81003	1.52916	1.51557
FMR1NB	2.29359	-0.633328	2.10142	-9.45747	2.36139	2.30329	2.33725	2.78125	2.50643	2.48815	0.813683	1.63473
LINC01526	2.43626	1.74791	1.7005	0.648292	2.02325	1.91178	2.88272	2.0677	1.89446	0.717536	2.63698	1.69079
TCF24	2.16215	0.90245	3.22419	-7.10556	1.82841	2.51741	1.46544	1.82643	1.74557	1.96781	2.74173	0.813887
TSSK4	1.29479	1.99311	2.3544	-4.98261	2.41156	1.35613	1.75165	2.40567	1.97557	1.31839	2.01768	2.9809
LOC340017	-6.31103	2.47867	1.80442	-6.94523	2.41538	2.13899	2.21737	2.31857	2.4299	1.55198	2.63423	0.863852
TRPM5	1.58563	0.278483	-0.119421	3.39096	2.53963	1.92593	0.219199	2.56866	0.49727	0.00986883	2.74823	1.31073
SEMG2	0.228619	1.74657	-7.38817	1.91964	1.83247	3.42363	-7.79907	2.57218	3.02825	0.910592	2.0719	-8.32889
QRFPR	1.48829	1.47869	0.576472	-2.08809	3.33625	2.31671	1.49401	2.76637	1.46499	0.984565	1.33152	1.39305
PCK1	1.53911	0.403652	2.17287	-1.46705	2.20422	2.49134	1.71458	1.81737	1.00918	2.45248	2.06651	1.92129
C17orf105	1.27936	2.77781	-8.36101	-8.69867	2.9406	2.84294	3.24477	1.16519	-0.923313	-0.262424	2.04525	-3.74078
CYP7A1	2.26496	1.38574	2.58396	-9.55108	2.31767	2.06328	1.34435	1.00059	2.3308	1.53922	2.14019	0.314528
LINC01209	1.35551	1.96101	-0.834558	2.81895	2.33055	2.24221	2.55967	0.778575	1.07564	0.461878	1.28867	1.62004
LOC100506498	1.46012	2.45663	2.92709	-6.80845	0.231176	1.91145	1.27551	-0.522744	3.00215	1.04467	2.30048	-0.693813
LINC00844	-0.542125	1.74574	-0.721242	-7.44194	2.30556	-0.29326	2.59079	2.51867	0.969386	1.96987	2.77708	2.10237
LOC100506388	1.16531	1.59558	1.88795	-1.27756	2.95464	0.66081	0.249493	2.92696	0.861987	2.48493	1.61698	-0.789484
LINC01538	3.21305	-5.57586	0.945687	-5.97815	0.0375748	1.48771	0.888108	2.21055	1.95885	2.02203	2.76458	0.711465
LCTL	1.45492	0.244665	1.15407	-7.96787	1.89075	2.40182	2.3656	1.8466	-0.995359	2.74873	2.25037	0.783426
LOC729324	2.04745	1.29466	-8.0749	-9.52818	2.96385	2.49391	0.522737	1.31968	0.651807	2.0816	2.36564	1.20162
RANBP3L	1.72268	0.0576416	1.35936	0.141199	1.70328	1.99423	1.62404	1.80013	1.7193	1.4343	2.01691	1.92112
OR3A1	0.963553	2.10063	1.69519	0.443189	2.02023	1.10251	1.06347	1.41969	2.1454	1.941	1.26428	1.08768
NUDT9P1	0.875715	3.08217	2.07702	-8.45822	1.77893	1.81195	0.663976	-0.28589	-0.823228	0.831413	2.56601	1.17412
FAM19A4	2.36269	1.79392	1.47237	-7.16159	-5.32006	1.1915	2.18111	-0.259435	1.54644	2.55451	2.2937	0.653888
SCUBE1	1.99265	1.79269	-8.74816	-7.68475	2.74392	-8.27441	0.424604	3.41209	0.26779	1.55852	1.8638	-1.31625
CASC22	2.02073	2.47061	0.242668	-9.93672	0.933727	0.370992	2.71125	1.49232	2.515	-0.127915	0.105476	1.17959
LOC101928961	1.66205	1.07549	1.95835	-7.1329	2.29891	0.317547	1.59006	2.04337	-0.544437	1.12873	1.49126	2.23288
CYTIP	-3.54726	0.240814	1.57826	-10.0611	2.48614	-7.37438	2.40078	-0.608775	-0.468262	2.6375	1.99042	2.51874
APELA	1.0243	2.44998	1.25866	-9.18719	2.0064	0.952208	-2.92673	0.577357	-8.06298	1.76939	-2.91116	1.71075
TNNI2	0.254742	-0.658528	1.11025	-8.25728	-0.602841	1.39462	0.633301	-0.0147228	1.2715	1.83807	1.78791	1.53804
LOC100996455	0.347988	-0.117603	-0.681233	-8.595	0.940714	-0.170556	2.07448	1.26673	1.74066	1.16485	1.24398	-0.756427
LOC105377421	0.0552845	0.902656	0.483274	-6.17316	-9.18952	0.073132	1.74403	2.18669	-0.287331	2.07172	-1.40943	0.951331
LOC101928307	-0.383984	0.977473	0.674714	-7.56112	1.49138	1.10963	1.70494	-2.89002	0.1443	0.0667202	0.0265395	-0.653673
POU1F1	0.80405	-0.330041	-3.68167	-10.2898	0.738551	-1.29219	1.49894	1.49477	1.48283	-7.44649	0.994267	0.213553
CNGA3	-1.1267	0.0526983	0.342898	1.17085	-0.783473	-0.0321404	0.754182	-0.634702	-0.16688	0.272297	-0.0941518	0.921369
FAM171A2	1.21329	-9.10067	-9.08782	2.78597	1.74278	0.158944	-8.0043	-10.8337	-9.35603	-8.19992	-11.3571	-10.5459
LOC100507221	-1.37862	0.714373	0.976964	-10.3593	-3.43282	-2.59352	0.570704	-2.18124	-0.410647	0.0768436	-0.267342	-8.66306

## Sheet: cyan
	wdNHBE with BN/59 at 36hpi	biological rep1	wdNHBE with BN/59 at 36hpi	biological rep2	wdNHBE with BN/59 at 36hpi	biological rep3	wdNHBE with KY/136 at 36hpi	biological rep1	wdNHBE with KY/136 at 36hpi	biological rep2	wdNHBE with KY/136 at 36hpi	biological rep3	wdNHBE with KY/180 at 36hpi	biological rep1	wdNHBE with KY/180 at 36hpi	biological rep2	wdNHBE with KY/180 at 36hpi	biological rep3	wdNHBE uninfected at 36hpi	biological rep1	wdNHBE uninfected at 36hpi	biological rep2	wdNHBE uninfected at 36hpi	biological rep3
FTH1P5	13.0972	13.1761	13.2025	12.9958	12.9294	12.9284	12.8861	13.1288	13.0397	12.9487	13.0599	12.9422
NFE2L2	12.9591	12.8078	12.8977	12.8301	12.5901	12.7369	12.7481	12.7883	12.7139	12.7441	12.7345	12.7497
FAM3C	12.3435	12.2995	12.4302	12.2243	12.0803	12.2482	12.1601	12.2498	12.2011	12.2459	12.2723	12.2082
TNFRSF21	12.1736	12.1518	12.1364	12.3267	12.2685	12.2802	12.3236	12.2645	12.2418	12.2212	12.2011	12.2396
UBE2E1	12.0552	12.0204	12.0945	12.0284	11.8902	12.0129	11.893	11.9965	11.9796	11.9965	11.9963	12.031
TMEM106B	12.004	12.0818	12.2275	11.8478	11.7462	11.8019	11.852	11.9853	11.9169	11.9552	11.9325	11.9033
HNRNPR	11.9131	11.8723	11.9823	11.7966	11.5862	11.6803	11.7142	11.8153	11.7628	11.8681	11.8429	11.8508
DSG2	11.858	11.7467	11.9315	11.7247	11.5543	11.6021	11.7061	11.8708	11.7673	11.8351	11.8206	11.7652
CD46	11.7868	11.7714	11.875	11.6351	11.4757	11.5832	11.558	11.6084	11.6831	11.6351	11.7956	11.6401
CLINT1	11.6919	11.7121	11.7785	11.6265	11.3804	11.5367	11.6422	11.699	11.6614	11.7462	11.6787	11.6516
CLIP4	11.3735	11.3692	11.5626	11.345	11.1449	11.224	11.1433	11.3749	11.4226	11.2927	11.3551	11.3302
NDFIP2	11.5417	11.397	11.4804	11.2858	11.1211	11.2722	11.2089	11.3134	11.3122	11.3119	11.3129	11.3545
GULP1	11.3766	11.4456	11.7025	11.1977	10.9917	11.0873	10.9542	11.0792	11.1124	11.3606	11.3736	11.2123
RAD21	11.2986	11.2073	11.316	11.1196	10.9113	11.0142	11.0347	11.1645	11.1401	11.1543	11.1494	11.1047
RNF141	11.1707	11.1848	11.2955	11.1628	10.8876	11.105	10.9174	11.0368	11.1585	11.1241	11.1889	11.1883
PRPF40A	11.1106	11.0946	11.1789	11.0365	10.8933	11.0567	10.9441	11.0838	11.1041	11.079	11.0743	11.0181
YTHDF3	11.097	11.0158	11.1873	11.0033	10.8111	10.9176	10.8822	11.0618	11.0344	10.9925	11.0105	10.9566
STK38	11.0298	11.0433	11.1605	11.041	10.8684	11.0497	10.8834	10.9811	10.8511	11.029	10.994	11.0327
SLC35F5	11.096	11.0547	11.2291	10.9851	10.8506	10.9011	10.8443	11.011	10.9312	10.9657	11.0605	10.8795
UFM1	11.113	11.1421	11.2649	10.7559	10.6864	10.7031	10.7247	10.911	10.8532	10.842	11.0167	10.8517
EIF1B	10.9089	10.9786	11.0505	10.9165	10.7075	10.7417	10.7528	10.9513	10.9161	10.793	11.0285	10.7661
ARHGEF12	10.8408	10.9359	10.9826	10.67	10.5543	10.6173	10.6944	10.8458	10.8315	10.8436	10.8234	10.7598
TAF13	10.7867	10.7221	10.9516	10.8273	10.5307	10.5782	10.5993	10.8427	10.8548	10.6171	10.8146	10.5925
UBLCP1	10.7776	10.6398	10.859	10.7075	10.39	10.5251	10.4464	10.7362	10.6166	10.5493	10.6301	10.5489
PLP2	10.3321	10.4761	10.392	10.6665	10.655	10.6872	10.7414	10.6937	10.6368	10.6244	10.7101	10.6498
C1D	10.7437	10.657	10.8444	10.5785	10.3994	10.4681	10.369	10.5825	10.5537	10.7007	10.6416	10.5809
SLC35A3	10.6697	10.5628	10.7988	10.2672	10.1128	10.3644	10.1292	10.3358	10.3745	10.4989	10.5745	10.4905
ACAP2	10.4927	10.4645	10.6927	10.4074	10.1967	10.3481	10.1477	10.3935	10.4638	10.4496	10.4565	10.3168
POLR2K	10.4938	10.4577	10.5005	10.3408	10.253	10.27	10.1437	10.193	10.2738	10.362	10.4819	10.3034
PHF6	10.4954	10.3727	10.531	10.2302	9.98215	10.2089	10.0491	10.1989	10.2443	10.2375	10.3043	10.2084
AEBP2	10.3872	10.2702	10.4805	10.2354	10.0226	10.2394	10.0551	10.2326	10.3414	10.2953	10.287	10.2373
DPYD	10.4613	10.2733	10.5887	10.0156	9.90065	10.1338	9.94494	10.1544	10.0253	10.2333	10.4216	10.1922
NUDT19	10.2277	10.2212	10.4379	10.0596	9.77045	10.0118	9.94716	10.1659	10.2483	10.2773	10.3391	10.1818
UFL1	10.1609	10.1523	10.3982	10.1475	9.87342	10.067	10.018	10.2277	10.2852	10.0474	10.2924	10.0873
FBXO11	10.215	10.1495	10.2899	10.2323	9.96795	10.1145	9.98427	10.1797	10.1537	10.1377	10.0787	10.2045
RC3H2	10.3125	10.2874	10.4877	10.1125	9.88942	10.0686	9.93385	10.1261	10.0826	10.1346	10.1372	10.0415
CDC42EP3	10.4176	10.2173	10.3171	10.0694	10.0293	10.1751	9.8703	10.0459	9.99218	10.1498	10.0347	10.1308
PDHX	10.209	10.2374	10.2155	10.0932	10.0069	10.1004	9.98023	9.99471	9.97454	10.0485	10.1339	10.0451
REST	10.2074	10.0633	10.3196	9.99103	9.84508	10.0137	10.0007	10.133	10.0767	10.0978	10.1252	10.0443
KIAA0319L	10.2351	10.1971	10.1978	9.87774	9.81314	9.99674	9.86991	9.9008	9.76591	10.026	9.96806	9.95205
TMEM87B	10.1089	10.0725	10.2562	9.80817	9.79064	9.7804	9.71223	9.81264	9.87314	9.85456	10.0417	9.86765
IGF2BP2	9.93312	10.0333	10.1254	9.88448	9.71231	9.89574	9.75798	9.86143	9.79608	9.85852	9.97281	9.95161
TOR1AIP2	9.91105	9.98445	10.0128	9.90494	9.76345	9.79435	9.82167	9.88081	9.91434	9.90904	9.83493	9.88909
CUL5	9.92658	9.92013	9.94576	9.84208	9.72134	9.86112	9.75665	9.77075	9.83684	9.90293	9.83003	9.87342
MRPL50	9.98991	9.89576	10.013	9.77478	9.53905	9.81145	9.68035	9.84523	9.86788	9.84435	9.89815	9.79902
ATF2	9.85793	9.94243	10.1878	9.72941	9.45643	9.59956	9.58322	9.81129	9.72748	9.79929	10.0961	9.79882
ETV6	9.95881	9.99285	10.0534	9.84334	9.66542	9.82372	9.66999	9.71092	9.59444	9.84467	9.66093	9.7593
TSNAX	9.93069	9.90022	10.0265	9.69635	9.47295	9.74022	9.50404	9.70238	9.79898	9.81489	9.88995	9.80572
LIMD1	9.96277	9.95484	10.0654	9.62908	9.29338	9.6471	9.55922	9.8628	9.65012	9.90145	9.82873	9.73757
ASUN	9.85832	9.8298	9.7936	9.74864	9.67897	9.77915	9.65072	9.71547	9.81848	9.73965	9.80768	9.76582
CISD2	9.57679	9.77148	10.0451	9.73574	9.4654	9.48	9.44892	9.8131	9.8148	9.67556	9.92168	9.63811
SLU7	9.81155	9.77471	9.84632	9.64874	9.4588	9.6398	9.50678	9.52156	9.65975	9.7257	9.6688	9.66653
PRKAA1	10.0293	9.8316	10.0308	9.39092	9.19226	9.49046	9.23174	9.52784	9.28199	9.61182	9.67681	9.62491
UMAD1	9.71534	9.55783	9.81839	9.47266	9.35473	9.53086	9.31217	9.48367	9.58633	9.62314	9.51218	9.46891
NPIPA1	9.89728	10.0906	9.83449	9.51032	9.26764	9.39073	9.34188	9.43788	9.28269	9.39818	9.15462	9.44095
RAI14	9.59795	9.65207	9.78586	9.5458	9.31298	9.49036	9.36351	9.43492	9.34047	9.59036	9.61564	9.50476
LACTB2	9.7192	9.64195	9.7523	9.48148	9.11204	9.48613	9.22392	9.36588	9.44334	9.62145	9.55335	9.50494
TC2N	9.57819	9.40247	9.78796	9.41182	9.21606	9.45812	9.27945	9.49566	9.39371	9.48621	9.5428	9.4349
REL	9.58254	9.53783	9.6608	9.38658	9.06553	9.28358	9.3826	9.50012	9.36796	9.54064	9.44643	9.40278
SETD2	9.53027	9.55875	9.54382	9.36076	9.30547	9.43372	9.27187	9.41172	9.32456	9.4595	9.39997	9.41314
UEVLD	9.67041	9.49545	9.62049	9.29261	9.12621	9.4068	9.18996	9.22654	9.36842	9.47191	9.44275	9.45112
CTBS	9.56956	9.46672	9.55359	9.42963	9.31794	9.49929	9.20268	9.28466	9.24887	9.4013	9.36197	9.36381
CHM	9.2153	9.25318	9.39687	9.31441	9.13331	9.17721	9.10675	9.36066	9.30521	9.2473	9.37402	9.25918
ZNF468	9.23814	9.2427	9.4587	9.38239	8.9845	9.24501	9.0088	9.34918	9.30239	9.21913	9.33721	9.21374
STK17B	9.26128	9.43911	9.63356	9.07982	8.81076	9.12764	9.05066	9.21313	9.20882	9.28068	9.49462	9.22623
LTN1	9.1458	9.23355	9.44698	9.24985	9.01104	9.11884	9.11727	9.26902	9.31308	9.25452	9.28992	9.09931
COMMD10	9.21001	9.25223	9.35558	9.16351	8.92985	9.06398	8.99914	9.16177	9.23254	9.16754	9.25516	9.16384
MED13L	9.16513	9.20271	9.35101	9.04802	8.83341	8.99524	8.96842	9.14147	9.16548	9.14561	9.18192	9.06135
NFATC2IP	9.31422	9.17841	9.30077	8.84823	8.80583	8.82958	8.77175	8.94467	9.03027	8.98669	9.2132	9.04325
KRIT1	9.17637	9.16133	9.30367	8.9496	8.69863	8.80866	8.70274	8.97514	8.93314	9.08419	8.92014	9.01398
ICK	9.37289	9.2412	9.42068	8.8321	8.86931	9.10945	8.60728	8.68229	8.69764	8.92315	8.96723	8.83923
USP32	8.93749	8.96032	9.14843	9.06716	8.80063	8.85454	8.75545	8.97507	9.00797	9.02179	9.0339	8.90389
PPIL4	9.16745	9.14889	9.13708	8.89065	8.61083	8.76699	8.67949	8.90369	8.81631	9.09231	8.99064	8.98962
ENTPD5	9.02725	9.03663	9.18209	8.9318	8.69265	8.90517	8.63542	8.78695	8.79667	9.03343	9.00003	8.8895
HLA-DMB	9.26801	9.26202	9.30607	8.70725	8.83061	8.91962	8.53114	8.58472	8.57308	8.85789	8.96872	8.7894
TUBE1	8.81047	9.1052	9.16871	8.97349	8.62365	8.66074	8.6206	9.08907	8.95896	8.70195	9.11742	8.69325
ECEL1	8.00831	7.83029	7.5998	9.09255	9.23143	9.09448	9.07293	9.10111	9.01813	8.78764	8.63914	8.77961
NAF1	9.13103	8.95024	8.94622	8.78084	8.44144	8.693	8.35629	8.53591	8.58343	8.84411	8.83827	8.76423
ZNF302	8.8763	8.76004	8.79677	8.78772	8.54404	8.62688	8.5866	8.69393	8.71185	8.58648	8.7057	8.70441
FOXK1	8.96469	8.92833	8.97794	8.56851	8.3422	8.51078	8.46352	8.53748	8.62674	8.78828	8.83176	8.68059
SIRT1	8.60867	8.64376	8.86105	8.7751	8.41509	8.48627	8.45938	8.6403	8.70097	8.61226	8.7309	8.44912
FAM222B	8.67261	8.68099	8.68399	8.5765	8.49908	8.6737	8.54102	8.5453	8.58089	8.69404	8.58585	8.58996
CEP104	8.86973	8.6816	8.94167	8.35457	8.21396	8.44577	8.212	8.53329	8.3146	8.68696	8.65077	8.5458
HIST3H3	8.75023	8.64982	8.68973	8.36866	8.04435	8.42158	8.46517	8.74938	8.54193	8.36678	8.52513	8.62963
QTRT2	8.47431	8.52238	8.72721	8.39903	8.16265	8.29794	8.28141	8.37745	8.46879	8.43889	8.50676	8.41939
TGDS	8.41718	8.52267	8.59527	8.36531	8.20878	8.34944	8.16519	8.33679	8.1848	8.37848	8.49736	8.38156
SIRT5	8.55858	8.51761	8.52121	8.43572	8.21726	8.37183	8.05388	8.17498	8.13876	8.30821	8.33168	8.2516
CHPF2	8.10007	8.1534	8.01251	8.26538	8.29819	8.43656	8.41916	8.36984	8.36433	8.33133	8.36889	8.28131
TSPAN15	8.28666	8.33673	8.41262	8.17293	7.81924	8.23563	7.94719	7.98851	8.12194	8.35065	8.30107	8.32254
SLC20A2	8.36303	8.34097	8.33983	8.0759	8.04643	8.11488	7.93956	8.03973	8.17741	8.03023	7.99215	8.10933
ZNF19	8.33771	8.23886	8.33339	8.03607	7.966	8.00741	7.81332	8.17589	8.04992	8.18369	8.1196	8.12531
CADPS2	8.16967	8.22581	8.40948	8.06844	7.994	7.99546	7.934	8.04563	8.08533	8.01746	8.16943	8.07088
IKZF5	8.29348	8.23027	8.44702	8.08371	7.82448	7.96671	7.74274	7.96804	8.01272	8.16058	8.22846	8.13411
FAM149B1	8.14453	8.16343	8.14247	8.10186	8.02998	8.08472	7.93738	8.12485	8.16123	8.12968	8.10934	8.07042
MAGOHB	8.27042	8.36558	8.50643	7.96729	7.61915	7.8243	7.9061	8.03636	8.05692	8.07051	8.16765	7.82819
ASNA1	8.04156	8.18339	8.0867	7.90547	7.70476	7.95375	7.78539	7.67811	7.88178	8.18702	7.9656	8.14584
PTCD2	8.0918	8.01716	8.12565	7.95851	7.6265	7.79583	7.88414	7.95888	8.01116	7.99678	8.01918	7.92717
BRD9	7.86582	7.8952	7.77345	7.95543	8.02978	8.02466	8.06916	7.98969	7.84936	7.96378	7.94946	8.00802
CDK5RAP1	8.20466	8.19737	8.1602	7.77878	7.64179	7.93227	7.68859	7.82362	7.73297	7.89931	7.97349	7.94063
KDM6B	8.04448	8.00258	8.19206	7.84236	7.50273	7.69097	7.613	7.85862	7.93554	8.02888	8.08792	7.85317
CHD6	8.16765	8.21721	8.3661	7.75772	7.5526	7.83841	7.59248	7.83918	7.82839	7.94481	7.59517	7.64887
ZNF567	7.88927	7.91028	8.09308	8.00598	7.70002	7.78026	7.62747	7.78238	7.914	7.87202	7.91123	7.88579
PRSS2	7.37345	7.51701	7.50834	7.83517	8.01496	8.06043	8.18419	8.00819	8.18313	7.63826	7.74489	7.84179
MTM1	8.04166	7.956	8.0686	7.80563	7.5264	7.80022	7.52232	7.66633	7.72623	7.88937	7.7412	7.85644
CTXN1	7.54395	7.54643	7.27018	7.78837	7.82556	7.76799	7.95005	7.83735	7.76857	7.8569	7.76453	7.9325
SRFBP1	7.8998	7.7739	7.9794	7.57974	7.57773	7.76293	7.46442	7.63025	7.69145	7.71034	7.76761	7.52932
ABHD13	7.76144	7.64423	7.86256	7.60828	7.32435	7.50289	7.49822	7.38483	7.48095	7.63033	7.59102	7.42409
ZNF623	7.67459	7.7446	7.73412	7.35953	7.00192	7.38487	7.28279	7.40197	7.40268	7.49507	7.61723	7.40426
NSUN4	7.63489	7.71391	7.69744	7.28873	7.15764	7.32421	7.29455	7.41183	7.4417	7.57962	7.50939	7.4688
SSPN	7.8377	7.95939	7.84059	7.1124	6.92672	7.16143	7.08963	7.23797	7.22853	7.36148	7.45868	7.5462
FAM76A	7.48579	7.41613	7.61902	7.35855	7.04884	7.21368	6.7572	7.0228	7.17889	7.41647	7.34904	7.29706
LRP12	7.10331	7.16858	7.46135	7.14646	6.91302	6.66709	6.82431	7.33236	7.21159	7.07286	7.40719	6.99473
LDB1	6.65481	6.69827	6.66263	7.24109	7.22001	7.11073	7.34964	7.22234	7.1139	7.28719	7.113	7.09665
CARMIL2	6.7025	6.43268	6.27975	7.12987	7.36648	7.09759	7.66909	7.19173	7.55148	6.83165	7.06168	6.75494
RAB33B	7.09714	7.15939	7.38434	7.05386	6.67119	6.76937	6.86563	6.99056	6.8552	7.12507	6.96618	7.09217
GPATCH2	6.89857	6.75737	7.05969	6.7159	6.32115	6.67103	6.62426	6.7365	6.67816	6.80692	6.79441	6.59942
PICK1	6.59692	6.72251	6.52635	6.70098	6.82761	6.87476	6.77064	6.65799	6.65416	6.64867	6.70235	6.67173
SYT12	6.01068	6.14921	6.07163	6.47957	6.77858	6.50737	6.99527	6.79123	6.67072	6.25749	6.29501	6.55528
NAGPA	6.16868	6.21312	6.08773	6.6103	6.63208	6.48987	6.73136	6.59462	6.4969	6.63889	6.46632	6.34531
MED9	6.27059	6.50438	6.34018	6.55071	6.58602	6.49182	6.66487	6.42477	6.31353	6.38592	6.4393	6.56544
GINS3	5.98246	5.85998	5.83981	6.61818	6.36285	6.36836	6.6883	6.41815	6.55645	6.41237	6.35214	6.18119
ARC	5.50714	5.54863	5.78491	6.44106	6.56176	6.11874	6.94711	6.30854	6.44542	6.23936	6.38015	6.32149
CECR2	6.15613	6.23159	5.91535	6.22181	6.45129	6.1841	6.41475	6.32594	6.39834	6.25455	6.17795	6.29669
CCZ1	5.8063	5.97518	5.6106	6.38525	6.28417	6.31483	6.45164	6.53978	6.5066	6.2776	6.13391	6.25362
ANKRD55	4.15701	5.07695	4.30316	6.36788	6.6321	6.7325	6.5697	6.62642	6.48386	6.49826	6.11307	6.47583
SPRN	5.59622	5.74931	5.59433	6.17981	6.43614	6.30657	6.08471	6.09288	5.91912	6.10532	6.08542	5.94531
TPD52L3	4.86497	5.59732	5.0809	5.7103	6.08693	6.33957	6.36874	6.58762	6.36576	5.91918	5.39451	6.06424
ZNF862	5.68379	5.91007	5.46731	5.99342	6.12959	5.93121	6.08718	6.08118	6.12807	5.98847	5.90589	5.82836
R3HDML	5.46951	5.53335	5.6962	6.10842	6.33304	5.87469	6.41696	5.9354	5.95508	5.93155	5.65977	5.99984
LOC643085	6.24191	6.14449	6.16843	5.80478	5.29898	5.70354	5.55271	6.03107	5.71736	6.00106	6.00514	5.85784
TAF1A-AS1	6.18511	6.0054	6.02993	5.87974	5.74188	5.92018	5.5305	5.78301	5.81756	6.0026	5.98699	5.68546
LOC400940	5.56815	5.74289	5.64012	5.89508	6.30144	5.60574	6.22652	5.96294	5.73923	5.84539	5.80128	5.9053
LOC101926967	5.72866	5.84697	5.44871	5.88152	6.05371	5.97336	5.94576	5.87504	5.78459	5.8412	5.83122	5.75423
ACVR2B-AS1	5.98857	5.73995	6.00219	5.75216	5.49663	5.81597	5.44535	5.56166	5.93283	5.71796	5.7507	5.85274
CYP2D6	5.46176	5.36437	5.56317	5.68086	5.96446	5.79973	6.20505	5.56214	5.81414	5.97485	5.53893	5.56007
IFFO1	5.46569	5.20203	5.53202	5.64319	5.97874	5.62904	5.87294	5.65655	5.86613	5.85774	5.33105	5.74969
PRR7-AS1	5.4574	5.44435	5.5511	5.485	5.76933	5.65646	5.68639	5.8485	5.57284	5.49728	5.58917	5.49233
IMPG2	5.43608	5.44999	5.43192	5.62838	5.80174	5.59018	5.9861	5.63621	5.36564	5.50916	5.45491	5.66548
SPP2	6.10348	6.12001	6.10126	5.32148	4.45345	4.9842	4.82732	5.61652	4.96406	5.6954	5.99968	5.58567
SCRG1	5.40556	5.22914	5.26162	5.45506	5.70146	5.36029	5.59778	5.52323	5.58496	5.35669	5.58994	5.30215
GPHB5	5.10455	5.30501	4.72078	5.50508	5.79137	5.91163	5.84759	5.47143	5.36468	5.21648	5.41565	5.32546
KCNK7	5.15083	5.3331	4.97778	5.53333	5.61497	5.64626	5.40651	5.46293	5.35455	5.63367	5.29198	5.36861
PROK1	5.21574	5.08036	5.15574	5.38237	5.61272	5.49009	5.5631	5.46503	5.40855	5.29567	5.30699	5.53576
IDO2	5.27672	5.29552	4.95337	5.31753	5.59418	5.35021	5.46561	5.3683	5.16181	5.17242	5.09712	5.3915
LOC643549	4.58304	5.0145	4.71006	5.09075	5.35193	5.28589	5.60026	5.40749	5.5744	5.11985	5.02572	5.06545
RHO	4.9186	4.85109	4.8827	5.02338	5.24914	5.37496	5.38596	5.3503	5.24307	5.04944	4.89676	5.23038
ESPN	4.82803	4.92027	4.33136	5.18142	5.37314	5.05269	5.58232	5.3999	5.15791	4.98243	4.91282	5.06315
GCKR	4.44744	4.77533	4.56711	4.98093	5.14666	5.32794	5.19943	4.74444	4.63967	5.22902	4.8493	4.9953
CHN1	4.65565	5.09086	4.62679	4.85412	5.25348	5.05421	5.27362	4.82721	4.67971	4.75621	4.98487	4.89411
CLEC14A	4.52812	4.52066	4.50556	4.80177	4.94787	4.77472	5.27436	4.90804	4.98418	4.55739	4.64873	4.85511
TULP1	4.22811	4.63757	4.39926	5.02402	5.24764	4.6881	5.2659	4.78596	4.92017	4.60249	4.30419	4.7249
PROSER2-AS1	4.46299	4.45489	4.44342	4.55868	4.846	4.61012	4.7333	4.85508	4.57759	4.53411	4.68719	4.45234
PTPN5	4.15925	4.36591	4.27287	4.46962	4.70642	4.73741	4.79072	4.68087	4.73758	4.65253	4.57341	4.64585
ECM2	4.8643	4.45715	4.81393	4.39587	4.13172	4.40459	4.05517	4.68894	4.95353	4.12617	4.69713	4.50222
AICDA	4.05205	3.72323	4.09076	4.54802	4.84576	4.35997	4.90418	4.47184	4.41818	4.26149	3.93255	4.58867
PGLYRP2	3.40884	4.18926	3.53715	4.16484	5.0534	4.49389	4.63082	4.56015	4.72538	4.10948	4.07134	4.57108
ZMAT4	4.22729	4.53995	4.67583	3.70897	3.98354	3.85318	3.58735	4.06099	4.2224	4.0878	4.24867	3.96655
GRIP2	3.74925	3.76488	3.5403	4.20979	4.55125	4.28623	4.24219	4.04704	3.97005	4.00054	3.79006	4.16187
FOXG1	3.65826	3.51049	3.585	4.08029	4.25704	4.06703	4.4105	3.88307	3.9544	4.08581	3.59334	4.12904
TMEM86B	3.1525	2.9758	3.64203	3.91759	4.50611	3.7472	4.37461	3.58209	3.70643	4.03212	3.78562	3.64061
BEGAIN	3.51293	3.99736	2.88588	3.69175	4.18468	3.34603	4.05049	3.78709	3.8337	3.64792	3.53121	3.59247
CECR7	3.5519	3.18525	2.51249	3.81265	4.3657	3.62915	3.90069	4.35622	3.58511	3.09179	3.74675	3.55375
LOC101926942	3.81295	4.16858	4.1013	3.61664	2.33336	3.6127	2.89818	2.50101	3.53686	4.0358	3.44256	3.94387
LOC101928583	3.65749	3.94912	4.20764	3.57805	2.84535	3.06722	2.95187	3.54431	3.26249	3.58333	3.44027	3.37663
COX17	2.48551	2.8916	2.6092	3.39676	3.73618	3.48273	4.26089	3.84108	3.60708	3.45728	3.43895	3.45376
LOC101930608	3.82863	3.57789	3.75863	2.61918	1.83014	2.672	3.1679	3.60877	2.77758	3.19248	3.19402	2.87988
ANKRD36C	2.66456	2.52387	2.54498	3.35425	3.58924	3.28163	3.37891	3.36617	3.25113	3.33257	2.77109	3.02099
MYL1	3.31333	3.38717	3.6061	3.02615	1.61078	1.97926	1.89441	3.27887	2.41395	2.86219	2.90569	2.8469
IL3	1.39093	1.49747	1.82738	3.18185	3.23974	2.98334	3.12673	2.34675	2.06124	2.71535	1.71263	2.44214
HYMAI	2.9018	2.38818	3.14041	1.78808	1.20024	2.23551	1.53159	2.04342	2.08334	2.80747	2.69222	2.30708

## Sheet: green
	wdNHBE with BN/59 at 36hpi	biological rep1	wdNHBE with BN/59 at 36hpi	biological rep2	wdNHBE with BN/59 at 36hpi	biological rep3	wdNHBE with KY/136 at 36hpi	biological rep1	wdNHBE with KY/136 at 36hpi	biological rep2	wdNHBE with KY/136 at 36hpi	biological rep3	wdNHBE with KY/180 at 36hpi	biological rep1	wdNHBE with KY/180 at 36hpi	biological rep2	wdNHBE with KY/180 at 36hpi	biological rep3	wdNHBE uninfected at 36hpi	biological rep1	wdNHBE uninfected at 36hpi	biological rep2	wdNHBE uninfected at 36hpi	biological rep3
S100A8	13.3084	13.2979	13.3993	13.8087	13.6596	13.6872	13.7583	13.693	13.8346	13.4722	13.5808	13.5041
ANXA1	13.4638	13.4539	13.4684	13.6197	13.5045	13.5598	13.5893	13.5676	13.598	13.5804	13.4944	13.6047
SLPI	13.5903	13.6024	13.5243	13.4414	13.4564	13.5492	13.4866	13.4692	13.4117	13.4242	13.4059	13.4842
S100A6	13.359	13.3676	13.2292	13.2213	13.234	13.3308	13.256	13.194	13.1999	13.2299	13.2429	13.2757
ARPC2	12.6375	12.6685	12.5774	12.7435	12.666	12.731	12.7921	12.7881	12.8095	12.7276	12.7602	12.7878
UPK1B	12.4613	12.5304	12.471	12.5874	12.4862	12.7033	12.6695	12.6394	12.6839	12.5135	12.6094	12.6691
S100A10	12.1745	12.1786	12.1825	12.699	12.5534	12.5661	12.6571	12.6387	12.7807	12.3413	12.5136	12.4587
NDUFB4	12.2995	12.2809	12.1989	12.3596	12.3124	12.4504	12.3789	12.3617	12.3533	12.3186	12.2962	12.3231
VAMP8	12.1457	12.081	12.0085	12.25	12.155	12.305	12.1939	12.1636	12.3051	12.2833	12.1681	12.2426
CXCL1	12.427	12.249	12.5554	11.9568	11.9851	12.0757	12.1102	12.2293	11.8974	12.2325	12.3831	12.0302
HNRNPK	12.1214	12.1906	12.1363	12.2366	12.2113	12.2231	12.1744	12.1781	12.1656	12.1862	12.2298	12.1667
RAB11A	11.9806	12.0109	11.9218	12.3389	12.1932	12.2764	12.2987	12.1804	12.3006	12.1615	12.1526	12.1911
CTNNA1	12.0301	12.0844	12.0585	12.198	12.1729	12.2419	12.2462	12.1516	12.1162	12.2369	12.0929	12.2389
KRT10	11.6463	11.5235	11.6882	12.3903	11.9611	12.458	12.3676	12.3994	12.5647	11.8966	11.7295	12.2223
KRT14	11.1934	11.4488	11.7925	12.3063	12.0123	11.9427	12.5852	12.3549	12.3812	11.9754	12.388	12.0849
SERPINB5	11.7408	11.8792	11.8504	12.2778	12.1671	12.1971	12.2374	12.2027	12.3424	11.7915	12.0531	11.973
BZW1	11.925	11.9411	11.9449	12.0647	11.9208	11.9748	12.0235	12.0264	12.0522	12.0098	12.0639	12.0456
VDAC2	11.6462	11.8098	11.7493	12.0927	12.0164	12.0203	12.0487	11.9958	12.053	11.8131	11.9867	11.9513
DDX17	11.8041	11.9528	11.9068	11.8236	11.8433	11.8022	11.8257	11.8542	11.6721	11.9188	11.9424	11.9525
TXNDC17	11.4984	11.5161	11.4723	11.8517	11.6609	11.7499	11.9077	11.8256	11.9373	11.6344	11.8026	11.6704
HEBP2	11.3724	11.4966	11.4513	11.8335	11.7099	11.7592	11.7693	11.7949	11.86	11.5602	11.5657	11.5868
EIF5	11.3037	11.4261	11.2704	11.4655	11.4553	11.5531	11.5052	11.5831	11.4967	11.5331	11.5387	11.5474
VPS26A	11.3218	11.4012	11.3759	11.4977	11.4296	11.4825	11.4242	11.4892	11.5354	11.4582	11.555	11.5034
PSMC6	11.3964	11.3492	11.3671	11.6872	11.4663	11.4783	11.4484	11.3578	11.6071	11.2573	11.4364	11.2788
LMBRD1	11.2978	11.4184	11.3283	11.5059	11.4185	11.5621	11.4425	11.4374	11.5167	11.366	11.3427	11.4105
PUM1	11.4911	11.4774	11.4956	11.3645	11.2371	11.3281	11.3324	11.4363	11.356	11.4681	11.3096	11.4159
CHURC1	11.5194	11.4824	11.397	11.1729	11.2158	11.2945	11.1868	11.2115	11.2256	11.2536	11.243	11.2876
HLA-DRB1	11.5938	11.5778	11.4913	11.2073	11.355	11.4406	10.9624	11.0656	10.9334	11.2415	11.0958	11.2495
WDR1	11.1545	11.2371	11.1717	11.3777	11.2519	11.362	11.2846	11.2535	11.2636	11.2695	11.2636	11.3037
SUGT1	11.08	11.151	11.0965	11.2897	11.2144	11.2992	11.1587	11.2138	11.2273	11.201	11.2298	11.2112
HLA-DPA1	11.5912	11.5066	11.5156	11.1785	11.2371	11.3144	10.7508	10.9134	10.8393	11.0401	10.929	11.0473
UBE2H	10.9976	11.1115	10.9372	11.2618	11.1802	11.2777	11.1636	11.2744	11.1035	11.1039	11.2563	11.216
AKR1B10	10.6857	10.8975	10.7281	11.1921	10.9342	11.0671	11.3297	11.2	11.5249	11.0348	11.2715	11.0937
UBE2N	11.0136	10.9967	10.9103	11.1396	11.112	11.2116	11.1538	10.9963	11.2049	11.0322	11.1208	11.1039
MGAT4B	10.9231	11.0122	10.9824	11.129	10.9498	10.9771	10.9583	11.0415	11.1706	11.0398	11.0355	10.9791
VAMP3	10.8819	11.0634	10.8112	11.0092	10.9794	11.0766	11.0718	10.9933	11.002	10.9237	11.0519	11.0277
LAMTOR1	10.7624	10.9266	10.8199	11.0574	10.9009	11.0094	11.0661	11.0451	11.0224	10.9923	10.9353	10.9224
BLOC1S2	10.8643	10.9304	10.9585	10.9994	10.8527	10.9626	10.9131	10.9869	11.0499	10.9152	11.0115	10.8978
PFN1	10.7025	10.9477	10.8869	11.0842	10.8434	10.8959	11.0447	11.0297	11.0507	10.9459	10.8708	10.9315
HDAC1	10.722	10.8051	10.7834	11.0098	10.816	10.9922	10.9968	10.9567	11.0948	10.8346	10.902	10.8253
PPDPF	10.7883	10.8095	10.7999	10.9351	10.7868	10.9753	10.9832	10.93	10.8803	10.9132	10.7688	10.9229
AP2S1	10.6284	10.8066	10.5958	10.9531	10.8793	11.0161	10.9854	10.9663	11.0198	10.8861	10.7702	10.8824
CWC15	10.803	10.8473	10.7193	10.8579	10.7532	10.9212	10.9111	10.9327	10.929	10.8603	10.8617	10.9031
DYNLT3	10.588	10.6003	10.6595	10.9381	10.792	10.9341	10.8026	10.8523	11.0314	10.7657	10.8454	10.7967
GTF2A2	10.6602	10.6362	10.5654	10.9919	10.7994	10.8987	10.8351	10.8653	10.9264	10.7546	10.8246	10.8031
MBNL1	10.8638	10.8656	10.889	10.6471	10.6544	10.7615	10.7061	10.8039	10.719	10.785	10.8132	10.7947
UCHL3	10.6423	10.6846	10.6718	10.7318	10.5956	10.7068	10.7645	10.7565	10.9298	10.7418	10.6868	10.5925
EMC3	10.5037	10.6352	10.527	10.8425	10.7948	10.7939	10.7634	10.7056	10.8609	10.5956	10.7137	10.6432
RNF7	10.5234	10.588	10.5077	10.8541	10.7024	10.7283	10.782	10.7674	10.7269	10.697	10.6436	10.5779
UBE2I	10.4192	10.6401	10.4282	10.7581	10.6905	10.7379	10.8214	10.7349	10.6934	10.5721	10.7136	10.675
SSR2	10.5125	10.6386	10.4899	10.647	10.6396	10.6451	10.7062	10.7217	10.6167	10.697	10.7652	10.6911
PRELID1	10.41	10.5156	10.4664	10.6274	10.5454	10.5909	10.6391	10.5591	10.8318	10.4936	10.5815	10.524
RNF181	10.4532	10.582	10.4023	10.5454	10.5504	10.6053	10.5614	10.593	10.6071	10.5041	10.6037	10.5333
GOLGA4	10.3583	10.4936	10.56	10.5379	10.4543	10.5077	10.512	10.6427	10.5815	10.4911	10.5455	10.5405
UFD1L	10.299	10.3231	10.2807	10.6354	10.5216	10.6018	10.5565	10.4635	10.631	10.4777	10.5525	10.5488
RNF138	10.6104	10.5614	10.6356	10.5144	10.4721	10.5623	10.3066	10.439	10.4305	10.439	10.3254	10.3686
DNAJB1	10.2748	10.461	10.3595	10.6082	10.4028	10.5361	10.5077	10.4162	10.6003	10.4631	10.4111	10.4999
ZNF185	10.0181	10.2552	10.1802	10.6666	10.376	10.6163	10.6631	10.721	10.8117	10.262	10.2686	10.3357
GINM1	10.2393	10.3253	10.2833	10.3905	10.3	10.4285	10.3968	10.4027	10.391	10.4376	10.4689	10.4682
FDPS	9.96679	10.1165	10.1099	10.5413	10.3787	10.4375	10.3709	10.3511	10.5914	10.417	10.6382	10.4589
TMEM154	10.133	10.225	10.1897	10.55	10.2816	10.293	10.4052	10.5514	10.6816	10.207	10.3556	10.3403
AFTPH	10.1715	10.3133	10.1781	10.2666	10.2509	10.3937	10.2902	10.3283	10.3062	10.1941	10.2997	10.2746
ATP6V1C1	10.0536	10.1904	10.2312	10.3506	10.305	10.265	10.2237	10.277	10.3104	10.3177	10.3065	10.231
ATG5	10.1452	10.1739	10.2146	10.2898	10.2092	10.3337	10.2318	10.3438	10.3291	10.279	10.2851	10.2242
TST	10.0404	10.2262	9.96493	10.1983	10.1091	10.3552	10.2523	10.2135	10.2962	10.3549	10.4522	10.3838
NAT1	10.1917	10.1193	9.99154	10.4159	10.1701	10.4268	10.2057	10.2936	10.4523	10.2203	10.0416	10.2935
ATP6V1B2	10.0125	10.1834	10.11	10.3868	10.2373	10.3353	10.2555	10.2376	10.4089	10.1158	10.2517	10.2579
GRSF1	10.0367	10.1043	10.1296	10.3606	10.2835	10.3849	10.2203	10.2323	10.3828	10.192	10.2356	10.2199
TGFBR2	10.08	10.1644	10.0904	10.2363	10.0911	10.0998	10.1575	10.2495	10.2538	10.2513	10.1758	10.2096
MIEN1	10.0338	10.1983	9.97602	10.2363	10.2608	10.284	10.1921	10.047	10.2036	10.1436	10.1626	10.2479
DCTN2	9.90139	9.97986	9.89452	10.2195	10.067	10.263	10.179	10.1265	10.2363	10.2067	10.3173	10.2473
PSMC3	9.99446	10.0646	9.88105	10.163	10.1099	10.1728	10.1137	10.127	10.2638	10.1958	10.3012	10.2107
TMEM159	9.68099	9.89608	9.74327	10.3417	10.2794	10.304	10.1715	10.3952	10.4017	9.99357	10.0627	9.91186
SNAPIN	10.009	10.1168	9.92868	10.1183	10.1506	10.2974	10.1322	10.1579	10.1851	10.0617	10.0641	10.1651
TP53I3	9.78279	9.85683	9.75378	10.2922	10.1482	10.2174	10.2386	10.3756	10.4648	9.91558	10.159	9.99709
PCDH7	10.3546	10.2622	10.272	10.0004	9.93521	9.90582	9.96356	10.0145	10.0338	10.3153	9.99683	10.144
LYPD3	9.21712	9.67914	9.41241	10.4447	9.96105	10.2737	10.4875	10.3336	10.8363	9.85185	9.87526	10.0372
UBBP1	10.5409	10.2447	10.2502	9.85019	9.77159	10.0721	9.92987	10.0304	10.0761	9.98722	10.1847	10.061
TIAL1	9.81431	10.0313	9.96487	10.2593	10.0457	10.086	10.1581	10.2675	10.252	10.0356	10.111	10.0346
SPIN4	9.92384	10.1034	10.1369	10.1357	10.0177	10.0544	10.0296	10.0778	10.415	10.0312	10.0976	9.94333
DNM1L	9.94401	9.93241	10.117	10.1482	9.87705	10.0148	10.1038	10.1789	10.3396	10.0518	10.0867	9.96803
CPSF6	9.96969	9.99031	9.96413	10.1474	9.94569	10.2023	9.98984	10.0585	10.1811	10.1013	10.1088	10.0231
PROSC	9.91965	10.025	9.92243	10.106	9.97134	10.1297	10.0477	10.0409	10.1085	10.0736	10.1017	10.0759
PPP1CA	9.79808	9.93061	9.8162	10.1289	9.96777	10.1083	10.1284	10.0052	10.1076	10.1361	9.96923	10.1224
CCDC53	9.87195	9.96186	9.85566	10.0496	9.86128	10.1137	9.93438	10.0863	10.121	10.093	10.0935	10.1161
PSMD13	9.80675	9.83476	9.69436	10.0432	9.85933	10.1169	9.91061	9.85485	9.99232	9.7224	9.89751	9.83754
ACADVL	9.62805	9.69445	9.61677	10.0248	9.82972	9.90766	10.0578	9.95111	10.0461	9.86526	9.80277	9.97762
RAB5B	9.69494	9.89414	9.82543	10.0422	9.81892	9.91961	9.92156	9.82332	9.89883	9.80895	9.86725	9.86002
SCAND1	9.71276	9.78118	9.59011	9.98306	9.89313	10.0477	9.90411	9.80432	9.97	9.76865	9.74353	9.83883
FLII	9.72805	9.72315	9.65092	9.92072	9.84003	9.92952	9.95996	9.83613	9.853	9.8657	9.71859	9.82925
MSRB2	9.71318	9.74877	9.5073	9.81473	9.73508	9.86646	9.79849	9.74766	9.74616	9.78705	9.79664	9.79517
ZNF326	9.58063	9.67263	9.75138	9.89694	9.64946	9.88306	9.75929	9.68694	9.87536	9.74114	9.76239	9.61533
SLC30A7	9.82825	9.88929	10.0634	9.56707	9.53252	9.46539	9.56106	9.81658	9.61841	9.67103	9.69984	9.55618
UBE2NL	9.61124	9.59128	9.64479	9.74663	9.729	9.77974	9.66118	9.67643	9.82056	9.68266	9.68242	9.74182
SPAG9	9.38278	9.44874	9.54129	9.77448	9.66819	9.64907	9.72738	9.83705	9.94771	9.66921	9.71393	9.62198
WASF2	9.39918	9.58476	9.2766	9.51346	9.33199	9.73177	9.852	9.95814	9.63957	9.86303	9.85156	9.79726
H2AFX	9.46419	9.60132	9.2914	9.7046	9.54516	9.82255	9.79757	9.62376	9.79882	9.80063	9.72256	9.69654
SUPT4H1	9.59105	9.64023	9.42663	9.77743	9.69461	9.82913	9.61104	9.67272	9.75755	9.58148	9.55617	9.59545
MANBAL	9.49283	9.53478	9.50989	9.63527	9.52273	9.64849	9.4945	9.57914	9.67308	9.64732	9.60959	9.612
REPS1	9.3432	9.52812	9.5132	9.62287	9.53322	9.55536	9.61757	9.58868	9.63642	9.56302	9.62671	9.61063
DNASE2	9.40238	9.59872	9.39005	9.58044	9.53565	9.58896	9.66543	9.627	9.51665	9.59097	9.61563	9.54885
PDZD11	9.42789	9.44144	9.36214	9.65166	9.52495	9.71115	9.43692	9.50264	9.71135	9.5653	9.60369	9.57544
ZBTB8OS	9.35825	9.43215	9.45508	9.62477	9.39479	9.54508	9.49741	9.58475	9.74737	9.46535	9.57041	9.42894
UBN1	9.19994	9.45835	9.17045	9.45215	9.36954	9.65865	9.5932	9.68333	9.47132	9.62621	9.58275	9.60057
SGK223	9.23322	9.40937	9.32499	9.65322	9.40473	9.46494	9.46403	9.50513	9.63977	9.51	9.63792	9.5542
OSBPL2	9.17634	9.32751	9.22726	9.70038	9.48074	9.62006	9.5205	9.50098	9.6182	9.411	9.47517	9.38323
OSBPL1A	9.31525	9.31434	9.3214	9.66039	9.45249	9.27677	9.34306	9.55271	9.5693	9.43116	9.43547	9.47907
MPHOSPH6	9.21968	9.34377	9.30258	9.56508	9.35516	9.43892	9.50851	9.5175	9.70096	9.27004	9.50208	9.31372
ACOX1	9.21619	9.248	9.22513	9.43302	9.29636	9.46826	9.5504	9.44421	9.69984	9.46287	9.4566	9.42666
ACAT2	9.15997	9.18418	9.26515	9.57166	9.35422	9.45231	9.51401	9.37384	9.66479	9.41308	9.58636	9.30917
TBC1D7	8.93277	9.35317	9.1025	9.62202	9.52067	9.32693	9.50315	9.46376	9.62387	9.24659	9.36992	9.18402
SS18L2	9.20834	9.30998	9.15565	9.42933	9.30492	9.38921	9.36883	9.39684	9.46656	9.29221	9.35684	9.37736
ERI2	9.19135	9.3011	9.268	9.38408	9.28534	9.45813	9.34288	9.41493	9.40667	9.30082	9.36749	9.33944
MPDU1	9.15034	9.19869	9.253	9.4487	9.30852	9.45968	9.29435	9.22216	9.521	9.38486	9.37454	9.35839
OFD1	9.29778	9.25892	9.14476	9.46084	9.24873	9.48009	9.33486	9.38016	9.42224	9.26484	9.29139	9.29471
SEC22B	9.42402	9.41462	9.44626	9.22009	9.21126	9.37982	9.25994	9.27662	9.29177	9.27765	9.36209	9.23687
SNX1	9.15508	9.33049	9.16529	9.34123	9.33671	9.51793	9.35209	9.26909	9.37916	9.23791	9.27374	9.35525
DNAJC9	9.20233	9.27502	9.19093	9.38079	9.23936	9.32262	9.30511	9.42617	9.50527	9.21537	9.34187	9.22112
LAD1	8.82155	9.18186	9.26671	9.46576	9.13033	9.32174	9.51408	9.42837	9.48882	9.3113	9.257	9.30924
ANKRD22	8.4611	8.74291	8.7959	9.64	9.31827	9.43934	9.63874	9.423	9.95929	8.98761	9.0331	8.91721
CLIC3	8.82971	9.08437	8.83739	9.51455	9.03738	9.24189	9.34504	9.22952	9.94165	9.00241	9.20186	9.40156
TTLL12	8.96423	9.24327	9.10084	9.2643	9.21292	9.36847	9.34723	9.2209	9.30366	9.27303	9.35175	9.32097
COMMD4	9.10975	9.20662	8.9014	9.29817	9.26936	9.35863	9.31577	9.24507	9.25393	9.34357	9.33714	9.32122
LCMT1	9.08242	9.30408	9.05389	9.36263	9.28802	9.296	9.19856	9.17067	9.27065	9.21698	9.43323	9.26169
SDHAF2	9.09649	9.16693	8.99375	9.39345	9.28121	9.35945	9.24601	9.21947	9.34974	9.23425	9.22098	9.24237
MITF	9.41339	9.38576	9.37086	9.09796	8.92971	9.29184	9.21014	9.23823	9.06121	9.21407	9.19394	9.2211
TOM1L2	8.90536	9.13415	8.98909	9.331	9.10771	9.27807	9.43642	9.23607	9.37337	9.2167	9.05621	9.32039
OXLD1	9.15763	9.2206	9.05614	9.3266	9.18055	9.26688	9.21855	9.22455	9.23509	9.17332	9.21155	9.19325
RRP36	9.00061	9.1791	8.96393	9.28332	9.23831	9.26402	9.25141	9.2631	9.39054	9.05241	9.26691	9.1366
MCM9	9.52064	9.39053	9.44152	9.25909	9.0881	9.23618	8.84654	9.05138	9.16228	9.08274	9.00265	9.03279
PIK3C3	9.07795	9.19895	9.07178	9.26924	9.15047	9.2392	9.2615	9.15067	9.22809	9.15812	9.23797	9.20617
VANGL1	9.02626	9.20971	8.97847	9.24346	9.07206	9.19038	9.23413	9.24512	9.24546	9.10178	9.3036	9.19058
KIAA0907	8.93792	9.16039	8.99655	9.29084	9.20987	9.13578	9.13274	9.11288	9.3939	9.11882	9.2711	9.24869
SLC9A6	9.08056	9.10857	9.12358	9.19382	9.1373	9.19516	9.21885	9.12946	9.35582	9.15477	9.23446	9.08631
MREG	8.83211	8.95374	8.94915	9.42906	9.0221	9.13765	9.23532	9.22209	9.49479	9.18847	9.13798	9.15098
NDUFAF1	9.09372	9.14998	8.97973	9.1924	9.10313	9.2613	9.13666	9.07631	9.24656	9.11834	9.19777	9.25175
PIAS3	8.93018	9.11235	8.92733	9.20919	9.02413	9.3151	9.18542	9.14328	9.13304	9.22286	9.08675	9.24167
ZC3H13	8.98273	9.12365	9.00275	9.27836	9.17412	9.29644	9.07395	9.03797	9.23221	9.11629	9.09351	9.07596
NQO2	9.0037	9.09809	8.91438	9.07698	9.10163	9.23089	9.09522	9.18145	9.21272	9.15048	9.18467	9.22974
YOD1	9.08474	9.00687	8.96863	9.45949	9.23394	9.16718	9.16172	9.12808	9.40647	8.88563	8.75948	8.96494
NEPRO	8.94029	9.02894	8.97836	9.23657	9.00886	9.17272	9.10243	9.10539	9.13743	9.14435	9.25653	9.15828
CHCHD7	8.98098	8.95167	9.02427	9.21034	9.12561	9.21071	9.14705	9.12358	9.25502	9.06659	9.13075	9.04538
PRKCZ	8.78654	9.15174	8.94147	9.19794	9.09684	9.04931	9.16993	9.09326	9.04273	9.15229	9.17722	9.03506
GOLGA2	8.89634	9.02799	8.95071	9.12258	9.01279	9.04467	9.16515	9.24032	9.09217	9.13521	9.00946	9.10483
ITCH	8.59793	8.91002	8.74062	9.32778	9.27617	9.11785	9.16453	9.03255	9.26186	8.97653	9.10708	9.06322
RAP1GDS1	8.75187	8.89094	8.91383	9.27659	9.0487	9.0045	9.05904	9.04724	9.31142	9.00244	9.13193	9.00229
VPS45	8.91358	8.96325	8.82862	9.13445	8.96049	9.12722	9.05876	9.04411	9.22164	8.93439	8.98114	9.03195
AATF	8.82038	9.08742	8.86107	9.10929	8.96073	9.01211	9.03983	9.00612	9.10004	9.02401	9.10188	9.06893
UBE2M	8.85513	8.97993	8.83143	9.06458	8.93274	9.11314	9.07242	9.11049	9.17233	9.06506	8.94905	9.02501
RALGAPA1	8.881	8.9609	9.11402	9.04741	8.9251	8.99784	9.01216	9.0895	9.21538	9.06941	8.93556	8.91501
EFNB2	8.66277	8.87697	8.7911	9.18222	9.02345	8.83616	8.92479	9.02834	9.26829	9.08993	9.22137	9.08101
SDCCAG8	8.8253	8.78448	8.77422	9.09735	8.97237	9.08497	8.9982	9.11408	9.04136	9.02164	8.97811	9.11057
RASSF9	9.29057	9.28497	9.389	8.60829	8.5604	8.988	8.77356	8.89904	8.8221	8.94159	9.11234	8.91957
CDC37	8.83046	8.91379	8.85649	9.0571	9.01052	9.09246	9.00573	8.92159	9.16987	8.98518	8.9714	8.99095
RPP25L	8.82879	8.97605	8.72156	8.99466	9.00792	9.10965	8.9797	8.95325	8.98086	9.00826	9.00533	9.03468
EXOSC3	8.9174	8.91322	8.89024	9.03694	8.78531	8.97018	8.929	8.93602	9.06287	9.00003	9.00684	8.92179
ZNRD1	8.82629	8.94528	8.66305	9.01576	8.86749	9.02535	8.98943	9.03732	9.12751	8.90223	9.00058	8.9332
HMOX2	8.90144	8.8823	8.70102	9.07799	8.98403	9.18932	8.93506	8.84176	9.02517	8.88245	8.96559	8.92893
VPS41	8.81065	8.92831	8.79675	8.98905	8.9558	9.01156	8.8425	8.862	9.00768	8.95012	9.02302	9.04336
TRIM7	8.78323	8.90917	8.67001	8.82594	8.84501	9.03858	8.92907	8.83114	9.0859	8.96956	9.12456	8.98452
IP6K2	8.78094	8.84817	8.54881	8.95697	8.98791	9.14206	8.95904	8.87303	8.98818	8.92636	8.8775	9.04848
MRPS11	8.85231	8.84051	8.72171	8.97404	8.83283	9.11514	8.94519	8.92396	8.94455	8.92566	8.92921	8.93752
GJB6	7.99489	8.32406	8.34334	9.35664	8.75006	8.69025	9.12617	8.99909	9.63701	8.68143	9.2858	8.93207
MELK	8.54596	8.80701	8.73483	8.96005	8.85169	8.8448	8.95477	8.98917	9.15651	8.92549	9.18495	8.77416
PDK4	8.41498	8.33625	8.30668	9.20763	8.96433	9.34422	9.09897	9.20323	8.96421	8.92866	8.65371	8.94584
ZFP62	8.78098	8.84506	8.86448	9.02846	8.77254	8.97534	8.85581	8.93412	9.02493	8.84755	8.92779	8.79349
FN3KRP	8.67589	8.77491	8.71682	9.06364	8.89765	8.97584	8.85932	8.8603	8.91546	8.81526	8.88609	8.94318
ZMYM6	8.79787	8.90038	8.61568	8.93847	8.8252	8.94901	8.90683	8.94667	9.04726	8.65241	8.77942	8.73291
PRELP	8.92539	9.02022	9.01781	8.65762	8.90259	8.63171	8.76599	8.841	8.56809	8.7358	8.92183	8.78551
KPNA1	8.65833	8.74054	8.82109	8.91167	8.84655	8.96707	8.77799	8.82072	8.80728	8.87066	8.71949	8.78016
LINC01503	8.73074	8.51473	8.64373	9.00871	8.86703	9.01054	8.77443	8.84201	8.78708	8.83377	8.79866	8.85792
AMMECR1L	8.70156	8.78572	8.81599	8.90365	8.75952	8.69409	8.80171	8.87914	8.96008	8.74288	8.85762	8.76303
HPS6	8.63075	8.69433	8.53178	8.92893	8.75457	9.01751	8.8107	8.66442	8.88062	8.67139	8.71751	8.74322
ZNF830	8.60882	8.7344	8.62274	8.84554	8.6531	8.8772	8.70657	8.70014	8.83062	8.83226	8.79407	8.75122
MAPK13	8.42158	8.64089	8.59533	8.76258	8.64025	8.64749	8.78529	8.74202	8.98556	8.75927	8.96862	8.85427
ARHGAP29	8.58631	8.67328	8.67537	8.88732	8.73344	8.76896	8.63139	8.78963	8.95603	8.76531	8.65416	8.7134
ECD	8.61672	8.70153	8.59912	8.73903	8.74095	8.9237	8.73814	8.74354	8.84001	8.70919	8.68798	8.69777
ABHD12	8.49936	8.65395	8.53731	8.89202	8.7595	8.97637	8.72951	8.68701	8.84623	8.71346	8.48434	8.73009
NCBP1	8.49316	8.62802	8.62129	8.79849	8.5834	8.74421	8.71827	8.71692	8.88788	8.70688	8.7681	8.72463
ZNF490	8.85911	8.75229	8.78695	8.68695	8.65111	8.7286	8.63424	8.5182	8.55789	8.65783	8.58662	8.66049
OVOL2	8.40923	8.55588	8.41546	8.58894	8.43958	8.80321	8.68729	8.77623	8.83517	8.77889	8.81939	8.71343
HRAS	8.40115	8.59866	8.47656	8.79082	8.60761	8.70613	8.76454	8.61278	8.70386	8.74459	8.75425	8.70578
HFE	8.94482	8.88851	8.83267	8.43403	8.33105	8.54214	8.62529	8.62732	8.46296	8.62548	8.61371	8.66158
ACAA2	8.11152	8.10819	7.83034	8.98712	8.44362	8.89858	8.89266	8.97121	9.1217	8.56411	8.33058	8.676
TMPRSS11E	8.52989	8.62829	7.47528	9.33499	8.9802	8.43514	8.95233	8.2051	9.48542	7.73441	7.90182	8.47371
NCBP2-AS2	8.59818	8.6183	8.35549	8.73147	8.58756	8.61406	8.61464	8.65396	8.57082	8.65545	8.78218	8.69098
TOLLIP	8.49318	8.66489	8.65794	8.76192	8.44001	8.65855	8.63977	8.57318	8.7132	8.63338	8.59939	8.62473
RBM45	8.34887	8.4064	8.20795	8.67505	8.54533	8.76376	8.61138	8.41897	8.71791	8.75403	8.68561	8.77688
SLC25A20	8.33439	8.40069	8.18615	8.65861	8.39459	8.77551	8.64704	8.69211	8.78419	8.69837	8.6412	8.66401
BRMS1	8.46067	8.51662	8.45562	8.58242	8.549	8.5951	8.52611	8.51702	8.59102	8.58513	8.55204	8.60127
RALY	8.46133	8.48093	8.32808	8.65768	8.53051	8.6291	8.62188	8.48805	8.43877	8.67008	8.40205	8.60046
PCYT1A	8.2856	8.36399	8.44324	8.72747	8.51223	8.6059	8.50762	8.53047	8.65985	8.53913	8.64413	8.4511
PNISR	8.37257	8.473	8.23089	8.69489	8.54514	8.65862	8.59398	8.56551	8.54262	8.40576	8.55847	8.51613
RABEP2	8.31173	8.36128	8.21742	8.80943	8.58277	8.69043	8.6287	8.48636	8.69195	8.43116	8.46566	8.42396
LZIC	8.32335	8.39015	8.2404	8.71854	8.5698	8.64588	8.50291	8.59178	8.66959	8.45386	8.46543	8.46571
METTL18	8.32515	8.41763	8.45486	8.67721	8.39118	8.66194	8.46715	8.55088	8.76863	8.45367	8.47774	8.38168
FAM120C	9.00344	8.84082	8.88435	8.26029	8.19718	8.39603	8.35951	8.27501	8.06539	8.58824	8.35378	8.45547
SNRPA	8.28622	8.43317	8.18639	8.53984	8.39049	8.64689	8.72391	8.3916	8.57908	8.45483	8.59948	8.57421
CDC34	8.2039	8.51694	8.34834	8.63395	8.5935	8.51737	8.43666	8.40245	8.53305	8.5195	8.52939	8.52577
AMOTL1	7.95737	8.182	8.13123	8.65546	8.51832	8.06606	8.57363	8.61841	8.72781	8.72296	8.54542	8.61072
SLC45A4	8.15936	8.3848	8.30028	8.60161	8.39273	8.5917	8.48407	8.48956	8.51505	8.45727	8.43574	8.46111
EMC10	8.26971	8.35966	8.26477	8.5348	8.4538	8.64584	8.47242	8.53013	8.44261	8.4482	8.34547	8.4479
MIOS	8.30113	8.50186	8.20189	8.64052	8.43569	8.51228	8.44608	8.35557	8.68771	8.2799	8.48749	8.27265
MBD6	8.13436	8.35835	8.26396	8.64201	8.467	8.54125	8.56605	8.47474	8.47695	8.4103	8.50796	8.2335
CAMK1	8.54915	8.44452	8.76082	8.17084	8.66278	8.27071	8.46604	8.37098	7.97915	8.45559	8.49304	8.25207
FKSG49	8.53501	8.49832	8.57535	8.19349	8.31404	8.40498	8.39547	8.38412	8.28627	8.28535	8.39289	8.45628
ETFDH	7.8989	8.01632	7.84687	8.692	8.35137	8.62397	8.62883	8.62885	8.90466	8.15574	8.23859	8.30424
MEST	8.03375	8.23455	7.92625	8.6494	8.4107	8.49321	8.54706	8.63719	8.66101	8.24701	8.38044	8.21653
NTAN1	8.0584	8.14332	8.0334	8.6157	8.37483	8.54603	8.42043	8.63854	8.68857	8.31118	8.43164	8.19567
IRAK3	8.67686	8.67865	9.08882	8.04452	8.18318	8.25263	8.05026	8.30148	7.92372	8.2216	8.58067	8.06367
CASP9	8.12443	8.19648	8.063	8.49001	8.41829	8.45359	8.33857	8.29302	8.28741	8.36306	8.26659	8.4715
PAX8	8.26388	8.20975	8.22386	8.30565	8.29263	8.35827	8.31013	8.34788	8.36309	8.31985	8.2775	8.36416
ILKAP	8.16189	8.28122	8.04229	8.41804	8.1846	8.26342	8.33029	8.30984	8.31293	8.39666	8.4925	8.31461
C16orf91	8.15248	8.34958	8.04824	8.40393	8.34527	8.32618	8.39593	8.30427	8.3401	8.16377	8.22669	8.38588
BANP	8.10474	8.28054	8.16511	8.33356	8.29491	8.35988	8.29455	8.31443	8.21335	8.17502	8.37712	8.31428
E2F4	8.37159	8.2858	8.405	8.07986	8.23739	8.26981	8.2267	8.20269	8.17278	8.23712	8.35555	8.27568
DGKA	7.93694	8.15912	7.91099	8.39446	8.21609	8.42723	8.5569	8.2547	8.31183	8.30683	8.0898	8.25999
NCBP3	8.14659	8.13701	8.19269	8.32259	8.21812	8.19847	8.24149	8.22252	8.34671	8.30538	8.20337	8.24775
EXOSC4	8.14218	8.25568	8.03353	8.32829	8.18775	8.30403	8.32924	8.17205	8.21114	8.17602	8.25679	8.21213
TRIP11	8.03546	8.20774	8.11792	8.30608	8.10145	8.21432	8.2166	8.28792	8.29345	8.36738	8.20667	8.2398
MICU1	7.92786	8.23112	7.93192	8.46978	8.28213	8.56134	8.23456	8.08409	8.17138	8.27407	8.07488	8.23099
FASTKD3	8.03504	8.02631	8.12053	8.33175	8.07794	8.34725	8.23051	8.26472	8.49078	8.18998	8.10938	8.19802
POU2F1	8.38718	8.54964	8.37664	8.20271	7.96938	7.98781	8.04963	8.16987	8.25176	8.24414	7.86181	8.22396
RPL39L	8.0446	8.22364	8.11343	8.3261	8.21093	8.31755	8.01549	8.09221	8.31894	8.15305	8.14407	8.08299
A2ML1	7.63828	8.06348	7.72038	8.42616	7.94911	7.43315	8.13124	8.28351	8.74922	8.11521	8.47653	8.50512
MED12	7.87918	8.10381	7.95698	8.28698	8.12951	8.1597	8.37527	8.26899	8.01589	8.37032	8.03846	8.22555
JARID2	7.88844	8.11675	8.02766	8.20805	8.13061	8.12941	8.23779	8.25185	8.26881	8.09566	8.14792	8.10357
CPTP	8.07458	8.08536	8.0024	8.30038	8.14117	8.08468	8.11391	8.15902	8.22696	8.09536	8.19947	8.08263
TIGD2	8.01638	7.98575	8.1156	8.31128	8.00471	8.086	8.1439	8.3545	8.23565	8.09059	8.10457	8.02308
SLIT1	8.18313	8.1918	8.18695	8.05439	8.13206	8.13966	8.17353	8.02157	7.83518	8.13265	8.02937	8.26044
MYO19	7.85192	8.05759	7.95075	8.1839	7.9973	7.98178	8.1911	8.24379	8.29832	8.12975	8.18267	8.10949
FEM1A	7.79138	8.17493	7.89754	8.36723	8.06551	8.24427	8.18952	8.02058	8.09917	7.948	8.09135	7.97346
PRPF4	7.87791	8.08362	8.02552	8.14249	7.97725	8.13826	8.08976	8.04458	8.2192	8.07897	8.09397	8.12188
ADCY3	7.81994	7.75815	7.87478	8.10125	8.06297	8.07015	8.07471	8.14636	8.28968	8.2289	8.32457	8.03662
KDM5D	7.89264	7.94965	7.80473	8.10955	7.96211	8.24479	8.10555	8.17583	8.19131	8.04612	8.0103	8.09385
CLK2	7.83982	7.92474	7.90072	8.1309	7.9596	8.20317	8.01237	7.9716	8.0717	8.10618	8.13233	8.03552
CPSF4	7.8059	7.98538	7.92426	8.12927	8.00448	7.99848	8.12718	8.1095	8.15143	7.98927	8.08087	7.94631
WNT4	7.81878	7.98547	7.76961	8.21192	8.13751	8.18429	8.056	7.74003	8.36815	7.96054	7.77649	7.91845
TOM1	7.79086	8.02304	7.95064	8.1457	7.9073	7.98514	8.07743	7.95625	8.07067	8.10912	7.96845	7.9112
GTF3C5	7.80931	7.86649	7.79027	8.11418	8.04369	8.04515	7.8655	7.87604	7.95252	8.03626	7.91671	8.01584
STXBP5	7.64837	7.75604	7.81208	8.14863	7.77521	7.81431	7.92566	8.03885	8.23936	7.90813	8.09991	7.87611
POU2AF1	7.81378	7.40731	7.55115	8.27818	7.88151	8.46223	7.93358	7.82346	7.88295	7.93016	7.95375	7.76402
FNBP1	7.53205	7.76027	7.6281	8.14423	7.88562	8.11852	7.89337	7.88526	8.07542	7.9078	7.94978	7.87401
HIST1H2AE	7.63492	7.77634	7.62009	8.15095	7.97034	8.08794	7.76803	7.88905	7.99075	7.95994	7.92062	7.8954
SYTL4	8.1167	7.95701	8.10637	7.75889	7.90159	7.97389	7.85202	7.74967	7.63814	8.00945	7.51793	7.85211
QPCT	7.36469	7.58799	7.60458	8.195	7.88025	8.03581	7.94898	7.91153	8.20215	7.62666	7.83726	7.6055
FBXO46	7.61769	7.74433	7.61059	8.10475	7.96754	7.92738	7.83931	7.84045	7.75257	7.83848	7.86799	7.78782
ZNF814	8.11698	8.10824	7.89597	7.41522	7.44314	7.7776	7.509	7.66225	7.61262	7.82404	7.81884	8.04995
APTR	7.54848	7.69114	7.62119	7.9019	7.70967	7.85197	7.64481	7.86539	7.8599	7.84747	7.93593	7.89347
ITSN1	7.53648	7.74962	7.54324	8.08297	7.7397	7.70652	7.7558	7.91417	7.81064	7.79766	7.74288	7.8558
CERS3	7.3529	7.66661	7.55802	7.95785	7.70081	7.97731	7.90726	7.72705	8.09964	7.76339	7.68476	7.76736
PRKCDBP	7.51727	7.52455	7.56806	7.92862	7.66736	7.59426	7.88677	7.8873	7.88221	7.89381	7.92446	7.8568
RNF183	7.95285	7.96641	7.90101	7.71741	7.80034	7.96249	7.77902	7.58265	7.42155	7.62135	7.76083	7.59165
ZNF81	7.68138	7.7149	7.66092	7.85557	7.71029	7.7367	7.81416	7.82176	7.89129	7.75006	7.77895	7.73691
AP3M2	7.92706	7.98906	7.77663	7.67476	7.76583	7.72104	7.53552	7.66244	7.6694	7.72089	7.72587	7.71987
RPAP2	7.48561	7.60241	7.66821	7.75007	7.63701	7.79624	7.71513	7.78999	7.94641	7.7257	7.8943	7.79542
ZNF7	7.61113	7.7896	7.61022	7.90415	7.6989	7.75135	7.73753	7.71878	7.84364	7.72209	7.72326	7.69039
TSSC4	7.56373	7.64622	7.6715	7.81412	7.86179	7.76998	7.76647	7.62869	7.76978	7.77955	7.64895	7.68717
FLOT2	7.72118	7.83475	7.94734	7.61286	7.58781	7.74068	7.70008	7.62917	7.25285	7.76204	7.71429	7.69363
APOC1	7.33184	7.23669	7.49395	7.79496	7.60861	7.94347	7.84514	8.07021	7.80799	7.60178	7.65288	7.66917
LRIG2	7.49749	7.69886	7.7171	7.81008	7.54372	7.65881	7.67189	7.75511	7.72748	7.84449	7.4801	7.63753
SOBP	8.43064	8.13416	8.09799	7.39182	7.59576	7.86045	7.3206	7.11572	7.10835	7.5248	7.12844	7.60127
HHLA3	7.37628	7.73568	7.36045	7.8626	7.79601	7.84721	7.69451	7.5193	7.48548	7.77404	7.51927	7.81505
ALKBH6	7.55641	7.61079	7.509	7.81466	7.59249	7.73674	7.62267	7.5657	7.74932	7.60423	7.72221	7.60981
CDH10	7.65743	7.68605	7.82553	7.37465	7.57944	7.51971	7.6448	7.71054	7.43513	7.78944	7.61357	7.75954
ID2B	8.03683	7.73778	7.78742	7.35381	7.57147	7.3048	7.52664	7.32325	7.65093	7.50532	7.79191	7.73825
PRSS3	6.77975	7.09156	6.59785	8.0764	7.92881	7.81159	7.99375	7.9243	8.22129	6.949	7.3096	7.44303
TWF2	7.48005	7.52816	7.22206	7.79008	7.51655	7.6631	7.77307	7.59888	7.58453	7.74635	7.59918	7.6446
LOC100131262	7.21328	7.41105	7.52979	7.67081	7.54522	7.4828	7.79285	7.62061	7.82687	7.65306	7.75434	7.46349
C19orf12	7.33466	7.57104	7.42541	7.6064	7.48801	7.65852	7.65005	7.72108	7.46215	7.76957	7.62179	7.59216
TPRN	7.36797	7.49548	7.38205	7.79513	7.38705	7.81427	7.59354	7.51596	7.79128	7.63101	7.54142	7.47761
CYP2B6	7.75086	7.42927	8.12483	7.08175	7.1968	7.36535	7.35988	7.23413	6.85447	7.92214	7.53308	8.03112
ABCA12	6.83679	7.13416	7.51737	7.78098	7.43599	7.35935	7.64826	7.85021	8.02431	7.59589	7.51686	7.3372
ARTN	7.16064	7.574	7.23941	7.84892	7.50503	7.26123	7.45267	7.56355	7.70002	7.64667	7.47199	7.59645
JPX	7.34975	7.46123	7.14807	7.67399	7.29373	7.50134	7.54763	7.56678	7.5525	7.66291	7.58116	7.50074
SLC10A3	7.34931	7.38651	7.26027	7.53801	7.43083	7.41157	7.47532	7.46071	7.58258	7.54399	7.62004	7.43773
ZNF407	7.2106	7.35465	7.3109	7.56705	7.47214	7.55505	7.45303	7.34182	7.52076	7.6218	7.46971	7.37749
LMAN2L	7.33517	7.30912	7.22924	7.56133	7.43017	7.69454	7.47315	7.41159	7.50161	7.40661	7.41953	7.36336
LOC100129884	7.84993	7.37738	7.61487	6.55605	7.8274	7.23534	7.42416	7.35588	6.89691	7.58675	7.28765	7.59068
ERVH-6	7.22826	7.3676	7.32123	7.45312	7.36856	7.52858	7.46407	7.50696	7.63514	7.25389	7.42939	7.4639
RNF126P1	7.16997	7.24718	7.05344	7.68695	7.37456	7.48247	7.58223	7.4232	7.47578	7.66353	7.26271	7.48781
HAUS5	7.63903	7.61314	7.5513	7.17444	7.35787	7.33533	7.28329	7.27466	7.30346	7.32611	7.46969	7.54719
ARAP3	7.23244	7.32408	7.30237	7.57291	7.25212	7.37936	7.38465	7.53866	7.58703	7.52683	7.38018	7.32906
TGFB1I1	6.22587	7.11892	7.21459	7.72945	7.58387	7.09119	7.38561	7.2498	7.54667	7.35778	7.91606	7.47035
HR	6.815	7.01264	7.07831	7.57356	7.07919	7.37154	7.51355	7.71758	7.92787	7.40451	7.32023	7.20014
DAXX	7.16637	7.32765	7.26867	7.62619	7.35974	7.47302	7.3646	7.33291	7.55498	7.33032	7.282	7.19474
CHAC2	7.22597	7.29934	7.2025	7.55241	7.02244	7.36634	7.33626	7.43821	7.67634	7.34492	7.40164	7.31966
LOC101927122	6.82179	7.10904	7.11327	7.28521	7.17955	7.54094	7.45618	7.34894	7.67674	7.33823	7.38382	7.43227
NOL12	7.00623	7.20273	6.97159	7.48094	7.37192	7.45662	7.48118	7.39169	7.52396	7.10161	7.30168	7.23257
ZNF700	7.09815	7.16511	7.16127	7.60589	7.1955	7.2765	7.2451	7.44771	7.38788	7.29428	7.39005	7.25637
TMEM184A	6.49847	7.10632	6.70707	7.66973	7.10074	7.50135	7.6982	7.70165	7.68431	7.03481	7.32002	6.93621
APEX2	7.20467	7.19853	7.04101	7.39744	7.1919	7.28864	7.44117	7.33651	7.29093	7.40908	7.21837	7.40173
CHST11	7.08773	7.25293	7.13122	7.42017	7.47806	7.30788	7.33578	7.24316	7.39231	7.2552	7.23979	7.27026
SYNGR1	6.76664	6.78885	6.73633	7.68622	7.25818	7.62853	7.55711	7.39449	7.77062	7.06994	7.1044	7.15911
LPAR5	6.82665	6.89047	7.15806	7.57476	7.08256	7.17078	7.34789	7.44596	7.61121	7.19642	7.31673	7.27541
HOTAIRM1	6.68623	6.90945	6.49877	7.4311	7.5131	7.22471	7.05336	7.33946	7.2164	7.58144	7.52277	7.63495
CTPS1	7.02023	7.18116	7.11327	7.45437	7.0868	7.0241	7.27288	7.32355	7.55582	7.14433	7.52093	7.18818
DAGLB	6.94076	7.23618	6.94706	7.60078	7.11968	7.33826	7.29554	7.10598	7.52966	7.16128	7.2884	7.18771
POLRMT	6.18762	6.16528	5.60943	7.44083	7.46058	7.43227	7.36584	7.43058	7.26746	7.50696	7.65053	7.51449
LOC728613	6.61184	6.88441	6.84341	7.43996	7.31603	7.11257	7.19771	7.29142	7.37157	7.49474	7.41066	7.20611
SMIM3	7.00543	6.98407	6.91343	7.53342	7.22393	7.17602	7.08994	7.18868	7.27653	7.30249	7.25113	7.2057
LRRC7	6.48374	6.78929	6.89434	7.1586	6.85855	7.4095	7.47806	7.61696	7.54053	7.2039	6.98397	7.3389
CARD11	7.57522	7.18532	7.33517	6.94148	7.27757	6.94948	7.403	7.09086	6.9855	7.27411	6.85007	6.99501
NDST2	6.978	7.15149	6.93429	7.30568	7.14948	7.28813	7.24533	7.20701	7.23312	7.21826	7.14999	7.13367
LOC102724362	6.90466	6.98694	6.93175	7.30318	7.22285	7.20828	6.96634	7.10748	7.26351	7.34874	7.23401	7.30014
TNFSF9	6.85045	7.07394	7.18974	7.40443	7.1455	7.07938	7.00047	7.15752	7.74482	6.90243	7.15316	6.8884
LOC100996506	6.74592	6.90634	6.73294	7.14843	7.0696	7.37235	7.47401	7.47841	7.45761	6.81979	7.26774	7.03548
EXOC3	6.83663	7.21743	6.70593	7.39045	7.08148	7.44219	7.1086	6.96921	7.15687	7.24847	7.09499	6.93984
BUB1	6.76629	7.00941	6.9578	7.29598	7.19192	7.37038	7.00602	7.053	7.18882	7.21171	7.24312	6.757
LOC101927606	6.69709	6.46473	6.28906	7.46227	7.25663	7.15313	7.48943	7.39315	7.59121	6.55083	7.13317	6.97453
MUC5AC	7.76604	7.58591	7.72558	6.23726	7.17265	6.71153	6.41774	6.92522	5.86092	7.29052	7.05737	7.10659
BMS1P6	7.52007	6.99908	7.38075	6.85114	6.9671	6.74529	6.88776	7.34031	7.10189	6.91017	7.10942	6.65281
ZFAND2B	6.59476	7.21053	6.96865	7.11338	7.09439	6.9789	7.00258	7.11252	7.25646	7.13354	7.12833	6.9662
PHKA1	6.81436	6.9265	6.92527	7.25392	7.26362	7.07021	7.05203	7.15488	7.18012	7.05235	6.9666	6.90482
NTHL1	6.82882	6.82092	6.70077	7.27003	7.09884	6.97303	6.9688	6.84734	7.20823	6.89929	7.03064	7.04278
SULT2B1	6.15678	6.64958	6.39369	7.06866	6.89795	7.19391	7.21251	7.17581	7.47981	6.85764	6.88826	7.27792
THUMPD2	6.86435	7.07901	6.69694	7.14737	6.96058	7.00656	6.98309	7.04752	7.14157	7.03552	6.99741	6.74088
PLCB1	7.08218	7.17708	7.20391	6.95883	7.01517	7.00749	6.84516	6.94684	6.64308	7.0443	6.72452	6.9533
KLHDC4	6.91151	7.17002	7.20627	6.97263	6.94964	6.66658	7.04741	7.01333	6.59826	7.0495	7.04289	6.81435
SLC35B4	6.39519	6.79166	6.5951	7.37288	7.16934	7.0664	7.0019	6.84234	6.97919	6.89928	7.08016	6.78585
METTL6	6.66319	6.76332	6.70816	7.08992	6.62011	6.7297	6.6615	6.93404	6.94873	6.92012	6.89637	6.70316
DDO	7.46888	7.33163	7.11428	6.54684	6.73674	6.9829	6.56519	6.2833	6.6007	6.47951	6.3886	6.51342
ZGPAT	6.75784	6.76045	6.50823	6.889	6.73023	6.95755	6.86112	6.59853	6.94073	6.71485	6.80309	6.78979
WNT16	6.49224	6.52665	6.47865	6.86529	6.6617	6.90692	6.76252	6.90357	7.07755	6.77018	6.87794	6.83372
TCEANC2	6.71472	6.68476	6.49958	6.96674	6.78224	6.96424	6.86383	6.6339	6.56786	6.84535	6.74693	6.92944
CD99P1	6.44468	6.44556	6.44317	7.07347	7.01293	6.92139	6.8591	6.80882	6.83387	6.90003	6.68722	6.63648
LOC101928435	6.97703	7.11021	7.18603	6.46662	6.56064	6.68166	6.54975	6.77307	6.75361	6.46383	6.66684	6.78549
SYT9	6.39465	6.45809	6.65235	6.79766	6.53723	6.70051	6.88387	6.87891	6.92968	6.74612	6.98793	6.80517
TELO2	6.81807	6.93664	6.91587	6.47006	6.64684	6.69387	6.69096	6.78952	6.52741	6.70517	6.87337	6.73197
NFKBIL1	6.38915	6.67583	6.33974	6.8632	6.76797	6.64457	6.86476	6.84133	6.92075	6.55664	6.59747	6.59189
ESR1	6.80651	7.0029	7.08346	6.33706	6.74509	6.54861	6.39989	6.63397	6.47315	6.52567	6.88217	6.44968
LOC102724689	6.11437	6.04201	6.18123	7.34589	6.71685	6.79298	6.94366	6.83761	7.20877	6.18084	6.46104	6.53701
INVS	6.23709	6.53783	6.61166	6.85148	6.5848	6.64379	6.68349	6.7519	7.00034	6.63245	6.75083	6.60394
NDOR1	6.54927	6.51708	6.28598	6.98557	6.69162	6.70029	6.75176	6.69846	7.05577	6.46974	6.39611	6.33998
TGM5	6.17077	6.32848	6.03572	7.09949	6.66316	6.94872	6.78277	6.5178	7.38663	6.34804	6.16686	6.50982
DUX1	6.36941	6.46983	6.31724	6.79628	6.73255	6.58539	6.82431	6.47643	6.84153	6.76264	6.83057	6.33395
PLAC8L1	6.50435	6.47644	6.54436	6.53912	6.68012	6.5341	6.64792	6.72449	6.71001	6.65947	6.63196	6.76072
OSBPL7	6.44311	6.32095	6.32472	6.73947	6.56396	6.99601	6.59363	6.66718	6.75407	6.66091	6.62326	6.61408
PDZRN3	6.03543	6.56499	6.46522	6.44708	6.29248	6.84656	6.55335	6.51409	7.12718	6.52232	6.68346	6.86674
CDYL2	6.59978	6.66337	6.82582	6.48428	6.50438	6.49932	6.40139	6.76732	6.37767	6.65377	6.43764	6.65789
THNSL2	6.80816	6.79185	6.73833	6.59867	6.64385	6.79038	6.27732	6.43947	5.72846	6.64481	6.37486	6.743
LOC101927503	5.40772	6.13881	5.46654	7.05965	6.70071	6.88802	7.0979	6.93551	7.43302	5.85121	5.75599	6.39593
FUT1	6.09689	6.48625	6.35529	6.76202	6.75035	6.75751	6.69445	6.542	6.62035	6.55355	6.59458	6.4967
FAM83G	6.2518	6.47086	6.57219	6.62396	6.49119	6.67813	6.52562	6.50546	6.83276	6.52022	6.61837	6.3856
ZNF500	6.25117	6.53622	6.28505	6.55687	6.38417	6.75791	6.69771	6.58046	6.55268	6.80503	6.40575	6.52601
SYNGAP1	7.00986	6.92568	6.79901	6.58347	6.28382	6.5915	6.22325	6.26272	6.29293	6.3418	6.48301	6.26368
ARHGAP5-AS1	6.43725	6.18688	6.137	6.67119	6.43508	6.5217	6.54329	6.49146	6.69616	6.66871	6.56251	6.71207
IGSF9	6.03125	6.31835	6.23624	6.75772	6.193	6.53129	6.66519	6.4645	6.43226	6.70815	6.59055	6.6924
BRWD3	5.99977	6.41136	5.82319	6.49185	6.40483	6.54341	6.31755	6.57942	6.51196	6.72081	6.86537	6.74372
TMEM235	6.58523	6.40518	6.75286	6.19596	6.75446	6.28661	6.567	6.57955	6.26098	6.30611	6.48183	6.24374
MIB2	6.11933	6.42298	6.22926	6.45832	6.46025	6.44288	6.64925	6.55022	6.78005	6.24335	6.48623	6.55339
SMYD1	6.05164	6.33572	6.08703	6.21715	6.60814	6.51335	6.7	6.57778	6.68305	6.80647	6.01481	6.54734
KCTD13	6.20638	6.51416	6.35642	6.71289	6.31365	6.42679	6.48641	6.4125	6.56112	6.42898	6.57191	6.35175
B3GAT3	6.5361	6.65111	6.57281	6.15679	6.39695	6.26155	6.24791	6.25753	6.46816	6.30516	6.54742	6.29673
MED22	6.0979	6.34356	6.09164	6.57195	6.23747	6.31582	6.58423	6.66342	6.52729	6.53946	6.17449	6.49341
FAM133A	6.49528	6.46614	6.52762	6.1997	6.15279	6.48537	6.32094	6.39137	6.28242	6.25942	6.48715	6.52143
CBX8	6.21374	6.01201	5.82101	6.6029	6.47783	6.59791	6.61319	6.22549	6.63899	6.54715	6.05687	6.49163
LOC221946	5.47778	6.10811	5.87436	6.7155	6.51991	6.50323	6.69245	6.6789	6.59912	6.18706	6.25732	6.43112
ZC3H3	5.95236	6.27929	5.94833	6.68552	6.60004	6.29737	6.59857	6.53681	6.32584	6.31353	6.1894	6.15251
LOC101927974	6.21087	6.13539	5.90213	6.69697	6.187	6.52537	6.29208	6.3246	6.46666	6.30662	6.32731	6.43586
DLC1	6.06561	6.27394	6.24444	6.38973	6.22117	6.23917	6.25002	6.44896	6.46034	6.36256	6.30883	6.4273
MIR34A	6.15265	6.16803	5.75878	6.50578	6.46042	6.20807	6.04316	6.60721	6.68164	6.28791	5.97394	6.22785
HTR6	5.29957	6.64897	5.3913	5.93818	5.55717	6.54569	6.00115	6.97398	6.26063	6.96425	6.12686	6.405
CSGALNACT1	6.28472	6.59459	6.48898	5.9984	6.42374	6.25045	6.19959	6.24805	5.98714	6.08019	6.03886	6.34953
MAPK8IP1	5.88577	6.09368	6.02516	6.14428	6.29322	6.21276	6.39567	6.53113	6.35879	6.30315	5.97756	6.41899
CALML5	5.96646	6.03063	5.55695	6.673	5.9937	6.22659	6.14301	5.93784	7.06798	6.07658	5.92764	6.513
MAP3K6	5.95665	6.0498	5.95108	6.43324	6.15056	6.56283	6.40937	6.16363	6.33136	6.25757	6.13829	6.21914
MSX2	5.53921	6.02387	5.95166	6.32561	6.11424	6.55307	6.2684	6.55218	6.40833	6.29833	6.0376	6.29279
EPHX4	5.52015	5.83709	5.78987	6.70519	6.4394	6.80714	6.19853	6.24769	6.05966	6.42254	5.97124	6.10736
CLN6	5.89252	6.02321	6.06698	6.63203	6.14363	6.36467	6.38212	6.16089	6.29746	6.21192	6.19027	6.10805
MFGE8	5.9984	6.14962	6.05515	6.18778	6.21544	6.43822	6.22097	6.37222	6.28219	6.10811	6.43572	6.05438
CYP2U1	5.94129	5.99032	6.05504	6.36763	6.2301	6.33014	6.24883	6.25516	6.56118	6.06257	6.11048	6.28461
ZNF682	5.9261	6.05988	6.15454	6.3182	6.13516	6.08382	6.13242	6.31997	6.48166	6.19251	6.0533	6.22044
ANO1	5.36246	5.68151	6.12101	6.27569	5.84973	6.11789	6.44485	6.61751	6.75691	6.10154	6.28901	5.93596
KRTAP3-1	6.67111	6.41637	6.46832	5.86195	5.91835	5.99333	6.08313	5.96748	5.65866	6.384	5.9574	6.29654
CA9	6.2792	6.59397	6.31492	5.79316	5.7444	6.09397	6.12027	6.21232	5.63711	6.46566	6.03989	6.33775
PRDM11	6.34938	6.19439	6.33903	6.19986	6.08706	6.14023	6.13328	6.05727	6.20891	5.96044	5.92927	6.13336
LOC100996583	6.20833	6.38757	6.22756	5.76152	6.12207	6.26318	6.06863	6.04471	5.92131	6.14034	6.11985	6.32393
LOC283335	5.79619	5.98073	6.09124	6.03982	6.191	6.19658	6.24529	6.29428	6.23938	5.88644	6.05044	6.27568
LOC105378382	6.21642	6.3322	6.36656	5.71253	6.1343	6.34736	5.88293	5.99963	5.86946	5.99641	5.99107	6.27527
STX5	6.2551	6.17259	6.23001	6.071	6.09279	5.82525	5.92688	6.04874	5.97006	6.22727	5.94084	6.05326
C16orf74	5.59743	6.00387	5.57274	6.4759	5.83243	5.97597	6.05281	6.09353	6.22609	6.31346	6.13345	6.30818
KCNJ15	6.71303	6.58143	6.76559	5.69073	5.90953	5.82938	5.45362	5.51896	5.11196	6.19519	6.216	5.84784
TRAV12-2	6.16922	6.14299	6.0786	5.76062	6.02264	5.97099	6.00322	6.16353	5.73129	6.31988	6.25503	6.09018
ZDHHC19	5.79881	6.12789	6.05768	6.06372	5.83058	6.03638	6.17354	6.06715	6.31576	6.12976	6.05651	5.96281
CEMIP	5.32299	5.22819	5.98035	6.56224	6.07163	6.43749	6.18237	6.16241	6.2579	5.75452	6.27422	5.80737
SCNN1G	5.8812	5.76994	5.57311	6.28054	5.93827	6.34128	6.18073	5.98726	6.256	6.1996	5.87823	6.12528
MAD1L1	5.77403	6.00307	5.87312	6.29952	6.09412	5.99848	6.17398	6.11718	6.02262	6.2164	5.96985	5.81091
NKAIN4	6.16032	6.34619	6.37549	5.89976	6.07785	5.5887	6.06362	6.05271	5.68304	6.18709	6.0462	5.69511
LOC100287015	5.91455	5.82334	5.84362	6.30427	6.16602	6.18812	5.89078	5.82301	6.1503	6.09005	5.86898	5.96581
SEPT7P2	5.42861	5.86204	5.97304	6.30823	6.12795	6.33647	5.93984	5.90344	6.22999	6.22285	5.84115	5.57962
CRISPLD2	5.67725	6.11846	6.01832	5.95748	5.78549	5.98514	5.89917	6.21297	6.25472	5.80717	6.02153	6.02701
GNAZ	5.55791	5.57656	5.70413	5.80392	5.97792	5.88592	6.38817	6.12723	6.12784	6.22372	5.63905	6.11746
MOCS1	6.73119	5.90936	6.15515	5.05068	6.14772	5.94582	5.66944	6.05339	5.73877	5.57854	5.78337	5.8169
C10orf128	6.00231	5.93977	5.98177	5.76371	5.87701	5.89316	5.98383	5.86306	5.82189	5.87097	5.93443	5.95833
MUC5B	6.73524	6.47951	6.79889	4.86949	5.46105	4.76428	4.73112	5.57649	4.42482	6.49823	5.89907	5.98742
ZNF702P	6.09493	6.2453	5.97235	5.76288	5.99775	6.14254	5.71333	5.64132	5.09115	5.90737	5.85586	5.76647
DLEU7-AS1	1.97984	4.03373	6.01511	5.90981	6.0355	6.01577	5.89225	6.31959	6.03046	5.86216	6.41631	6.23214
SHC4	6.42191	6.06306	6.21991	5.68565	5.5068	6.06526	5.79831	5.58147	5.48808	5.6341	5.93818	5.53265
OAZ3	5.58695	5.74239	5.58962	6.09941	5.85084	6.11775	5.7807	5.78852	5.77066	5.93235	6.00088	5.93361
CDHR1	5.69217	5.59457	5.1427	5.84183	5.72206	5.78994	6.20886	6.16473	5.80077	6.0549	5.7461	6.16997
MGC32805	6.12451	6.08407	5.5439	5.51893	5.97467	5.86119	5.66637	5.71882	5.28136	5.97992	6.04283	5.9364
PNCK	6.12196	5.89635	5.93433	5.48599	6.39931	5.77643	5.78139	5.86905	5.2913	5.68226	5.67794	5.75589
C9orf43	6.26859	6.15488	5.58016	5.68978	5.67505	5.54837	5.66148	5.8325	5.67177	5.84911	5.94299	5.8818
WDR24	5.99618	5.96386	5.98093	5.76623	5.81268	5.56938	5.81145	5.53565	5.53993	6.01779	5.67771	5.99279
LMTK3	5.56406	5.68639	5.74189	6.08991	5.47413	5.99595	5.90517	5.61319	6.01565	5.87642	5.6095	5.93908
CCNB3	5.77751	6.00839	6.0866	5.56621	5.84645	5.69395	5.79421	5.8282	4.94846	5.93143	5.82982	6.02872
C1orf68	6.20533	5.84353	5.84647	5.50503	5.91778	5.76381	5.72298	5.79784	5.44659	5.82015	5.64991	5.90478
CD19	5.80736	5.98171	6.03127	5.75386	5.74448	5.95279	5.66532	5.84584	5.40604	5.76558	5.54403	5.88459
CALHM2	5.2573	4.88893	5.07049	6.2237	5.52624	5.91705	6.41774	5.89771	6.4222	5.20114	5.863	5.66971
ZBED2	5.08785	5.54251	5.00792	6.17489	6.29683	5.27425	5.91452	5.73306	6.15521	5.50687	6.0217	5.8123
FAM135B	5.72508	5.70117	6.08073	5.49465	5.72193	5.55217	5.82783	5.71173	5.59092	5.89191	5.8287	5.95986
LOC102724640	5.48334	5.60819	5.6747	5.52096	5.68394	5.86576	5.83618	5.75584	6.0337	5.7494	5.84926	5.82527
FCRLB	5.42078	5.58856	5.47839	6.08122	5.69251	6.15249	5.4855	5.68834	5.79063	5.82836	5.64972	5.74153
E2F2	5.31858	5.33425	5.72999	5.78521	5.56871	5.85711	5.87963	5.80094	6.1732	5.80058	5.52035	5.6752
LINC01165	5.58787	5.58501	5.59141	5.69477	5.612	5.76379	5.72928	5.85608	5.78483	5.67434	5.86075	5.83691
VSIG10	5.21364	5.41816	5.25627	5.69471	5.6525	5.91038	6.0115	6.07938	5.95082	5.47884	5.88204	5.61929
CRYBB2P1	5.55685	5.45917	5.5965	5.72496	5.71181	5.89432	5.74744	5.50972	5.76839	5.69317	5.65192	5.68651
TRAPPC10	5.32643	5.37454	5.5635	5.87336	5.67334	5.65662	5.76033	5.67004	5.90274	5.63094	5.70818	5.69995
GBA3	6	6.06368	5.94621	5.45931	5.70621	5.41241	5.36702	5.42752	4.43409	5.83929	5.59681	6.00426
TIGD1	5.56331	5.53818	5.24339	6.12237	5.59522	5.74841	5.60263	5.76718	5.74601	5.85948	5.40794	5.47777
ATP6V1G2	5.35255	5.53866	5.29896	5.79726	5.50664	5.65289	5.77163	5.82597	5.96928	5.56598	5.53181	5.6585
OR2L1P	4.31696	4.81841	5.35978	5.88084	5.81712	6.0973	5.64044	5.6074	6.06158	5.89238	5.54448	5.66117
RRN3P1	5.13717	5.48062	5.64053	5.79214	5.35918	5.45037	5.59415	5.77109	5.97248	5.60829	5.57432	5.6491
CDC6	5.01074	5.32431	5.39105	5.83065	5.28981	5.26032	5.5343	5.97537	6.08947	5.6918	5.56688	5.60096
FLJ90680	5.58441	5.3343	5.42445	5.90349	5.63005	5.52806	5.61841	5.52826	5.81557	5.28989	5.38536	5.51333
USP46-AS1	5.33371	5.34987	5.24201	5.97891	5.5098	5.66418	5.55041	5.62778	5.5992	5.64013	5.39125	5.52324
PSRC1	5.33148	5.44547	5.31248	5.56407	5.65125	5.80939	5.43842	5.36365	5.55394	5.64853	5.61063	5.65759
CD247	5.87275	5.59338	5.63959	5.24675	5.43485	5.57101	5.3907	5.53772	5.44705	5.48859	5.40645	5.58893
RAVER1	5.6992	5.74243	5.71285	5.51591	5.52764	5.31908	5.42637	5.54292	5.24636	5.6072	5.52145	5.21735
LOC100505564	5.83986	5.63907	5.73388	5.40616	5.80953	4.87181	5.83358	5.34595	4.8954	5.53696	5.40372	5.28661
COL6A1	5.40517	5.48702	5.19432	5.60135	5.46237	5.28738	5.62858	5.60745	5.7969	5.29728	5.70379	5.3929
ATP4A	5.19263	5.5374	5.32392	5.53946	5.28673	5.48216	5.93827	5.51987	5.83942	5.30008	5.39524	5.44119
NPY2R	5.35638	5.47762	5.39777	5.792	5.15285	5.32263	5.52073	5.74942	5.80517	5.35201	5.47823	5.38617
SCG2	5.71488	5.69991	5.53876	5.47435	5.59787	5.12618	5.41103	5.72979	5.15958	5.55264	5.4144	5.33024
RPS16P5	5.63863	5.90773	5.75345	4.76104	5.0692	5.17796	5.3626	5.55392	5.02028	5.84924	5.16583	5.76021
KCNB1	5.6935	5.79847	5.69494	5.18604	5.39317	5.5247	5.27279	5.27136	5.14876	5.58743	5.44294	5.34414
LOC105377348	4.88748	5.16056	5.05839	5.90977	5.70408	5.38294	5.37915	5.32447	5.87417	5.48725	5.1187	5.64602
FGA	5.83073	5.44523	5.81329	5.13357	5.43223	5.10163	5.60084	5.30196	5.47644	5.22655	5.41849	5.31493
TYRO3	5.19123	5.33398	5.05792	5.39525	5.30642	5.80876	5.57408	5.7001	5.68677	5.07471	5.40803	5.52702
RAMP3	4.99198	5.08335	5.23346	5.52342	5.30639	5.31915	5.32676	5.65886	5.6572	5.6556	5.57492	5.60998
ZFHX2	5.82565	5.53101	5.55559	5.18307	5.4982	5.51478	5.23865	4.98048	4.81517	5.70053	5.12949	5.63047
C11orf86	4.9868	5.13055	4.96817	5.5042	5.27709	5.24458	5.75166	5.56661	5.62795	5.40204	5.69721	5.46064
C19orf47	5.14742	5.0953	5.26549	5.52571	5.36502	5.7291	5.43023	5.42752	5.51685	5.22303	5.41995	5.50182
COL13A1	5.37941	5.52506	5.61363	5.18884	5.46084	5.17934	5.43052	5.52831	5.23954	5.32721	5.39069	5.30864
MIATNB	5.25397	5.16591	5.16287	5.3742	5.18863	5.66581	5.48236	5.46192	5.57848	5.28936	5.54812	5.34586
KIF17	5.26856	5.29308	5.17391	5.62842	5.36534	5.34008	5.28607	5.29857	5.63283	5.13329	5.37865	5.38215
CAMK1G	5.68405	5.83845	5.48544	5.38117	5.15202	5.21492	5.12952	5.37004	5.1733	5.03186	5.06614	5.448
HHEX	4.99435	4.80974	5.16886	5.73338	5.7544	5.66503	5.36146	5.33773	5.41571	5.42144	5.00378	5.16736
LOC284379	5.27619	5.25292	5.02835	5.45119	5.16647	5.36063	5.53418	5.55153	5.44786	5.37644	5.07634	5.50365
HYAL1	4.71709	4.83137	4.91301	5.65249	5.32974	5.42906	5.40422	5.64933	5.71088	4.92335	5.4176	5.36226
LOC338620	5.0481	5.10324	5.18696	5.69083	5.18049	5.52243	5.0281	5.35199	5.42601	5.37575	5.30989	5.31543
HCK	4.51899	4.71803	4.23039	5.77563	5.10462	5.607	5.73162	5.72514	6.05866	4.87223	5.25151	4.79477
CCL18	4.92784	5.216	5.31662	5.12811	5.26237	5.47768	5.42986	5.39235	5.47988	5.12524	5.27246	5.4878
ZFP14	5.50038	5.29858	5.25165	5.0828	5.08191	4.95222	5.40985	5.50388	4.8496	5.29658	5.42028	5.3071
VWA5B2	5.63789	5.4446	5.40931	4.95374	4.82606	5.22116	5.34073	5.16278	5.00956	5.08091	5.42316	5.31065
DNM1P41	5.52676	5.26759	5.30126	5.17415	5.1111	5.20825	5.36147	5.0729	4.98711	5.16518	5.2202	5.2481
PIF1	5.23421	5.13539	5.08354	5.28611	5.25434	5.35864	5.19248	5.16939	5.47126	5.21097	4.93626	5.17151
SALL4	5.40839	5.34235	5.64293	4.8429	4.88984	5.3598	5.11832	4.82575	5.02969	5.05283	5.17304	5.4983
MYL10	5.08564	4.98453	4.87206	4.96221	4.96668	5.67772	5.33365	5.29656	5.47687	5.08379	5.06609	5.32818
HTR1A	5.09406	5.03881	4.76992	5.47547	5.38632	5.11011	5.22681	5.14964	5.3993	5.33271	5.07412	5.04421
PLCB2	5.8387	5.56338	5.09287	4.62469	4.8504	4.64347	4.84292	5.19612	5.22614	5.51436	5.06246	5.25426
LOC101928778	4.93339	5.31675	5.01547	5.10801	4.87985	5.52697	5.15906	5.15515	5.58516	5.10459	5.22729	4.87479
LOC338694	5.09792	5.14976	5.48853	4.85484	5.26671	5.00091	5.11491	5.17532	4.73256	5.30446	5.25754	5.4043
KRT84	4.82677	4.34505	4.80314	4.8768	4.86339	5.48292	4.99849	5.48195	6.36711	4.63268	4.9272	5.14606
LINC00051	5.24681	5.21025	5.42606	4.59512	5.37905	5.28014	4.92344	4.73604	4.4839	5.46994	5.52775	5.14685
GPC3	5.73373	4.98555	5.13118	4.83251	5.49237	4.76824	5.03979	5.17135	4.83492	5.23911	5.12803	5.1984
FTHL17	4.87903	4.41342	4.99719	5.09458	5.1688	5.43782	5.28551	5.60662	5.28455	4.90651	5.13353	5.17191
PRRX1	5.46024	4.89814	5.47715	4.66781	5.02103	4.59079	4.97484	5.05396	4.93092	5.33686	5.12143	5.19675
NXNL2	5.14758	5.29226	5.46327	4.77057	4.73087	4.99056	5.05398	5.14807	5.00277	5.1556	4.83181	5.03272
CASKIN1	5.11403	5.05667	5.24643	4.89166	5.09667	4.85376	5.08535	5.12897	4.74527	5.0795	5.40341	4.88942
SRCIN1	5.39976	5.10186	5.40257	4.60948	5.18514	4.72087	5.26933	4.95405	4.95111	4.52751	5.05398	4.97464
KLHL30-AS1	5.54857	5.3651	5.03968	4.64383	5.34339	5.19815	5.07029	4.87285	4.75677	4.36514	5.03691	4.77391
ALOX12	4.55898	4.78823	4.67794	5.02645	4.86632	5.07967	5.26328	5.12211	5.22483	4.99951	5.15365	5.08448
PGK2	5.14092	5.24567	5.08109	4.58396	5.04528	4.73741	5.16036	4.77532	5.05262	5.10798	5.11297	4.77399
STATH	4.69759	4.28729	4.3032	5.74689	5.13889	5.43144	4.94681	4.32611	5.24043	5.18804	4.79552	4.92939
HCN3	4.57937	4.5202	4.93439	5.20265	5.18161	5.11102	5.23333	5.04097	5.10502	4.97945	4.86332	4.71249
MKNK1-AS1	4.60841	4.82159	4.71498	4.98218	5.14814	5.03558	5.20638	4.71916	5.32629	4.78887	5.0912	5.0202
BHLHE22	5.05666	5.18686	5.33937	4.77636	5.11907	5.10447	4.79961	4.5366	4.50167	5.35792	4.27844	4.98753
LOC728175	5.35511	5.34832	5.07356	4.8223	4.73442	4.74524	4.75898	4.75185	4.74545	5.06734	4.68168	5.13428
POP1	4.63554	4.53686	4.93975	5.19274	4.63752	5.2582	5.1901	5.01819	5.20276	4.95371	4.98625	4.62774
GPRASP1	4.93416	5.0101	5.15093	4.57441	4.89011	4.93379	4.73457	4.97727	4.58683	5.25148	5.18245	4.95353
LOC100507634	4.8244	4.96079	5.25354	4.58243	4.98177	4.76462	5.05833	4.9113	4.90705	4.79683	5.13586	4.95385
LOC100652768	4.62435	4.99689	4.4038	4.89611	4.95019	5.01593	4.8172	4.85511	5.02939	4.98866	5.1824	5.13016
ACSM1	4.76187	4.61906	4.65778	5.08861	4.82759	5.38311	4.87997	4.90386	5.19128	4.80392	4.73382	4.94819
KRT36	4.15813	4.31769	4.89401	5.31691	4.50675	5.16287	4.89549	4.9517	5.72995	4.40251	4.85556	4.67414
FAM229A	4.18916	4.70889	4.54605	5.07863	4.89829	4.89699	5.25478	4.89888	5.39932	4.89247	4.48382	4.89251
ACR	4.86126	5.09965	5.3131	4.73982	5.09431	4.72069	5.38297	4.18331	3.09608	5.1801	4.97049	4.66883
ABCA17P	4.62934	4.32006	4.68194	4.96166	4.27532	5.44305	5.23285	4.64125	5.10154	4.81401	5.19092	4.54855
KIR2DL3	5.10444	4.89097	5.00764	4.65376	4.81928	4.32919	5.01048	4.72269	4.58467	5.07971	5.0582	4.82069
LOC101928731	5.11358	5.1614	4.98803	4.08598	5.27145	3.8664	4.90015	5.23485	3.7325	5.01158	4.98592	4.63018
RASGEF1C	5.32464	4.83312	4.75249	4.79188	4.52188	4.7932	4.75457	4.85033	4.19531	5.09209	4.66517	4.94826
EN2	4.22151	4.75122	4.73179	4.64372	4.8796	5.06698	5.01821	5.04522	5.16425	4.43916	4.63441	4.81357
TTYH1	4.7529	4.55418	4.17255	5.39788	4.7462	4.65976	4.7954	4.97009	5.39724	4.53322	4.63692	4.47807
LOC102724250	4.3889	4.44849	4.27675	4.98021	4.64541	5.56106	4.56517	4.8269	5.37078	4.68845	4.58471	4.60527
PRSS53	4.87324	5.05062	4.95326	4.47549	4.42671	4.6538	4.89616	4.94158	4.66013	4.86292	4.7309	4.80099
LINC01270	4.57477	4.65207	4.22111	4.74713	4.54405	5.13902	4.85606	5.09615	4.692	4.92675	4.72188	4.94602
GP1BA	4.94763	4.6279	5.0346	4.61406	4.78351	4.6271	4.57137	4.87746	4.70952	4.95491	4.7377	4.72044
S1PR1	5.14835	4.39097	4.99411	4.60869	4.71278	4.54865	4.22859	4.78202	3.98923	5.21138	5.03273	5.03304
FATE1	4.50627	4.5592	4.60185	5.05358	5.0474	4.93287	4.68008	4.35373	5.05687	4.86259	4.652	4.65393
SMIM1	4.85217	5.12817	4.85046	4.20717	4.75446	4.64618	4.70015	4.67142	4.34228	5.00569	4.9282	4.81172
RNF152	4.94516	4.77802	5.06199	4.58535	4.85294	4.46801	4.38242	4.80934	4.67949	4.50078	4.93028	4.53209
2024-03-10	5.32755	4.75245	4.79322	4.55271	4.51906	4.81557	4.43417	4.59408	4.56794	4.74035	4.66875	4.68444
RNF212B	5.05246	4.73224	5.48895	4.49964	4.71961	4.11846	4.92228	4.48264	4.31974	5.00481	3.90057	4.50635
LINC01533	5.05758	4.77207	5.03948	3.79507	5.04603	4.81551	5.09314	4.19559	4.0811	4.55842	4.50131	4.76268
SPINK13	3.63596	3.88538	4.22842	4.92147	4.38794	5.01757	5.12075	4.9491	5.25816	4.79285	4.31929	4.88638
LOC101928460	4.83151	4.60136	4.79672	4.5305	5.05728	4.73865	4.20204	4.5221	4.38233	4.88458	4.76264	4.77464
RIPPLY1	5.07455	4.91352	4.83575	4.61373	4.75599	4.13482	4.2687	4.85987	4.02056	4.76214	4.8404	4.63317
PDE1C	4.45521	4.71706	3.97422	5.10306	4.53156	4.69921	4.55938	4.692	4.81275	4.69247	4.58135	4.45789
PCDHB7	4.49719	4.56212	4.32592	4.55906	4.46094	4.89842	4.68232	4.57964	4.67144	4.99369	4.54609	4.61013
APBB1IP	4.3003	4.49751	4.37389	4.66411	4.96703	4.80068	4.85028	4.1644	4.92619	4.43679	4.68664	4.59587
SMC1B	4.81846	4.54775	4.75667	4.53151	4.79475	4.339	4.50865	4.4991	3.90682	4.63316	4.7036	4.82175
LILRA1	4.81989	4.16479	4.97657	4.31109	4.79382	4.58227	4.69616	4.38627	2.82306	5.16742	4.69101	4.51499
LOC101929475	4.10821	4.21049	4.00851	5.01939	5.03264	4.34951	4.79649	4.72413	4.86792	4.46139	4.48818	4.48595
LOC102724809	4.99752	4.88882	5.05053	4.3085	4.55699	4.39301	4.71318	3.86103	4.18186	4.61868	4.60122	4.3646
ERVK13-1	4.27465	4.59406	4.6157	4.82505	4.30118	4.56245	4.55389	4.54921	4.66642	4.76106	4.47737	4.47939
XCR1	4.85921	4.55614	4.95953	4.34468	4.46323	4.18777	4.40395	4.7856	4.53902	4.16812	4.78485	4.40408
ADAMTS5	4.25478	4.56403	4.37978	4.53924	4.71162	4.57514	4.71438	4.58484	4.72062	4.21881	4.64406	4.65663
AFMID	4.40112	4.31783	4.30089	4.89389	4.96481	4.63699	4.49378	4.44178	4.45907	4.42394	4.478	4.64886
KRTAP1-5	4.82989	4.76555	4.79967	4.43145	4.30985	4.13839	4.55779	4.57324	4.36228	4.32648	4.44886	4.84525
MGC34796	4.24016	4.32746	4.38525	4.67311	4.05913	4.7049	4.35585	4.70905	5.15769	4.60122	4.37195	4.49266
DGKG	4.4485	4.60083	4.41414	4.57409	4.06853	4.53538	5.00481	4.65701	4.91772	4.10646	4.2502	4.29667
AKNAD1	4.83247	4.73973	4.5543	4.28886	4.71422	4.38574	4.37394	4.31031	4.17192	4.48161	4.55026	4.49249
LOC102724323	3.76556	4.56068	4.14789	4.80113	4.16178	4.46167	4.74709	4.83269	4.74155	4.28142	4.56523	4.44669
TRIL	5.09304	4.30954	5.07104	3.81699	4.29929	4.0999	4.0429	4.21671	4.39646	4.92356	4.50486	4.41238
KLF16	4.59787	4.62677	4.76653	3.92315	4.6188	4.21169	4.17129	4.61739	3.50836	4.83993	4.79552	4.49445
LOC145694	4.86205	4.52323	4.65654	4.2583	4.74147	4.46144	4.34859	4.15205	3.21992	4.75483	4.67433	4.3922
OSR1	4.1714	4.11483	3.24807	4.95959	4.76705	4.75739	4.43289	4.16848	4.96774	4.80223	4.11124	4.24967
STARD8	3.99541	4.34966	4.36181	4.15331	4.5394	4.29201	4.52599	4.6526	4.91431	4.33885	4.69422	4.54095
OPRK1	4.68108	4.69958	4.61487	3.99645	4.68303	4.40893	4.34927	4.10356	4.32375	4.48718	4.44537	4.43385
LALBA	3.61094	3.99514	3.57769	4.34469	4.25312	4.81358	4.74338	4.56796	5.22306	4.42973	4.15282	4.56227
PRDM7	5.63446	5.30494	4.55792	3.58139	3.64414	3.56531	3.40043	3.94898	3.80073	4.64996	3.59775	4.97458
LINC00900	4.66602	4.61331	4.44846	4.34061	4.38962	4.289	4.027	4.25905	4.41155	4.47354	4.40176	4.37975
CLNK	4.14726	4.42227	4.31223	4.54723	4.58185	4.29272	4.40398	4.26459	4.67043	4.36109	4.12366	4.47195
CLEC4A	4.05243	4.2788	3.87911	4.11464	4.17445	4.63164	4.46791	4.49288	4.4809	4.44031	4.78775	4.58066
STKLD1	3.61018	4.11362	4.22611	4.22952	4.63478	4.24791	4.69127	4.4249	4.62614	4.62331	4.02087	4.60954
LPAR4	4.85748	4.32024	4.55012	4.15824	4.51116	4.14173	4.41424	3.98075	4.17127	4.56858	4.16958	4.24693
NLRP10	3.91906	4.04731	4.12566	4.54824	3.9767	4.38651	4.56613	4.76225	4.49386	3.88064	4.43986	4.62725
FAM159A	3.82066	4.35398	3.96393	4.67689	4.30434	4.41897	4.59514	4.49514	4.0688	4.35345	4.2468	4.533
SPATA8	4.09573	3.90667	3.54694	4.87474	4.27262	4.35884	4.31337	4.52032	4.49601	4.25191	3.87167	4.71721
CRYGD	4.36838	4.3604	4.63376	3.75637	3.95674	3.78101	4.15936	4.21166	2.99489	4.56579	5.02126	4.84359
SULT2A1	4.7066	4.89124	4.32102	3.61967	3.63931	4.11491	4.08625	4.13245	3.9192	4.51376	4.16791	4.77927
LINC00299	3.6434	4.27301	4.28928	4.02121	4.08769	4.52907	4.69954	4.39041	4.41163	3.78779	4.22465	4.40585
RCAN2	4.15013	3.55045	3.64032	4.92278	4.44787	4.31287	4.26174	4.28342	4.29045	3.93834	4.08712	4.42707
AGAP2	4.361	4.52192	4.93784	3.08453	4.12709	2.66785	4.35576	5.18631	3.23687	3.79116	4.22095	4.31111
LOC100996654	3.7537	4.37989	3.88147	4.42443	4.43907	4.43524	4.15882	4.02903	4.21412	4.00659	4.3223	4.23121
LINC01468	3.44835	4.15199	3.92423	4.85528	4.28751	4.01635	4.12456	4.03026	5.20133	3.78364	3.18431	3.84784
CCDC155	4.34683	4.28468	4.20909	3.83738	4.4541	4.17425	4.35274	3.83785	3.58302	4.4338	3.95802	4.24176
PSORS1C2	3.46929	3.77867	3.932	4.55783	3.85421	3.79137	4.54413	4.28025	4.83264	4.08346	4.05052	4.2035
LIM2	4.41456	4.20301	4.37674	4.25895	4.0763	3.96148	4.12397	3.93097	4.25093	4.12728	3.97194	4.10889
ABI3	3.27446	3.88931	4.14822	4.2373	4.31431	4.4917	4.35019	3.75057	4.69331	4.05161	4.10596	4.01283
AGAP2-AS1	4.62993	4.16508	4.26184	3.92671	3.73699	3.89842	3.98171	4.48289	3.30982	4.4256	4.12867	4.23456
NEMP2	4.43185	4.21101	4.21996	4.15344	4.306	4.08804	4.00272	3.88997	4.16656	4.23032	3.79741	3.84206
PARVG	4.4757	3.86063	4.40191	3.72741	4.04273	4.18382	3.90726	4.23551	3.64868	4.32471	4.38166	4.00092
OR1F2P	4.27304	4.08451	4.38473	3.88641	3.98142	3.74742	4.39235	4.1278	3.33487	4.06032	4.41559	4.02469
PRLHR	3.76991	3.96917	3.4725	4.64946	4.19529	3.82774	4.40101	4.22348	4.18801	3.99391	3.88828	4.05909
TH2LCRR	3.19416	4.12494	3.55505	4.549	4.27564	4.28056	3.82404	3.98648	4.21318	4.05366	4.30956	4.05163
B3GALT1	3.95617	4.07441	3.60908	4.2051	3.59473	4.15266	4.49141	4.30365	3.93677	4.10382	3.82886	4.31619
FGF3	3.66864	3.78904	3.42287	4.28541	4.35683	4.293	4.11302	4.27304	4.12439	4.05705	4.26009	3.87796
LOC283731	4.22163	3.50217	4.68825	3.23092	4.92814	3.67425	3.79488	4.16438	0.844112	4.4858	3.97457	4.24863
ANKRD1	3.65911	3.51011	3.90648	4.63298	3.83262	3.59758	3.84895	4.33208	4.47389	4.42969	3.69707	3.80929
ASIC4	4.58672	4.37298	3.85738	3.71201	3.84727	3.7463	3.89469	4.21423	2.35822	3.73841	4.6827	4.09729
RGS18	4.5699	4.78843	3.65002	3.57339	3.68164	3.21254	3.81393	4.46481	3.48424	3.85859	4.25819	3.96334
EVI2A	4.26125	4.35955	4.17313	3.54704	3.98261	3.7696	4.15909	3.82849	4.01387	3.95735	4.21959	3.64341
SEC31B	3.51114	3.50575	4.05305	3.72041	4.02552	4.06463	4.3504	4.17011	4.24549	4.21227	4.05631	3.79949
LINC01254	3.71934	3.8962	3.38644	4.32944	4.09495	3.89087	4.09532	4.11871	4.02373	3.9651	4.02787	4.21132
FAM186B	3.30221	4.13043	3.63606	3.97677	3.55276	4.21164	4.10504	4.21608	4.3223	4.12312	4.00565	3.77219
DPPA4	4.14489	4.10857	4.32937	3.3736	4.1558	3.57932	3.96522	4.06067	3.86798	3.67113	4.13668	3.95751
IGSF11	4.18289	3.85954	4.52419	3.0086	4.11392	3.7016	3.9833	3.98258	2.64317	4.57816	3.65659	4.13842
ACRC	3.21268	3.80076	3.59127	4.38102	3.91056	3.81983	4.10149	4.20851	4.36767	3.97319	3.8963	3.70291
NAA11	4.54648	4.22186	4.31269	3.27681	4.13894	3.75512	3.62207	3.56781	2.82492	4.24328	3.79544	4.04245
TSKS	3.93492	3.72552	5.00411	3.37302	3.65087	2.30022	3.37133	4.07248	3.48698	4.6348	3.52389	4.13491
DDX53	3.57952	3.65426	2.84271	3.78027	3.85198	4.25964	3.71854	3.62323	4.15984	3.82647	4.18865	4.53367
LOC101929372	2.45172	3.88962	3.57828	3.89328	3.62294	4.14631	3.55645	4.36092	4.3149	3.89902	4.13987	3.77882
LINC00588	4.2155	3.99852	3.95688	3.75635	3.8	3.93656	3.79322	3.92185	3.42864	3.40149	3.90944	3.92057
LINC00853	3.2485	3.66175	3.3522	3.82442	3.54286	4.4644	4.12954	3.59421	4.00015	3.82375	3.75193	4.14146
TPSB2	5.44073	3.85791	4.27965	2.65779	4.06989	2.64552	3.27359	3.57182	3.1956	3.46664	3.15701	3.28601
LOC440149	3.46267	3.67382	2.8262	3.92268	4.06535	3.84765	3.72847	3.64754	4.01604	3.79415	4.02813	3.93084
ORC1	4.08725	3.41895	4.16694	2.28388	4.30276	3.52036	3.65077	3.75297	2.7686	4.37593	3.44285	4.13843
[truncated: 88 more rows]

## Sheet: greenyellow
	wdNHBE with BN/59 at 36hpi	biological rep1	wdNHBE with BN/59 at 36hpi	biological rep2	wdNHBE with BN/59 at 36hpi	biological rep3	wdNHBE with KY/136 at 36hpi	biological rep1	wdNHBE with KY/136 at 36hpi	biological rep2	wdNHBE with KY/136 at 36hpi	biological rep3	wdNHBE with KY/180 at 36hpi	biological rep1	wdNHBE with KY/180 at 36hpi	biological rep2	wdNHBE with KY/180 at 36hpi	biological rep3	wdNHBE uninfected at 36hpi	biological rep1	wdNHBE uninfected at 36hpi	biological rep2	wdNHBE uninfected at 36hpi	biological rep3
[truncated: 253 more rows]

[truncated: 8 more sheets: magenta, pink, purple, red, salmon, tan, turquoise, yellow]
